# Supplementary material for: Bromination of bis­(pyridin-2-yl) diselenide in methyl­ene chloride: the reaction mechanism and crystal structures of 1H-pyridine-2-selenenyl dibromide and its cyclo­adduct with cyclo­pentene (3aSR,9aRS)-2,3,3a,9a-tetra­hydro-1H-cyclo­penta­[4,5][1,3]selenazolo[3,2-a]pyridinium bromide
Source: Acta Crystallogr E Crystallogr Commun. 2019 Apr 25;75(Pt 5):675–9. doi: 10.1107/S2056989019004997 (PMC6505604; doi:10.1107/S2056989019004997)
Supplement: Supplementary file 1 [file e-75-00675-sup1.cif]

##############################################################################
#                                                                            #
# This CIF contains the data in a paper accepted for publication in          #
# Acta Crystallographica Section E. It conforms to the requirements of       #
# Notes for Authors for Acta Crystallographica Section E, and has been       #
# peer reviewed under the auspices of the IUCr Commission on Journals.       #
#                                                                            #
# Full details of the Crystallographic Information File format               #
# are given in the paper "The Crystallographic Information File (CIF):       #
# a New Standard Archive File for Crystallography" by S. R. Hall, F. H.      #
# Allen and I. D. Brown [Acta Cryst. (1991), A47, 655-685].                  #
#                                                                            #
# The current version of the core CIF dictionary is obtainable from          #
# ftp://ftp.iucr.org/pub/cif_core.dic.                                       #
#                                                                            #
# Software is freely available for graphical display of the structure(s)     #
# in this CIF. For information consult the CIF software page                 #
# http://www.iucr.org/resources/cif/software.                                #
#                                                                            #
# This file may be used for bona fide research purposes within the           #
# scientific community so long as proper attribution is given to the journal # 
# article from which it was obtained.                                        #
#                                                                            #
##############################################################################
data_global
_audit_creation_method
                       'from SHELXL97 CIF aIt is very nd IUCr SHELXL97-template'
_journal_date_recd_electronic     2019-04-08
_journal_date_accepted     2019-04-11
_journal_name_full     'Acta Crystallographica, Section E'
_journal_year     2019
_journal_volume     75
_journal_issue      5
_journal_page_first     675
_journal_page_last     679
_journal_paper_category     GO
_journal_paper_doi     10.1107/S2056989019004997
_journal_coeditor_code     YK2121
_publ_contact_author_name     'Victor N. Khrustalev'
_publ_contact_author_address
;
Inorganic Chemistry Department,
Peoples' Friendship University of Russia (RUDN University),
6 Miklukho-Maklay St., Moscow 117198, Russian Federation
;
_publ_contact_author_email     'vnkhrustalev@gmail.com'
_publ_contact_author_fax     '+7-495-4339588'
_publ_contact_author_phone     '+7-495-9550976'
_publ_section_title
;\
Bromination of bis(pyridin-2-yl) diselenide in methylene chloride: the reaction
mechanism and crystal structures of 1<i>H</i>-pyridine-2-selenenyl dibromide
and its cycloadduct with cyclopentene
(3a<i>SR</i>,9a<i>RS</i>)-2,3,3a,9a-tetrahydro-1<i>H</i>-cyclopenta[4,5][1,\
3]selenazolo[3,2-<i>a</i>]pyridinium bromide
;
_publ_section_title_footnote     .
loop_
    _publ_author_name
    _publ_author_footnote
    _publ_author_address
    'Zhanna V. Matsulevich' .
;
R.E. Alekseev Nizhny Novgorod State Technical University,
Minin St, 24, Nizhny Novgorod, 603950 Russian Federation
;
    'Julia M. Lukiyanova' .
;
R.E. Alekseev Nizhny Novgorod State Technical University,
Minin St, 24, Nizhny Novgorod, 603950 Russian Federation
;
    'Vladimir I. Naumov' .
;
R.E. Alekseev Nizhny Novgorod State Technical University,
Minin St, 24, Nizhny Novgorod, 603950 Russian Federation
;
    'Galina N. Borisova' .
;
R.E. Alekseev Nizhny Novgorod State Technical University,
Minin St, 24, Nizhny Novgorod, 603950 Russian Federation
;
    'Vladimir K. Osmanov' .
;
R.E. Alekseev Nizhny Novgorod State Technical University,
Minin St, 24, Nizhny Novgorod, 603950 Russian Federation
;
    'Alexander V. Borisov' .
;
R.E. Alekseev Nizhny Novgorod State Technical University,
Minin St, 24, Nizhny Novgorod, 603950 Russian Federation
;
    'Maria M. Grishina' .
;
Inorganic Chemistry Department,
Peoples' Friendship University of Russia (RUDN University),
6 Miklukho-Maklay St., Moscow 117198, Russian Federation
;
    'Victor N. Khrustalev' .
;
Inorganic Chemistry Department,
Peoples' Friendship University of Russia (RUDN University),
6 Miklukho-Maklay St., Moscow 117198, Russian Federation
;
_publ_section_synopsis
;
Bromination of bis(pyridin-2-yl) diselenide in methylene chloride was carried
out and the mechanism is proposed. The molecular and crystal structures of
1<i>H</i>-pyridine-2-selenenyl dibromide and its cycloadduct with cyclopentene
were studied by X-ray diffraction.
;
data_1
_audit_creation_method     SHELXL-2015
_chemical_name_systematic
;
Dibromo(pyridin-1-ium-2-yl)selanide
;
_chemical_name_common
;
1<i>H</i>-Pyridine-2-selenenyl dibromide
;
_chemical_formula_moiety     'C5 H5 Br2 N Se'
_chemical_formula_sum     'C5 H5 Br2 N Se'
_chemical_formula_iupac     'C5 H5 Br2 N Se'
_chemical_formula_weight     317.86
_chemical_melting_point     ?
_space_group_crystal_system     monoclinic
_space_group_name_H-M_alt     'P 21/c'
_space_group_name_Hall     '-P 2ybc'
loop_
    _space_group_symop_operation_xyz
    'x, y, z'
    '-x, y+1/2, -z+1/2'
    '-x, -y, -z'
    'x, -y-1/2, z-1/2'
_cell_length_a     8.0971(6)
_cell_length_b     12.6116(10)
_cell_length_c     8.7325(7)
_cell_angle_alpha     90
_cell_angle_beta     114.9750(10)
_cell_angle_gamma     90
_cell_volume     808.36(11)
_cell_formula_units_Z     4
_cell_measurement_reflns_used     4271
_cell_measurement_theta_min     2.78
_cell_measurement_theta_max     32.61
_cell_measurement_temperature     120(2)
_exptl_crystal_description     prism
_exptl_crystal_colour     orange
_exptl_crystal_size_max     0.20
_exptl_crystal_size_mid     0.20
_exptl_crystal_size_min     0.15
_exptl_crystal_density_diffrn     2.612
_exptl_crystal_density_meas     ?
_exptl_crystal_density_method     ?
_exptl_crystal_F_000     584
_exptl_absorpt_coefficient_mu     14.444
_exptl_absorpt_correction_type     multi-scan
_exptl_absorpt_process_details
;
(SADABS; Sheldrick, 2003)
;
_exptl_absorpt_correction_T_min     0.063
_exptl_absorpt_correction_T_max     0.104
_exptl_special_details     ?
_diffrn_ambient_temperature     120(2)
_diffrn_source     'fine-focus sealed tube'
_diffrn_radiation_type     MoK\a
_diffrn_radiation_wavelength     0.71073
_diffrn_measurement_device_type     'Bruker APEXII CCD'
_diffrn_measurement_method     '\f and \w scans'
_diffrn_detector_area_resol_mean     ?
_diffrn_reflns_number     12425
_diffrn_reflns_av_R_equivalents     0.0510
_diffrn_reflns_av_unetI/netI     0.0427
_diffrn_reflns_theta_min     2.775
_diffrn_reflns_theta_max     32.624
_diffrn_reflns_theta_full     25.242
_diffrn_measured_fraction_theta_max     0.997
_diffrn_measured_fraction_theta_full     1.000
_diffrn_reflns_limit_h_min     -12
_diffrn_reflns_limit_h_max     12
_diffrn_reflns_limit_k_min     -18
_diffrn_reflns_limit_k_max     19
_diffrn_reflns_limit_l_min     -13
_diffrn_reflns_limit_l_max     13
_refine_special_details     ?
_reflns_number_total     2959
_reflns_number_gt     2426
_reflns_threshold_expression     'I > 2\s(I)'
_refine_ls_structure_factor_coef     Fsqd
_refine_ls_matrix_type     full
_refine_ls_R_factor_all     0.0433
_refine_ls_R_factor_gt     0.0317
_refine_ls_wR_factor_gt     0.0701
_refine_ls_wR_factor_ref     0.0740
_refine_ls_goodness_of_fit_ref     1.032
_refine_ls_restrained_S_all     1.032
_refine_ls_number_reflns     2959
_refine_ls_number_parameters     85
_refine_ls_number_restraints     0
_refine_ls_hydrogen_treatment     mixed
_refine_ls_weighting_scheme     calc
_refine_ls_weighting_details
              'w=1/[\s^2^(Fo^2^)+(0.0302P)^2^+0.5977P] where P=(Fo^2^+2Fc^2^)/3'
_atom_sites_solution_hydrogens     mixed
_atom_sites_solution_primary     difmap
_atom_sites_solution_secondary     difmap
_refine_ls_shift/su_max     0.001
_refine_ls_shift/su_mean     0.000
_refine_diff_density_max     1.365
_refine_diff_density_min     -1.056
_refine_ls_extinction_method     none
_refine_ls_extinction_coef     .
loop_
    _atom_type_symbol
    _atom_type_description
    _atom_type_scat_dispersion_real
    _atom_type_scat_dispersion_imag
    _atom_type_scat_source
    'C' 'C' 0.0033 0.0016
                         'International Tables Vol C Tables 4.2.6.8 and 6.1.1.4'
    'H' 'H' 0.0000 0.0000
                         'International Tables Vol C Tables 4.2.6.8 and 6.1.1.4'
    'N' 'N' 0.0061 0.0033
                         'International Tables Vol C Tables 4.2.6.8 and 6.1.1.4'
    'Se' 'Se' -0.0929 2.2259
                         'International Tables Vol C Tables 4.2.6.8 and 6.1.1.4'
    'Br' 'Br' -0.2901 2.4595
                         'International Tables Vol C Tables 4.2.6.8 and 6.1.1.4'
_computing_data_collection
;
APEX2 (Bruker, 2005)
;
_computing_cell_refinement
;
SAINT (Bruker, 2002)
;
_computing_data_reduction
;
SAINT (Bruker, 2002)
;
_computing_structure_solution
;
SHELXTL (Sheldrick, 2008)
;
_computing_structure_refinement
;
SHELXTL (Sheldrick, 2008)
;
_computing_molecular_graphics
;
SHELXTL (Sheldrick, 2008)
;
_computing_publication_material
;
SHELXTL (Sheldrick, 2008)
;
loop_
    _atom_site_type_symbol
    _atom_site_label
    _atom_site_fract_x
    _atom_site_fract_y
    _atom_site_fract_z
    _atom_site_U_iso_or_equiv
    _atom_site_adp_type
    _atom_site_calc_flag
    _atom_site_occupancy
    _atom_site_disorder_assembly
    _atom_site_disorder_group
    Br Br1 0.26838(4) 0.03212(2) 0.84166(3) 0.01817(8) Uani d 1 . .
    Br Br2 -0.14496(4) 0.29163(3) 0.38147(4) 0.01989(8) Uani d 1 . .
    Se Se1 0.06027(4) 0.16227(2) 0.61494(3) 0.01433(7) Uani d 1 . .
    N N1 0.1263(4) 0.0928(2) 0.3377(3) 0.0161(5) Uani d 1 . .
    H H1 0.012(6) 0.079(3) 0.298(5) 0.019 Uiso d 1 . .
    C C2 0.2053(4) 0.1389(2) 0.4909(4) 0.0143(5) Uani d 1 . .
    C C3 0.3877(4) 0.1667(3) 0.5524(4) 0.0205(6) Uani d 1 . .
    H H3 0.4467 0.1997 0.6598 0.025 Uiso calc 1 . .
    C C4 0.4837(4) 0.1459(3) 0.4561(4) 0.0214(6) Uani d 1 . .
    H H4 0.6089 0.1643 0.4981 0.026 Uiso calc 1 . .
    C C5 0.3971(5) 0.0985(3) 0.2989(4) 0.0218(6) Uani d 1 . .
    H H5 0.4616 0.0839 0.2323 0.026 Uiso calc 1 . .
    C C6 0.2157(4) 0.0729(3) 0.2415(4) 0.0200(6) Uani d 1 . .
    H H6 0.1533 0.0412 0.1335 0.024 Uiso calc 1 . .
loop_
    _atom_site_aniso_label
    _atom_site_aniso_U_11
    _atom_site_aniso_U_22
    _atom_site_aniso_U_33
    _atom_site_aniso_U_12
    _atom_site_aniso_U_13
    _atom_site_aniso_U_23
    Br1 0.01837(14) 0.02401(16) 0.01174(12) 0.00296(10) 0.00598(10) 0.00250(10)
    Br2 0.01919(14) 0.02324(16) 0.01808(14) 0.00366(11) 0.00869(11) 0.00614(11)
    Se1 0.01580(13) 0.01724(14) 0.01117(12) -0.00047(10) 0.00690(10) -0.00082(9)
    N1 0.0186(11) 0.0173(12) 0.0115(10) -0.0010(9) 0.0056(9) -0.0011(9)
    C2 0.0159(12) 0.0165(13) 0.0112(11) 0.0006(10) 0.0065(10) 0.0012(10)
    C3 0.0202(14) 0.0254(16) 0.0157(13) -0.0041(11) 0.0075(11) -0.0051(11)
    C4 0.0194(14) 0.0283(17) 0.0186(14) 0.0005(12) 0.0102(12) 0.0028(12)
    C5 0.0270(15) 0.0257(16) 0.0187(14) 0.0070(12) 0.0155(12) 0.0037(12)
    C6 0.0276(14) 0.0204(15) 0.0123(12) 0.0038(12) 0.0087(11) -0.0004(10)
_geom_special_details
;
 All esds (except the esd in the dihedral angle between two l.s. planes)
 are estimated using the full covariance matrix.  The cell esds are taken
 into account individually in the estimation of esds in distances, angles
 and torsion angles; correlations between esds in cell parameters are only
 used when they are defined by crystal symmetry.  An approximate (isotropic)
 treatment of cell esds is used for estimating esds involving l.s. planes.
;
loop_
    _geom_bond_atom_site_label_1
    _geom_bond_atom_site_label_2
    _geom_bond_site_symmetry_2
    _geom_bond_distance
    _geom_bond_publ_flag
    Br1 Se1 . 2.5761(4) ?
    Br2 Se1 . 2.5920(4) ?
    Se1 C2 . 1.927(3) ?
    N1 C6 . 1.344(4) ?
    N1 C2 . 1.347(4) ?
    N1 H1 . 0.86(4) ?
    C2 C3 . 1.387(4) ?
    C3 C4 . 1.390(4) ?
    C3 H3 . 0.9500 ?
    C4 C5 . 1.386(5) ?
    C4 H4 . 0.9500 ?
    C5 C6 . 1.375(5) ?
    C5 H5 . 0.9500 ?
    C6 H6 . 0.9500 ?
loop_
    _geom_angle_atom_site_label_1
    _geom_angle_atom_site_label_2
    _geom_angle_atom_site_label_3
    _geom_angle_site_symmetry_1
    _geom_angle_site_symmetry_3
    _geom_angle
    _geom_angle_publ_flag
    C2 Se1 Br1 . . 88.76(9) ?
    C2 Se1 Br2 . . 89.69(8) ?
    Br1 Se1 Br2 . . 178.428(15) ?
    C6 N1 C2 . . 123.1(3) ?
    C6 N1 H1 . . 119(3) ?
    C2 N1 H1 . . 118(3) ?
    N1 C2 C3 . . 118.4(3) ?
    N1 C2 Se1 . . 118.5(2) ?
    C3 C2 Se1 . . 123.1(2) ?
    C2 C3 C4 . . 119.6(3) ?
    C2 C3 H3 . . 120.2 ?
    C4 C3 H3 . . 120.2 ?
    C5 C4 C3 . . 120.1(3) ?
    C5 C4 H4 . . 119.9 ?
    C3 C4 H4 . . 119.9 ?
    C6 C5 C4 . . 118.6(3) ?
    C6 C5 H5 . . 120.7 ?
    C4 C5 H5 . . 120.7 ?
    N1 C6 C5 . . 120.2(3) ?
    N1 C6 H6 . . 119.9 ?
    C5 C6 H6 . . 119.9 ?
loop_
    _geom_torsion_atom_site_label_1
    _geom_torsion_atom_site_label_2
    _geom_torsion_atom_site_label_3
    _geom_torsion_atom_site_label_4
    _geom_torsion_site_symmetry_1
    _geom_torsion_site_symmetry_2
    _geom_torsion_site_symmetry_3
    _geom_torsion_site_symmetry_4
    _geom_torsion
    _geom_torsion_publ_flag
    C6 N1 C2 C3 . . . . -0.3(4) ?
    C6 N1 C2 Se1 . . . . -179.9(2) ?
    N1 C2 C3 C4 . . . . -0.4(5) ?
    Se1 C2 C3 C4 . . . . 179.2(2) ?
    C2 C3 C4 C5 . . . . 0.5(5) ?
    C3 C4 C5 C6 . . . . 0.1(5) ?
    C2 N1 C6 C5 . . . . 0.9(5) ?
    C4 C5 C6 N1 . . . . -0.8(5) ?
loop_
    _geom_hbond_atom_site_label_D
    _geom_hbond_atom_site_label_H
    _geom_hbond_atom_site_label_A
    _geom_hbond_site_symmetry_A
    _geom_hbond_distance_DH
    _geom_hbond_distance_HA
    _geom_hbond_distance_DA
    _geom_hbond_angle_DHA
    N1 H1 Br1 3_556 0.86(4) 2.50(4) 3.305(3) 156(3)
    C5 H5 Br1 3_656 0.95 2.92 3.790(3) 152.8
_shelx_space_group_comment
;
The symmetry employed for this shelxl refinement is uniquely defined
by the following loop, which should always be used as a source of
symmetry information in preference to the above space-group names.
They are only intended as comments.
;
_shelx_estimated_absorpt_T_min     0.160
_shelx_estimated_absorpt_T_max     0.221
_shelx_hkl_file
;
  -1   0   0  369.88   20.54
  -1   0   0  340.35   19.93
  -1   0   0  358.92   21.94
  -2   0   0   65.41    3.78
  -2   0   0   63.36    4.02
  -3   0   0   42.96    2.51
  -3   0   0   40.80    2.65
  -3   0   0   39.56    2.60
  -4   0   0    0.44    0.64
  -4   0   0    0.87    0.40
  -4   0   0    0.82    0.34
   5   0   0   60.23    3.85
  -5   0   0   55.02    3.78
  -5   0   0   62.98    3.67
  -6   0   0   40.75    2.79
   6   0   0   38.01    2.53
  -6   0   0   36.42    2.45
  -7   0   0   20.78    1.64
   7   0   0   18.73    1.79
   7   0   0   20.93    1.51
  -8   0   0    1.83    0.75
   8   0   0    1.77    1.01
   9   0   0  100.08    6.16
  -9   0   0  100.36    6.13
  10   0   0   45.05    3.22
 -10   0   0   45.11    3.11
 -11   0   0    2.89    1.02
  11   0   0    2.66    1.01
   0  -1   0   -0.01    0.02
   0  -1   0    0.05    0.04
   0   1   0    0.10    0.04
   0   1   0    0.02    0.06
   0   1   0    0.00    0.03
   1  -1   0    8.28    0.67
  -1  -1   0    9.61    0.65
  -1  -1   0    9.96    0.63
   1   1   0    9.29    0.68
  -1   1   0   10.73    0.72
   2  -1   0   42.71    2.99
  -2  -1   0   54.43    2.99
  -2  -1   0   52.84    2.98
  -2   1   0   49.40    3.17
   2   1   0   49.92    3.18
  -2   1   0   49.98    2.98
  -3  -1   0   24.30    1.44
  -3  -1   0   25.54    1.61
  -3   1   0   17.36    1.57
  -3   1   0   21.50    1.50
   3   1   0   21.88    1.52
  -3   1   0   22.68    1.44
  -4  -1   0  180.54    9.83
  -4  -1   0  164.56    9.69
  -4   1   0  177.90    9.84
   4   1   0  168.54   10.47
  -4   1   0  169.19   10.46
  -4   1   0  146.07    9.69
  -5  -1   0  298.63   18.14
  -5  -1   0  332.07   18.56
   5  -1   0  291.12   18.13
  -5   1   0  334.89   19.78
   5   1   0  323.17   19.79
  -5   1   0  334.41   18.57
   6  -1   0  111.80    6.63
  -6  -1   0  102.40    6.34
  -6  -1   0  109.91    6.29
   6  -1   0   97.83    6.30
   6   1   0  103.59    6.64
  -6   1   0  103.74    6.29
  -7  -1   0    1.42    0.65
   7  -1   0    0.23    0.43
   7  -1   0   -1.22    0.71
  -7  -1   0   -0.13    0.80
   7   1   0    0.98    0.48
  -7   1   0    1.56    0.69
  -8  -1   0   11.14    1.13
   8  -1   0    9.16    1.34
  -8   1   0   11.29    1.18
   8   1   0    9.93    1.32
   9  -1   0   23.82    1.94
  -9  -1   0   21.56    1.83
  -9   1   0   19.17    1.88
   9   1   0   21.76    2.12
  10  -1   0   16.60    1.63
 -10  -1   0   13.65    1.46
  10   1   0   13.51    1.65
 -10   1   0   15.25    1.54
  11  -1   0   -0.04    0.93
  11   1   0   -0.40    0.95
 -11   1   0   -0.37    0.94
   0  -2   0   28.14    1.60
   0   2   0   26.90    1.81
   0   2   0   28.26    1.64
  -1  -2   0  209.14   10.87
  -1  -2   0  167.83   11.20
   1  -2   0  184.76   10.85
   1   2   0  197.41   11.99
  -1   2   0  208.44   11.20
   2  -2   0  214.97   14.08
  -2  -2   0  265.80   14.49
  -2  -2   0  248.36   14.08
  -2   2   0  249.81   14.50
  -2   2   0  279.71   15.53
   2   2   0  244.73   15.49
   3  -2   0  103.88    6.62
  -3  -2   0  120.04    6.70
  -3  -2   0  119.06    6.61
  -3   2   0  116.06    7.16
   3   2   0  112.07    7.16
  -3   2   0  115.86    6.72
  -4  -2   0  284.28   15.48
   4  -2   0  244.06   15.14
  -4  -2   0  264.35   15.12
   4   2   0  266.74   16.53
  -4   2   0  263.27   16.50
  -4   2   0  275.52   15.50
  -5  -2   0    4.79    0.64
   5  -2   0    4.91    0.94
  -5  -2   0    7.08    0.99
   5   2   0    5.13    0.64
  -5   2   0    5.81    0.72
  -5   2   0    6.40    0.63
  -6  -2   0   65.99    4.16
   6  -2   0   62.57    4.17
  -6  -2   0   67.42    4.05
  -6   2   0   65.79    4.08
  -6   2   0   68.59    4.24
   6   2   0   65.33    4.26
  -7  -2   0    2.22    0.96
  -7  -2   0    4.08    0.73
   7  -2   0    2.73    0.94
   7  -2   0    3.27    0.53
   7   2   0    2.37    0.59
  -7   2   0    2.95    0.68
   8  -2   0    8.64    1.27
  -8  -2   0   10.68    1.43
  -8  -2   0   11.36    1.09
  -8   2   0    9.54    1.11
   9  -2   0    0.95    0.86
  -9  -2   0    0.07    0.73
   9   2   0   -0.44    1.01
  -9   2   0    0.24    0.86
 -10  -2   0    9.01    1.15
  10  -2   0    7.69    1.20
  10   2   0    9.48    1.44
 -10   2   0    8.19    1.25
  11  -2   0   30.37    2.22
 -11   2   0   25.63    2.39
  11   2   0   23.70    2.42
   0  -3   0    0.77    0.21
   0   3   0    0.30    0.19
   0   3   0    0.90    0.36
   1  -3   0  490.92   28.72
  -1  -3   0  568.11   28.75
  -1  -3   0  448.08   29.68
   1   3   0  566.25   31.76
  -1   3   0  474.45   31.80
  -1   3   0  541.68   29.68
  -2  -3   0  106.41    6.24
  -2  -3   0  109.00    6.09
   2  -3   0  105.06    6.07
   2   3   0  103.55    6.69
  -2   3   0  108.89    6.77
  -2   3   0  107.79    6.24
   3  -3   0    1.35    0.49
  -3  -3   0    0.89    0.31
  -3  -3   0    1.66    0.47
  -3   3   0    0.84    0.34
   3   3   0    1.53    0.41
  -3   3   0    0.99    0.37
   4  -3   0    6.55    0.85
  -4  -3   0    4.91    0.76
  -4  -3   0    5.91    0.59
   4   3   0    5.64    0.65
  -4   3   0    5.74    0.63
  -4   3   0    4.82    0.61
   5  -3   0    1.18    0.70
  -5  -3   0    1.91    0.68
  -5  -3   0    2.35    0.52
   5   3   0    1.84    0.52
  -5   3   0    3.52    0.63
  -5   3   0    2.72    0.47
  -6  -3   0   29.81    2.40
   6  -3   0   38.27    2.50
  -6  -3   0   34.77    2.29
   6   3   0   34.46    2.40
  -6   3   0   35.79    2.35
  -6   3   0   34.77    2.35
  -7  -3   0    3.19    1.02
   7  -3   0    4.56    0.99
  -7  -3   0    5.60    0.79
  -7   3   0    5.49    0.93
  -7   3   0    6.69    0.76
   7   3   0    4.31    0.72
   8  -3   0   31.99    2.29
  -8  -3   0   30.92    2.41
  -8  -3   0   29.55    2.12
   8   3   0   27.76    2.12
  -8   3   0   28.23    2.15
  -9  -3   0   17.29    1.75
   9  -3   0   17.81    1.64
  -9  -3   0   13.89    1.34
  -9   3   0   13.14    1.46
  10  -3   0    0.47    0.86
 -10   3   0   -0.95    0.91
  10   3   0    1.12    1.09
   0  -4   0    0.88    0.20
   0  -4   0    1.32    0.26
   0   4   0    1.51    0.46
  -1  -4   0    6.69    0.58
  -1  -4   0    5.36    0.52
   1  -4   0    6.02    0.51
  -1   4   0    6.37    0.53
   1   4   0    5.75    0.63
  -1   4   0    4.96    0.69
  -2  -4   0  222.16   14.42
   2  -4   0  249.63   13.97
  -2  -4   0  268.39   14.01
   2   4   0  263.94   15.46
  -2   4   0  261.03   14.43
  -2   4   0  227.76   15.56
   3  -4   0   10.35    0.99
  -3  -4   0   13.08    1.02
  -3  -4   0   12.90    0.92
  -3   4   0   11.15    0.95
   3   4   0   14.20    1.10
  -3   4   0   12.75    1.13
   4  -4   0    3.38    0.67
  -4  -4   0    6.44    0.58
  -4  -4   0    5.29    0.71
  -4   4   0    4.64    0.64
   4   4   0    4.79    0.65
  -4   4   0    4.39    0.61
   5  -4   0    7.81    0.98
  -5  -4   0    8.47    0.76
  -5  -4   0    7.19    1.00
  -5   4   0    7.08    0.81
   5   4   0    8.27    0.85
  -5   4   0    7.02    0.78
  -6  -4   0    1.73    0.56
   6  -4   0    2.80    0.80
  -6  -4   0    1.41    0.81
  -6   4   0    2.31    0.66
  -6   4   0    2.63    0.56
   6   4   0    2.32    0.62
  -7  -4   0   92.46    5.88
   7  -4   0  110.01    5.87
  -7  -4   0   96.19    5.83
  -7   4   0   96.25    5.93
   7   4   0   93.86    6.22
  -8  -4   0   34.22    2.39
  -8  -4   0   34.12    2.67
   8  -4   0   36.70    2.51
   8   4   0   33.98    2.49
  -8   4   0   36.83    2.56
  -9  -4   0    0.18    1.02
   9  -4   0   -0.26    0.76
  -9   4   0    0.34    0.78
  10  -4   0    5.62    1.01
 -10   4   0    2.97    1.02
   0  -5   0    0.31    0.21
   0  -5   0    0.53    0.27
   0   5   0    0.83    0.51
   1  -5   0   10.30    0.74
  -1  -5   0    9.25    0.74
  -1  -5   0    9.01    0.75
  -1   5   0   10.78    1.08
   1   5   0    9.55    0.96
  -1   5   0    9.44    0.75
   2  -5   0  129.85    7.02
  -2  -5   0  102.37    7.24
  -2  -5   0  131.66    7.06
   2   5   0  126.12    7.80
  -2   5   0  128.24    7.24
  -3  -5   0  363.00   20.03
  -3  -5   0  352.04   20.60
   3  -5   0  354.04   19.98
  -3   5   0  348.28   20.62
  -3   5   0  374.84   22.18
   3   5   0  345.54   22.07
  -4  -5   0    8.67    0.79
  -4  -5   0    6.70    0.87
   4  -5   0    7.62    0.86
  -4   5   0    8.85    0.89
   4   5   0    8.44    0.90
  -4   5   0    9.27    0.90
  -5  -5   0    0.34    0.63
   5  -5   0   -0.39    0.60
  -5  -5   0    0.06    0.40
  -5   5   0   -0.53    0.46
   5   5   0    0.50    0.56
  -5   5   0   -0.21    0.53
   6  -5   0   66.07    4.07
  -6  -5   0   63.61    4.14
  -6  -5   0   65.34    4.02
  -6   5   0   66.33    4.29
  -6   5   0   67.45    4.15
   6   5   0   68.28    4.35
  -7  -5   0   42.09    3.05
  -7  -5   0   43.62    2.82
   7  -5   0   48.72    2.95
   7   5   0   43.61    3.04
  -7   5   0   44.25    2.99
  -8  -5   0    4.42    1.05
   8  -5   0    2.72    0.85
  -8   5   0    2.90    0.92
   8   5   0    3.50    0.76
   9  -5   0    3.61    0.88
  -9  -5   0    3.24    1.11
  -9   5   0    3.21    0.92
 -10  -5   0   -0.05    1.08
  10  -5   0    0.17    0.78
 -10   5   0    0.62    0.99
   0  -6   0  210.88   12.75
   0  -6   0  219.58   12.38
   0   6   0  231.10   13.81
  -1  -6   0   66.09    3.81
   1  -6   0   65.22    3.77
  -1  -6   0   63.64    3.88
  -1   6   0   67.30    4.40
  -1   6   0   64.43    3.88
   1   6   0   63.79    4.29
   2  -6   0   29.96    1.81
  -2  -6   0   32.32    1.87
  -2  -6   0   23.85    1.85
   2   6   0   30.11    2.15
  -2   6   0   32.19    1.88
  -2   6   0   24.72    2.29
  -3  -6   0   36.10    2.30
  -3  -6   0   33.59    2.28
   3  -6   0   35.78    2.25
  -3   6   0   34.90    2.68
   3   6   0   39.03    2.58
  -3   6   0   37.79    2.30
   4  -6   0   16.52    1.33
  -4  -6   0   17.40    1.44
  -4  -6   0   17.26    1.21
  -4   6   0   15.40    1.30
   4   6   0   16.87    1.49
  -4   6   0   17.92    1.51
   5  -6   0   14.55    1.40
  -5  -6   0   16.92    1.20
  -5  -6   0   16.05    1.51
  -5   6   0   16.12    1.42
  -5   6   0   16.78    1.42
   5   6   0   16.17    1.48
  -6  -6   0   37.20    2.37
  -6  -6   0   38.81    2.57
   6  -6   0   36.70    2.51
  -6   6   0   38.06    2.51
   6   6   0   37.58    2.64
  -6   6   0   35.37    2.55
  -7  -6   0   19.12    1.79
   7  -6   0   19.46    1.63
   7   6   0   17.61    1.61
  -7   6   0   18.22    1.71
   8  -6   0   11.77    1.26
  -8  -6   0   12.16    1.49
   8   6   0   12.99    1.26
  -8   6   0   11.62    1.34
  -9  -6   0   30.30    2.37
   9  -6   0   28.83    2.19
  -9   6   0   29.38    2.28
  10  -6   0   10.83    1.26
 -10  -6   0   11.49    1.50
 -10   6   0    9.93    1.42
   0  -7   0    0.40    0.31
   0  -7   0    1.23    0.41
   0   7   0    0.72    0.65
  -1  -7   0  108.28    6.19
   1  -7   0  104.74    6.16
  -1  -7   0  107.47    6.35
  -1   7   0  106.37    6.35
   1   7   0  105.50    6.94
  -1   7   0  117.05    7.11
  -2  -7   0    0.68    0.52
   2  -7   0    0.72    0.42
  -2  -7   0    1.13    0.40
   2   7   0    0.94    0.66
  -2   7   0    0.37    0.44
  -2   7   0    0.34    0.70
  -3  -7   0   17.12    1.29
  -3  -7   0   10.65    1.10
   3  -7   0   15.75    1.12
  -3   7   0   14.27    1.19
   3   7   0   17.13    1.47
  -3   7   0    9.91    1.45
  -4  -7   0  112.62    6.94
  -4  -7   0  118.08    7.03
   4  -7   0  124.01    6.90
  -4   7   0  120.18    7.11
  -4   7   0  129.67    7.75
   4   7   0  115.29    7.65
   5  -7   0  184.22    9.88
  -5  -7   0  164.95    9.90
  -5  -7   0  161.01   10.04
  -5   7   0  182.88   10.86
  -5   7   0  173.20   10.17
   5   7   0  169.02   10.87
  -6  -7   0    5.49    0.91
   6  -7   0    1.90    0.76
   6   7   0    4.48    0.85
  -6   7   0    3.23    0.69
  -6   7   0    2.40    0.73
  -7  -7   0    1.89    0.94
   7  -7   0    0.62    0.75
  -7   7   0    1.08    0.83
   7   7   0    1.23    0.73
  -8  -7   0    9.60    1.38
   8  -7   0    9.09    1.13
   8   7   0   10.37    1.15
  -8   7   0    8.23    1.13
   9  -7   0    0.44    0.78
  -9  -7   0   -0.35    0.86
  -9   7   0    0.27    0.94
 -10  -7   0   29.66    2.51
  10  -7   0   28.61    2.19
 -10   7   0   28.69    2.48
   0  -8   0   73.95    4.53
   0  -8   0   76.02    4.43
   0   8   0   78.99    5.13
   1  -8   0   36.80    2.26
  -1  -8   0   37.98    2.34
  -1  -8   0   35.18    2.28
  -1   8   0   34.95    2.33
  -1   8   0   41.62    2.98
   1   8   0   37.18    2.78
  -2  -8   0    0.74    0.41
  -2  -8   0    0.24    0.54
   2  -8   0    0.55    0.47
   2   8   0    0.82    0.67
  -2   8   0    1.23    0.97
  -2   8   0    0.56    0.49
  -3  -8   0    5.50    0.80
   3  -8   0    3.55    0.59
  -3  -8   0    2.28    0.55
   3   8   0    2.20    0.84
  -3   8   0    3.42    1.06
  -3   8   0    2.90    0.64
  -4  -8   0   11.91    0.97
  -4  -8   0   13.54    1.23
   4  -8   0   12.25    1.17
   4   8   0   11.11    1.27
  -4   8   0   12.21    1.38
  -4   8   0   13.11    1.16
   5  -8   0    2.50    0.70
  -5  -8   0    5.32    0.92
  -5   8   0    1.85    0.71
   5   8   0    2.22    0.80
  -5   8   0    1.99    0.68
  -6  -8   0    0.19    0.72
   6  -8   0    0.58    0.69
  -6   8   0   -0.26    0.59
  -6   8   0   -0.66    0.72
   6   8   0   -0.80    0.67
  -7  -8   0    1.53    0.94
   7  -8   0    1.23    0.78
  -7   8   0    1.71    0.77
   7   8   0    2.20    0.81
  -8  -8   0   -1.29    0.80
   8  -8   0   -0.47    0.74
  -8   8   0    0.24    0.79
   8   8   0    0.58    0.76
   9  -8   0    2.16    0.83
  -9  -8   0    1.12    1.07
  -9   8   0    2.42    0.93
 -10  -8   0    5.46    1.16
 -10   8   0    4.58    1.21
   0  -9   0    0.53    0.48
   0  -9   0    0.30    0.38
   0   9   0    1.06    0.85
   1  -9   0  175.63    9.85
  -1  -9   0  173.98    9.88
   1  -9   0  161.65   10.14
  -1  -9   0  179.37   10.18
   1   9   0  167.93   11.07
  -1   9   0  186.89   11.28
   2  -9   0   27.03    1.80
  -2  -9   0   27.40    1.85
  -2  -9   0   28.95    1.85
   2   9   0   27.15    2.23
  -2   9   0   26.43    1.89
  -2   9   0   27.26    2.53
   3  -9   0   13.72    1.10
  -3  -9   0   13.07    1.17
  -3  -9   0   10.77    1.02
  -3   9   0   12.68    1.14
   3   9   0   11.03    1.27
  -3   9   0   11.22    1.68
   4  -9   0    4.97    0.74
  -4  -9   0    5.39    0.92
  -4   9   0    5.63    1.10
   4   9   0    5.36    0.91
  -4   9   0    4.49    0.75
  -5  -9   0    8.10    1.11
   5  -9   0    8.40    0.95
  -5   9   0    8.25    1.09
   5   9   0    7.43    1.05
  -5   9   0    8.37    1.00
  -6  -9   0   24.18    1.91
   6  -9   0   24.07    1.82
  -6   9   0   24.10    1.95
  -6   9   0   25.41    1.93
   6   9   0   19.45    2.02
  -7  -9   0    3.28    1.06
   7  -9   0    1.83    0.82
  -7   9   0    1.94    0.83
   7   9   0    2.90    0.90
   8  -9   0   19.47    1.68
  -8  -9   0   18.00    1.81
  -8   9   0   19.65    1.78
   8   9   0   18.60    1.83
  -9  -9   0   13.94    1.65
  -9   9   0   12.36    1.56
   0 -10   0    6.53    0.78
   0 -10   0    7.83    0.78
   0  10   0    7.41    1.27
  -1 -10   0    1.57    0.56
   1 -10   0    0.65    0.45
   1 -10   0    1.03    0.52
  -1 -10   0    0.37    0.54
  -1  10   0    1.16    1.13
   1  10   0   -0.30    0.83
  -2 -10   0    7.02    0.87
   2 -10   0    5.76    0.74
  -2 -10   0    7.68    0.76
   2  10   0    4.67    1.01
  -2  10   0    4.92    0.77
  -2  10   0    6.17    1.47
  -3 -10   0   65.01    4.20
   3 -10   0   77.85    4.15
   3  10   0   65.57    4.70
  -3  10   0   69.00    4.27
  -3  10   0   68.04    5.16
   4 -10   0   77.34    4.46
  -4 -10   0   75.76    4.57
  -4  10   0   72.04    5.24
   4  10   0   71.87    5.07
  -4  10   0   77.15    4.67
   5 -10   0    2.93    0.70
  -5 -10   0    1.91    0.79
   5  10   0    2.41    0.91
  -5  10   0    3.61    0.87
  -5  10   0    1.03    0.87
  -6 -10   0   35.68    2.63
   6 -10   0   35.12    2.44
   6  10   0   34.87    2.79
  -6  10   0   38.75    2.64
   7 -10   0   38.33    2.44
  -7 -10   0   34.15    2.59
   7  10   0   34.00    2.77
  -7  10   0   36.16    2.68
  -8 -10   0   15.77    1.63
   8  10   0   14.79    1.62
  -8  10   0   19.96    1.76
  -9 -10   0    7.61    1.29
  -9  10   0    8.83    1.38
   0 -11   0    0.44    0.56
   0 -11   0    1.08    0.55
   0  11   0    0.99    1.15
   1 -11   0   10.87    1.09
   1 -11   0   11.91    1.08
  -1 -11   0   12.00    1.16
  -1 -11   0   13.92    1.23
  -1  11   0   16.50    1.98
   1  11   0   11.73    1.53
   2 -11   0  137.40    8.74
  -2 -11   0  150.65    8.54
  -2 -11   0  158.66    8.79
   2 -11   0  153.54    8.50
   2  11   0  147.43    9.63
  -2  11   0  142.43    9.93
   3 -11   0  162.34    9.05
  -3 -11   0  155.20    9.12
  -3  11   0  167.76   10.60
  -3  11   0  157.07    9.38
   3  11   0  152.02   10.16
   4 -11   0    1.32    0.67
  -4 -11   0    1.58    0.73
  -4  11   0    0.48    1.10
  -4  11   0    1.25    0.77
   4  11   0    1.23    0.94
  -5 -11   0    9.28    1.09
   5 -11   0    8.20    0.95
   5  11   0    6.94    1.19
  -5  11   0    7.93    1.28
  -5  11   0    6.70    1.01
  -6 -11   0    8.32    1.24
   6 -11   0    9.64    1.04
   6  11   0    9.25    1.33
  -6  11   0    9.78    1.25
  -7 -11   0   19.35    1.81
   7  11   0   18.11    1.84
  -7  11   0   20.22    1.95
  -8 -11   0    0.43    0.91
   8  11   0    0.92    0.95
  -8  11   0    1.06    1.05
  -9 -11   0   -1.74    1.03
  -9  11   0    0.72    1.10
   0 -12   0    9.63    1.00
   0 -12   0   11.31    1.05
   0  12   0   10.07    1.72
   1 -12   0    7.90    0.83
   1 -12   0    5.85    0.82
  -1 -12   0    8.05    0.96
  -1 -12   0    6.74    0.86
  -1  12   0    5.43    1.51
   1  12   0    7.42    1.34
   2 -12   0  108.97    6.07
   2 -12   0   99.12    6.26
  -2 -12   0  106.16    6.13
   2  12   0   98.39    6.96
  -2  12   0  113.64    7.47
   3 -12   0   38.62    2.39
  -3 -12   0   37.34    2.50
  -3  12   0   34.34    2.52
   3  12   0   34.05    2.99
  -3  12   0   35.89    3.52
   4 -12   0    0.68    0.64
  -4 -12   0    1.15    0.73
  -4  12   0    0.54    1.21
   4  12   0    0.05    0.88
  -4  12   0    1.14    0.78
  -5 -12   0    2.68    0.95
   5 -12   0    2.77    0.75
  -5  12   0    2.73    1.09
  -5  12   0    1.92    0.90
   5  12   0    3.13    0.97
  -6 -12   0   11.81    1.39
   6  12   0    9.20    1.41
  -6  12   0   13.33    1.41
  -7 -12   0   65.22    4.18
  -7  12   0   70.21    4.22
   7  12   0   57.49    4.48
  -8 -12   0   23.61    2.25
   8  12   0   22.43    2.40
  -8  12   0   28.83    2.34
   0 -13   0   -1.48    0.60
   0 -13   0    0.38    0.63
   0  13   0   -0.46    1.32
   1 -13   0   73.45    4.49
   1 -13   0   76.45    4.37
  -1 -13   0   69.43    4.40
   1  13   0   73.31    5.32
  -1  13   0   74.15    5.58
  -2 -13   0   41.16    2.79
   2 -13   0   45.12    2.74
   2 -13   0   42.98    2.82
   2  13   0   40.84    3.37
  -2  13   0   44.40    3.97
   3 -13   0   16.41    1.45
  -3 -13   0   16.45    1.49
   3 -13   0   17.76    1.39
  -3  13   0   21.16    2.52
   3  13   0   13.49    1.74
   4 -13   0    4.32    0.79
  -4 -13   0    5.19    1.01
   4  13   0    3.85    1.24
  -4  13   0    2.57    1.45
  -4  13   0    7.07    1.07
  -5 -13   0   -0.51    0.75
   5  13   0   -0.83    1.03
  -5  13   0    1.89    0.97
  -5  13   0    0.12    1.12
  -6 -13   0    1.70    1.01
  -6  13   0    4.18    1.08
   6  13   0    2.84    1.03
  -7 -13   0    0.21    0.98
   7  13   0   -0.77    1.04
  -7  13   0    1.96    1.06
  -8 -13   0   14.73    1.67
   8  13   0   15.06    1.78
  -8  13   0   15.93    1.68
   0 -14   0    1.10    0.69
   0 -14   0    0.79    0.80
   0  14   0    0.51    1.24
   1 -14   0    5.02    0.87
   1 -14   0    7.44    0.94
  -1 -14   0    6.94    0.93
  -1  14   0    6.71    1.81
   1  14   0    3.53    1.45
  -2 -14   0    3.40    0.85
   2 -14   0    3.84    0.79
   2 -14   0    3.51    0.76
   2  14   0    5.37    1.33
  -2  14   0    6.93    1.74
   3 -14   0   42.10    2.55
   3 -14   0   36.37    2.64
  -3 -14   0   37.64    2.67
  -3  14   0   46.16    3.99
   3  14   0   38.91    3.35
   4 -14   0   22.11    1.83
  -4 -14   0   25.67    1.97
   4  14   0   20.35    2.22
  -4  14   0   25.16    2.69
  -5 -14   0    2.11    0.99
   5  14   0    1.66    1.17
  -5  14   0    4.00    1.32
  -6 -14   0   22.63    1.93
   6  14   0   19.78    2.21
  -6  14   0   26.52    2.20
  -7 -14   0    0.46    0.90
   7  14   0   -0.02    1.04
  -7  14   0    2.29    1.13
   0 -15   0    0.52    0.72
   0  15   0    0.19    1.50
  -1 -15   0    0.23    0.73
   1 -15   0   -0.54    0.64
   1 -15   0   -0.15    0.75
  -1  15   0    1.26    1.48
   1  15   0    0.83    1.26
  -2 -15   0    0.92    0.79
   2 -15   0    0.47    0.71
   2 -15   0    0.96    0.73
  -2  15   0   -0.88    1.61
   2  15   0   -0.70    1.28
  -3 -15   0   -1.05    0.80
   3 -15   0   -0.28    0.70
  -3  15   0    0.97    1.70
   3  15   0   -1.43    1.27
  -4 -15   0    5.00    0.99
   4 -15   0    4.55    0.91
  -4  15   0    6.50    1.79
   4  15   0    7.45    1.55
   5 -15   0   15.30    1.50
  -5 -15   0   17.74    1.65
  -5  15   0   18.47    2.35
   5  15   0   16.44    2.00
  -6 -15   0    6.78    1.20
   6 -15   0    4.89    1.05
   6  15   0    3.74    1.23
   0 -16   0   96.33    5.84
   0  16   0  104.42    7.22
  -1 -16   0   11.48    1.22
  -1  16   0   15.02    2.36
   1  16   0   12.86    2.07
   2 -16   0   -0.17    0.81
  -2 -16   0    0.96    0.83
   2  16   0    0.85    1.31
  -2  16   0    1.81    1.84
   3 -16   0   -0.63    0.73
  -3 -16   0    0.31    0.84
  -3  16   0   -0.54    1.67
   3  16   0   -0.52    1.21
   4 -16   0    0.08    0.80
  -4 -16   0    0.19    0.89
  -4  16   0    2.81    1.70
   4  16   0    0.46    1.21
   5 -16   0    3.92    0.95
  -5 -16   0    5.82    1.11
   5  16   0    5.26    1.38
   6 -16   0    4.76    0.98
  -6 -16   0    4.77    1.17
   6  16   0    4.82    1.50
   0  17   0    1.90    1.55
  -1 -17   0    2.55    0.87
   1  17   0   -0.40    1.64
  -1  17   0    1.56    1.60
  -2 -17   0    0.67    0.84
   2  17   0   -0.78    1.37
  -2  17   0    3.30    1.90
   3 -17   0   11.56    1.40
  -3 -17   0    9.12    1.25
  -3  17   0   17.04    2.59
   3  17   0    9.32    1.78
   4 -17   0   18.31    1.82
  -4 -17   0   18.34    1.82
  -4  17   0   30.77    2.99
   4  17   0   19.06    2.32
   5 -17   0   12.15    1.35
  -5 -17   0   11.52    1.42
   5  17   0   11.60    1.93
   0  18   0    0.73    1.79
  -1  18   0    8.40    2.07
   1  18   0    4.76    1.88
   2  18   0   16.77    2.44
  -2  18   0   25.33    3.06
  -3 -18   0    1.63    0.91
   3  18   0    0.62    1.49
  -3  18   0    2.86    1.95
   0  19   0   -2.29    1.54
   1  19   0    0.15    1.53
  -1  19   0    2.39    1.89
 -11   0   1   -0.01    0.86
  11   0  -1    0.33    1.00
 -10   0   1    1.06    0.79
  10   0  -1   -0.28    0.98
  -9   0   1   -0.10    0.70
   9   0  -1    0.13    0.92
   8   0  -1    0.17    0.54
  -8   0   1   -0.45    0.61
  -8   0   1   -0.78    0.99
  -7   0   1   -0.55    0.55
   7   0  -1   -0.40    0.50
  -7   0   1   -0.76    0.83
  -6   0   1   -0.19    0.48
  -6   0   1    0.18    0.68
  -6   0   1    0.72    0.47
  -5   0   1    0.24    0.39
  -5   0   1    0.96    0.68
  -5   0   1   -0.14    0.43
  -4   0   1    1.54    0.41
  -4   0   1    0.03    0.26
  -4   0   1    0.59    0.45
  -3   0   1    1.69    0.41
  -3   0   1    0.64    0.33
  -3   0   1    0.34    0.24
  -2   0   1    1.66    0.25
  -2   0   1    0.17    0.15
  -2   0   1    0.32    0.21
   1   0  -1    2.33    0.29
  -1   0   1    2.32    0.35
   0   0   1    0.11    0.11
   0   0  -1    0.05    0.16
   0   0   1    1.13    0.14
  -1   0  -1    0.60    0.26
   1   0   1    0.98    0.15
   1   0   1    0.76    0.31
  -1   0  -1    1.43    0.17
   2   0   1    0.30    0.15
  -2   0  -1    0.19    0.33
  -2   0  -1   -0.84    0.39
  -3   0  -1   -1.29    0.60
  -3   0  -1    1.04    0.42
   3   0   1    0.32    0.21
  -4   0  -1   -0.05    0.48
   4   0   1    0.72    0.28
  -4   0  -1   -0.35    0.71
   5   0   1    0.76    0.70
  -5   0  -1    0.32    0.60
   5   0   1    0.04    0.30
   6   0   1    0.13    0.34
   6   0   1   -0.02    0.74
  -6   0  -1   -0.01    0.59
   7   0   1    1.04    0.94
  -7   0  -1    0.94    0.68
   8   0   1    0.08    0.87
  -8   0  -1   -0.72    0.78
  -9   0  -1    0.02    0.87
   9   0   1    0.86    0.99
 -10   0  -1   -0.22    0.98
  10   0   1    0.43    0.94
  11  -1  -1   17.64    1.70
 -11   1   1   18.17    1.63
  11   1  -1   13.88    1.70
  10  -1  -1   13.19    1.49
 -10  -1   1   12.54    1.28
  10   1  -1   11.22    1.52
 -10   1   1   12.07    1.30
  -9  -1   1    1.03    0.70
   9  -1  -1    1.07    0.95
  -9  -1   1    0.57    1.08
  -9   1   1    0.61    0.76
  -8  -1   1    1.16    0.65
  -8  -1   1    0.20    0.95
   8  -1  -1    1.37    0.58
   8  -1  -1    1.23    0.90
  -8   1   1    2.84    0.72
   8   1  -1    1.22    0.59
  -7  -1   1   89.72    5.34
  -7  -1   1   80.77    5.43
  -7   1   1   86.38    5.33
   7   1  -1   91.44    5.69
  -7   1   1   93.12    5.69
  -6  -1   1    1.24    0.71
  -6  -1   1    1.13    0.47
   6   1  -1    1.44    0.51
  -6   1   1    0.61    0.46
  -6   1   1    1.46    0.53
  -6   1   1    0.65    0.81
  -5  -1   1  201.96   11.81
  -5  -1   1  210.54   12.01
  -5   1   1  181.37   11.83
  -5   1   1  216.79   12.04
   5   1  -1  216.74   12.88
  -5   1   1  208.93   12.88
  -4  -1   1   51.44    2.99
  -4  -1   1   51.87    3.07
  -4  -1   1   49.74    3.25
  -4   1   1   42.25    3.09
  -4   1   1   50.73    3.00
  -4   1   1   49.93    3.25
  -3  -1   1   67.43    3.82
  -3  -1   1   66.29    3.83
  -3  -1   1   66.63    4.16
  -3   1   1   65.97    4.16
  -3   1   1   67.03    3.85
  -3   1   1   55.90    3.84
  -2  -1   1  107.13    6.75
  -2  -1   1  109.91    6.25
  -2  -1   1  111.81    6.12
  -2   1   1  110.51    6.28
  -2   1   1  110.23    6.77
  -2   1   1   98.04    6.13
   1  -1  -1  141.94    7.45
  -1  -1   1  133.64    7.49
  -1  -1   1  134.22    8.28
   1  -1  -1  134.44    7.73
  -1  -1   1  123.24    7.70
  -1   1   1  137.12    8.32
   1   1  -1  124.11    7.71
  -1   1   1  139.20    7.46
   0  -1  -1    1.84    0.23
   0  -1  -1    1.93    0.29
   0  -1   1    2.21    0.22
   0   1   1    1.57    0.29
   0   1  -1    1.63    0.23
   0   1  -1    1.59    0.19
   1  -1   1   22.07    1.53
  -1  -1  -1   23.19    1.59
  -1  -1  -1   24.60    1.56
   1   1   1   26.02    1.61
  -1   1  -1   25.76    1.55
   2  -1   1  225.51   13.59
  -2  -1  -1  230.86   13.60
  -2  -1  -1  240.16   13.97
   2   1   1  239.14   14.83
  -2   1  -1  248.85   14.80
  -2   1  -1  256.28   13.96
  -3  -1  -1   61.08    3.84
  -3  -1  -1   67.34    3.83
   3  -1   1   52.82    3.81
   3   1   1   62.60    3.95
  -3   1  -1   68.83    3.83
  -4  -1  -1  156.59    9.48
  -4  -1  -1  172.59    9.62
   4  -1   1  143.32    9.44
   4  -1   1  165.31   10.13
   4   1   1  158.41   10.15
  -4   1  -1  183.13    9.64
  -5  -1  -1   66.17    4.43
   5  -1   1   70.77    4.43
   5  -1   1   66.42    4.39
  -5  -1  -1   76.63    4.34
  -5   1  -1   72.70    4.35
   5   1   1   68.50    4.45
   6  -1   1    0.95    0.79
  -6  -1  -1    2.01    1.04
   6  -1   1    2.67    0.40
  -6  -1  -1    1.61    0.63
  -6   1  -1    2.49    0.76
   6   1   1    2.37    0.45
   7  -1   1   15.77    1.65
  -7  -1  -1   16.65    1.54
   7   1   1   15.56    1.66
  -7   1  -1   17.87    1.62
   8  -1   1   53.92    3.42
  -8  -1  -1   47.23    3.32
   8   1   1   47.43    3.37
  -8   1  -1   51.25    3.38
   9  -1   1   -1.38    0.85
  -9  -1  -1   -0.15    0.84
  -9   1  -1   -1.17    0.88
   9   1   1   -0.18    0.98
  10  -1   1   23.87    2.03
 -10  -1  -1   21.26    1.94
 -10   1  -1   19.84    2.08
  10   1   1   22.81    2.13
  11  -2  -1    0.32    0.87
  11   2  -1    0.47    1.04
 -11   2   1    0.89    0.93
  10  -2  -1   11.21    1.37
 -10  -2   1   10.73    1.24
 -10   2   1   11.58    1.30
  10   2  -1   11.51    1.58
   9  -2  -1   27.04    2.31
  -9  -2   1   28.84    2.13
  -9  -2   1   29.74    2.36
  -9   2   1   31.00    2.22
   8  -2  -1    6.36    1.11
  -8  -2   1    8.09    1.19
  -8  -2   1    8.18    0.92
  -8   2   1    8.63    0.89
  -8   2   1    7.00    0.97
   8   2  -1    7.49    0.91
  -7  -2   1    8.45    1.24
  -7  -2   1   10.03    0.91
   7  -2  -1    7.04    1.15
  -7   2   1    8.47    0.95
  -7   2   1    9.03    0.94
   7   2  -1   10.16    1.05
   6  -2  -1   43.88    3.10
  -6  -2   1   48.58    2.92
  -6  -2   1   44.62    3.04
   6   2  -1   46.36    3.16
  -6   2   1   48.11    3.15
  -6   2   1   48.99    2.97
   5  -2  -1   28.75    2.26
  -5  -2   1   32.31    2.08
  -5  -2   1   34.25    2.23
  -5   2   1   35.14    2.15
   5   2  -1   31.49    2.28
  -5   2   1   35.90    2.30
  -4  -2   1    2.21    0.33
  -4  -2   1    2.02    0.52
   4  -2  -1    1.85    0.59
  -4   2   1    1.39    0.36
  -4   2   1    1.23    0.46
   4   2  -1    1.24    0.42
  -3  -2   1  128.35    7.20
  -3  -2   1  127.96    7.08
   3  -2  -1  114.46    7.11
  -3   2   1  125.24    7.24
   3   2  -1  119.14    7.77
  -3   2   1  128.79    7.80
  -2  -2   1  148.89    8.18
   2  -2  -1  127.83    8.17
  -2  -2   1  145.41    8.36
   2   2  -1  140.06    9.02
  -2   2   1  155.77    9.09
  -2   2   1  149.14    8.42
   1  -2  -1    0.69    0.18
   1  -2  -1    0.92    0.10
  -1  -2   1    0.76    0.20
  -1  -2   1    0.95    0.13
   1   2  -1    1.09    0.11
  -1   2   1    0.99    0.11
   1   2  -1    0.96    0.25
  -1   2   1    0.82    0.34
   0  -2   1  157.77    9.20
   0  -2  -1  176.48    9.19
   0  -2  -1  153.79    9.53
   0   2   1  156.57   10.21
   0   2  -1  178.66    9.49
   0   2  -1  160.16   10.15
  -1  -2  -1  400.32   20.50
   1  -2   1  348.85   20.47
  -1  -2  -1  332.56   21.18
  -1   2  -1  397.36   21.13
   1   2   1  376.32   22.58
  -1   2  -1  340.04   22.55
  -2  -2  -1  149.63    8.73
   2  -2   1  124.33    8.44
  -2   2  -1  157.92    8.69
  -2   2  -1  156.70    9.19
   2   2   1  152.61    9.23
   3  -2   1  235.37   13.01
  -3  -2  -1  234.56   13.33
  -3  -2  -1  228.22   13.01
   3   2   1  219.10   14.15
  -3   2  -1  216.23   14.10
  -3   2  -1  240.40   13.32
  -4  -2  -1    9.13    1.08
  -4  -2  -1   10.52    1.04
   4  -2   1   11.20    1.16
  -4   2  -1   11.03    1.01
  -4   2  -1   10.98    0.81
   4   2   1   11.28    0.90
  -5  -2  -1    9.94    1.27
  -5  -2  -1   10.47    1.01
   5  -2   1   12.94    1.27
   5   2   1   10.14    0.92
  -5   2  -1    9.45    1.00
   6  -2   1   -0.30    0.69
  -6  -2  -1    1.32    0.63
  -6  -2  -1   -0.33    0.86
   6   2   1   -0.19    0.41
  -6   2  -1   -0.27    0.62
   7  -2   1    6.25    1.15
  -7  -2  -1    9.64    1.31
  -7  -2  -1   10.96    1.10
  -7   2  -1    9.11    1.16
   8  -2   1   -0.01    0.89
  -8  -2  -1    0.25    0.81
   8   2   1    0.90    1.02
  -8   2  -1    0.93    0.86
   9  -2   1   16.94    1.66
  -9  -2  -1   15.16    1.56
   9   2   1   17.04    1.81
  -9   2  -1   19.45    1.73
 -10  -2  -1   14.01    1.52
  10  -2   1   14.54    1.46
 -10   2  -1   14.35    1.59
  10   2   1   14.31    1.59
  11  -3  -1    0.82    0.83
 -11   3   1    0.47    0.95
  11   3  -1   -0.32    1.11
  10  -3  -1    0.27    0.82
 -10  -3   1   -0.50    0.90
 -10   3   1    0.41    0.86
   9  -3  -1   97.93    5.66
  -9  -3   1   92.80    5.74
  -9  -3   1   89.77    5.63
  -9   3   1   93.06    5.73
  -8  -3   1   80.34    4.70
  -8  -3   1   71.82    4.85
   8  -3  -1   78.64    4.77
  -8   3   1   76.32    4.75
  -8   3   1   75.83    4.99
   8   3  -1   79.04    5.03
  -7  -3   1    2.23    0.82
   7  -3  -1    2.88    0.86
  -7  -3   1    2.89    0.59
  -7   3   1    3.40    0.68
  -7   3   1    2.55    0.64
   7   3  -1    2.03    0.65
  -6  -3   1    2.16    0.76
   6  -3  -1    3.26    0.84
  -6  -3   1    3.42    0.53
   6   3  -1    2.82    0.65
  -6   3   1    2.52    0.58
  -6   3   1    2.62    0.64
  -5  -3   1    6.14    0.83
   5  -3  -1    5.25    0.84
  -5  -3   1    5.71    0.56
  -5   3   1    4.54    0.69
   5   3  -1    4.85    0.69
  -5   3   1    4.75    0.61
   4  -3  -1  252.73   14.30
  -4  -3   1  260.54   14.59
  -4  -3   1  241.13   14.25
  -4   3   1  250.78   14.65
  -4   3   1  256.79   15.70
   4   3  -1  251.60   15.69
  -3  -3   1  511.95   28.83
   3  -3  -1  463.36   28.00
  -3  -3   1  504.71   28.02
  -3   3   1  499.30   28.89
   3   3  -1  488.30   30.90
  -3   3   1  535.54   30.96
  -2  -3   1   35.02    1.96
   2  -3  -1   29.78    1.87
  -2  -3   1   32.70    1.87
   2   3  -1   31.56    2.16
  -2   3   1   34.06    1.98
   2   3  -1   30.43    1.89
  -2   3   1   32.72    2.27
   1  -3  -1  121.47    7.00
   1  -3  -1  119.88    6.73
  -1  -3   1  123.12    6.94
  -1  -3   1  116.48    6.80
   1   3  -1  124.61    6.93
   1   3  -1  114.18    7.50
   0  -3  -1  289.24   17.47
   0  -3   1  285.28   16.90
   0  -3  -1  316.93   16.88
   0   3   1  308.61   18.74
   0   3  -1  294.83   18.67
   0   3  -1  317.33   17.43
  -1  -3  -1  140.55    9.70
   1  -3   1  157.66    9.35
  -1  -3  -1  180.64    9.37
  -1   3  -1  180.77    9.65
  -1   3  -1  169.33   10.35
   1   3   1  166.75   10.35
  -2  -3  -1    3.79    0.58
   2  -3   1    4.92    0.60
  -2  -3  -1    3.25    0.57
  -2   3  -1    4.17    0.52
  -2   3  -1    5.03    0.55
   2   3   1    4.22    0.53
  -3  -3  -1    4.44    0.68
  -3  -3  -1    7.75    0.80
   3  -3   1    6.34    0.81
  -3   3  -1    7.61    0.74
   3   3   1    9.87    0.79
  -3   3  -1    5.70    0.62
  -4  -3  -1    9.45    1.02
  -4  -3  -1   10.72    1.00
   4  -3   1    9.14    1.01
  -4   3  -1    9.26    0.76
  -4   3  -1    9.66    0.96
   4   3   1    9.86    0.91
  -5  -3  -1   41.33    2.95
   5  -3   1   47.54    2.94
  -5  -3  -1   43.75    2.82
   5   3   1   41.64    2.88
  -5   3  -1   45.08    2.88
  -5   3  -1   44.24    2.81
  -6  -3  -1  317.60   18.21
  -6  -3  -1  299.24   17.79
   6  -3   1  340.75   17.76
  -6   3  -1  318.27   18.24
   6   3   1  287.93   19.34
   7  -3   1  120.40    6.53
  -7  -3  -1  110.07    6.58
  -7  -3  -1  112.07    6.57
   7   3   1  100.49    6.88
  -7   3  -1  105.19    6.62
   8  -3   1    0.39    0.82
  -8  -3  -1    1.86    0.95
  -8  -3  -1    0.36    0.79
  -8   3  -1   -0.98    0.74
  -9  -3  -1   -0.65    0.77
   9  -3   1    0.56    0.81
  -9   3  -1    0.31    0.93
   9   3   1   -0.67    0.89
  10  -3   1   -0.04    0.83
  10   3   1    2.02    1.11
 -10   3  -1    0.42    1.06
  11  -4  -1    3.07    0.92
 -11   4   1    4.18    1.10
  10  -4  -1    0.12    0.75
 -10  -4   1    1.36    1.05
 -10   4   1    1.01    0.91
   9  -4  -1   11.11    1.27
  -9  -4   1   12.96    1.54
  -9   4   1   12.61    1.31
   9   4  -1   12.20    1.22
  -8  -4   1   54.45    3.78
  -8  -4   1   57.44    3.55
   8  -4  -1   60.80    3.65
  -8   4   1   54.85    3.63
   8   4  -1   58.28    3.86
  -7  -4   1    7.79    1.11
  -7  -4   1    9.82    0.94
   7  -4  -1    9.94    1.13
   7   4  -1    7.78    0.99
  -7   4   1    9.39    0.99
  -7   4   1    9.27    1.02
  -6  -4   1   22.81    1.47
   6  -4  -1   22.22    1.71
  -6  -4   1   20.53    1.69
   6   4  -1   20.06    1.68
  -6   4   1   20.55    1.55
  -6   4   1   20.52    1.67
  -5  -4   1    1.86    0.38
   5  -4  -1    1.57    0.62
  -5  -4   1    2.23    0.65
  -5   4   1    0.99    0.53
   5   4  -1    1.59    0.57
  -5   4   1    1.75    0.55
   4  -4  -1  240.17   14.17
  -4  -4   1  263.64   14.52
  -4  -4   1  245.50   14.21
  -4   4   1  239.19   14.59
   4   4  -1  248.12   15.64
  -4   4   1  270.23   15.67
  -3  -4   1  161.96    9.12
  -3  -4   1  164.49    8.98
   3  -4  -1  152.72    8.91
  -3   4   1  151.67    9.21
   3   4  -1  153.02    9.89
  -3   4   1  164.35    9.99
  -2  -4   1    0.77    0.38
   2  -4  -1    1.51    0.25
  -2   4   1    1.04    0.31
  -2   4   1    0.45    0.49
   2   4  -1    0.71    0.42
   1  -4  -1   13.17    0.84
   1  -4  -1   14.05    0.93
   1   4  -1   13.62    1.08
   1   4  -1   13.66    0.84
  -1   4   1   12.13    1.28
   0  -4  -1  169.97    9.99
   0  -4  -1  179.65    9.63
   0  -4   1  166.46    9.67
   0   4  -1  173.47    9.93
   0   4  -1  170.71   10.70
   0   4   1  169.04   10.76
   1  -4   1  691.77   41.71
  -1  -4  -1  787.97   41.73
  -1  -4  -1  714.21   43.15
  -1   4  -1  759.35   46.12
  -1   4  -1  766.77   43.08
   1   4   1  765.70   46.11
   2  -4   1  352.94   20.01
  -2  -4  -1  334.53   20.71
  -2  -4  -1  377.30   20.02
  -2   4  -1  333.34   22.12
  -2   4  -1  376.60   20.64
   2   4   1  363.93   22.08
   3  -4   1    2.23    0.61
  -3  -4  -1    3.99    0.68
  -3  -4  -1    3.05    0.60
  -3   4  -1    3.18    0.54
  -3   4  -1    4.00    0.52
   3   4   1    3.07    0.55
  -4  -4  -1   46.12    2.78
   4  -4   1   40.97    2.74
  -4  -4  -1   42.01    2.72
  -4   4  -1   40.24    2.73
  -4   4  -1   44.64    2.75
   4   4   1   40.92    2.81
  -5  -4  -1   16.48    1.50
  -5  -4  -1   17.28    1.38
   5  -4   1   17.66    1.48
  -5   4  -1   15.73    1.23
   5   4   1   16.81    1.39
  -5   4  -1   19.60    1.45
   6  -4   1    5.37    0.96
  -6  -4  -1    4.77    0.76
  -6  -4  -1    2.56    0.85
  -6   4  -1    2.34    0.83
   6   4   1    4.02    0.66
  -7  -4  -1    3.04    0.97
   7  -4   1    3.39    0.91
  -7  -4  -1    3.71    0.79
   7   4   1    2.33    0.61
  -7   4  -1    1.24    0.84
  -8  -4  -1    3.83    0.84
   8  -4   1    3.83    0.97
  -8  -4  -1    2.01    1.02
  -8   4  -1    2.95    1.02
   9  -4   1    3.40    0.92
   9   4   1    2.37    1.07
  -9   4  -1    2.41    0.95
  10  -4   1   18.62    1.73
  10   4   1   14.74    1.71
 -10   4  -1   17.72    1.77
 -11  -5   1    2.81    1.22
 -11   5   1    1.10    1.04
  10  -5  -1    0.46    0.78
 -10  -5   1    1.10    0.94
 -10   5   1    0.92    0.91
  -9  -5   1    1.21    1.01
   9  -5  -1    2.05    0.80
   9   5  -1    0.97    0.74
  -9   5   1    1.06    0.76
  -8  -5   1   26.51    2.17
   8  -5  -1   28.43    2.06
   8   5  -1   27.98    2.18
  -8   5   1   26.79    2.03
  -7  -5   1   96.59    5.66
  -7  -5   1   92.08    5.73
   7  -5  -1   95.88    5.68
  -7   5   1   98.12    6.15
  -7   5   1   93.53    5.77
   7   5  -1   95.68    6.16
  -6  -5   1    0.38    0.75
   6  -5  -1    0.11    0.62
  -6  -5   1    1.24    0.42
   6   5  -1    0.33    0.63
  -6   5   1    0.31    0.54
  -6   5   1   -0.93    0.54
  -5  -5   1  151.35    8.73
  -5  -5   1  143.56    8.64
   5  -5  -1  150.53    8.60
  -5   5   1  147.24    8.83
   5   5  -1  150.44    9.48
  -5   5   1  157.55    9.48
  -4  -5   1  102.60    5.85
  -4  -5   1   98.03    5.85
   4  -5  -1   98.05    5.78
   4   5  -1   96.87    6.42
  -4   5   1  110.79    6.51
  -4   5   1   97.68    5.96
  -3  -5   1   30.23    1.98
  -3  -5   1   31.47    1.81
   3  -5  -1   30.54    1.87
  -3   5   1   31.24    1.97
  -3   5   1   31.49    2.36
   3   5  -1   28.51    2.16
   2  -5  -1    3.41    0.38
  -2  -5   1    3.62    0.52
  -2  -5   1    4.10    0.27
  -2   5   1    2.38    0.79
  -2   5   1    2.82    0.46
   2   5  -1    4.63    0.65
  -1  -5   1    1.12    0.19
  -1  -5   1    1.07    0.38
   1  -5  -1    0.72    0.27
   1  -5  -1    0.67    0.23
   1   5  -1    0.73    0.43
  -1   5   1    2.34    0.64
   0  -5   1  118.37    6.81
   0  -5  -1  121.03    7.03
   0  -5  -1  120.48    6.76
   0   5  -1  119.60    6.96
   0   5   1  116.99    7.63
   0   5  -1  121.67    7.58
  -1  -5  -1   45.74    2.72
   1  -5   1   47.33    2.75
  -1  -5  -1   43.28    2.86
   1   5   1   45.54    3.12
  -1   5  -1   46.55    2.79
  -1   5  -1   48.69    3.18
  -2  -5  -1  193.28   10.40
  -2  -5  -1  160.28   10.76
   2  -5   1  179.45   10.38
   2   5   1  186.24   11.48
  -2   5  -1  196.86   10.71
  -3  -5  -1  121.38    7.16
  -3  -5  -1  114.57    7.40
   3  -5   1  125.22    7.16
  -3   5  -1  127.23    7.35
  -3   5  -1  136.80    7.89
   3   5   1  120.17    7.85
   4  -5   1    4.05    0.73
  -4  -5  -1    4.58    0.83
  -4  -5  -1    3.42    0.66
   4   5   1    4.04    0.68
  -4   5  -1    4.81    0.61
  -4   5  -1    5.02    0.75
  -5  -5  -1   58.87    3.71
  -5  -5  -1   59.51    3.68
   5  -5   1   61.78    3.67
   5   5   1   58.52    3.86
  -5   5  -1   57.76    3.69
  -5   5  -1   57.26    3.76
  -6  -5  -1   31.49    2.17
  -6  -5  -1   29.34    2.26
   6  -5   1   33.63    2.28
   6   5   1   29.68    2.22
  -6   5  -1   31.21    2.27
  -7  -5  -1   15.67    1.51
   7  -5   1   20.40    1.67
  -7  -5  -1   15.26    1.56
   7   5   1   16.05    1.46
  -7   5  -1   17.49    1.72
   8  -5   1   11.87    1.32
  -8  -5  -1   12.16    1.46
  -8  -5  -1   12.32    1.19
  -8   5  -1   11.20    1.31
   9  -5   1    3.86    0.97
  -9  -5  -1    2.91    1.15
  -9   5  -1    3.04    1.09
  10  -5   1   15.21    1.43
  10   5   1   10.81    1.65
 -10   5  -1   12.23    1.55
  10  -6  -1   26.72    2.10
 -10  -6   1   31.74    2.54
 -10   6   1   29.79    2.39
  -9  -6   1   29.59    2.49
   9  -6  -1   31.86    2.22
   9   6  -1   29.85    2.33
  -9   6   1   28.86    2.25
  -8  -6   1   12.67    1.42
   8  -6  -1    9.75    1.14
   8   6  -1   13.45    1.36
  -8   6   1    9.81    1.14
   7  -6  -1   39.25    2.63
  -7  -6   1   39.70    2.83
  -7   6   1   39.99    2.72
  -7   6   1   40.40    2.84
   7   6  -1   41.13    2.88
  -6  -6   1    3.63    0.48
   6  -6  -1    2.20    0.69
  -6  -6   1    3.20    0.86
  -6   6   1    3.51    0.67
  -6   6   1    2.97    0.72
   6   6  -1    4.24    0.82
  -5  -6   1   38.95    2.32
   5  -6  -1   37.86    2.44
  -5  -6   1   37.14    2.52
  -5   6   1   41.80    2.73
  -5   6   1   38.36    2.52
   5   6  -1   36.07    2.69
  -4  -6   1   32.62    1.89
  -4  -6   1   31.22    2.16
   4  -6  -1   31.45    1.99
   4   6  -1   30.92    2.34
  -4   6   1   29.70    2.07
  -4   6   1   33.83    2.43
  -3  -6   1  121.93    6.83
  -3  -6   1  123.30    6.85
   3  -6  -1  117.13    6.72
   3   6  -1  114.60    7.54
  -3   6   1  113.14    7.72
  -3   6   1  118.99    6.99
  -2  -6   1  318.90   17.40
   2  -6  -1  319.71   17.29
   2   6  -1  301.65   19.22
  -2   6   1  316.76   17.93
  -2   6   1  284.64   19.41
   1  -6  -1   10.94    0.87
  -1  -6   1   10.64    0.75
   1  -6  -1   10.72    0.78
  -1  -6   1   10.46    0.88
  -1   6   1   12.21    1.30
   1   6  -1   12.01    1.20
   0  -6  -1  295.53   16.00
   0  -6   1  268.24   16.03
   0  -6  -1  284.56   16.56
   0   6  -1  277.22   16.50
   0   6  -1  297.72   17.81
   0   6   1  290.60   17.85
   1  -6   1    0.85    0.42
  -1  -6  -1    0.27    0.38
  -1  -6  -1    0.50    0.40
  -1   6  -1    0.48    0.35
  -1   6  -1    1.17    0.67
   1   6   1    0.30    0.52
   2  -6   1    7.35    0.77
  -2  -6  -1    5.93    0.75
  -2  -6  -1    8.71    0.80
  -2   6  -1    8.67    0.77
   2   6   1    6.04    0.87
  -2   6  -1    6.79    1.06
   3  -6   1    6.66    0.78
  -3  -6  -1    5.75    0.83
  -3  -6  -1    6.19    0.76
   3   6   1    6.08    0.82
  -3   6  -1    5.42    0.88
  -3   6  -1    6.11    0.74
   4  -6   1   23.32    1.71
  -4  -6  -1   21.77    1.66
  -4  -6  -1   22.23    1.72
   4   6   1   20.86    1.75
  -4   6  -1   20.40    1.61
  -4   6  -1   24.92    1.70
  -5  -6  -1  169.62    9.76
  -5  -6  -1  159.16    9.54
   5  -6   1  174.60    9.57
  -5   6  -1  161.72   10.32
  -5   6  -1  172.28    9.81
   5   6   1  157.07   10.40
  -6  -6  -1    5.17    0.94
  -6  -6  -1    6.99    0.85
   6  -6   1    5.56    0.90
   6   6   1    5.22    0.82
  -6   6  -1    6.45    0.99
   7  -6   1   83.20    4.61
  -7  -6  -1   70.95    4.55
  -7  -6  -1   70.34    4.61
   7   6   1   71.05    4.84
  -7   6  -1   76.58    4.67
   8  -6   1   30.73    2.23
  -8  -6  -1   26.26    2.34
  -8   6  -1   28.59    2.25
   9  -6   1    2.24    0.87
  -9  -6  -1    2.77    1.09
  -9   6  -1    1.27    1.07
  10  -6   1   -0.65    0.80
  10   6   1   -0.26    1.18
 -10   6  -1   -0.88    1.04
 -10  -7   1    6.64    1.31
 -10   7   1    7.81    1.23
   9  -7  -1   -1.30    0.68
  -9  -7   1    0.26    1.01
   9   7  -1    0.40    0.84
  -9   7   1    0.13    0.78
   8  -7  -1    3.12    0.78
  -8  -7   1    3.47    1.05
  -8   7   1    2.84    0.91
   8   7  -1    3.09    0.88
  -7  -7   1    0.55    0.80
   7  -7  -1   -0.06    0.62
   7   7  -1   -0.64    0.74
  -7   7   1    0.92    0.66
  -7   7   1    0.68    0.72
   6  -7  -1    0.61    0.63
  -6  -7   1    2.04    0.79
   6   7  -1    1.78    0.80
  -6   7   1    1.20    0.64
  -6   7   1    1.87    0.71
  -5  -7   1    5.11    0.50
  -5  -7   1    4.88    0.83
   5  -7  -1    3.82    0.65
  -5   7   1    4.11    0.70
   5   7  -1    3.78    0.88
  -5   7   1    5.04    0.87
   4  -7  -1   15.43    1.16
  -4  -7   1   13.93    1.42
  -4  -7   1   16.57    0.98
  -4   7   1   15.68    1.27
   4   7  -1   15.12    1.57
  -4   7   1   15.20    1.61
  -3  -7   1    0.64    0.17
  -3  -7   1    0.32    0.53
   3  -7  -1   -0.01    0.35
  -3   7   1    0.43    0.46
   3   7  -1    0.77    0.61
  -3   7   1   -0.97    0.77
   2  -7  -1  162.51    8.78
  -2  -7   1  144.55    9.05
  -2  -7   1  167.88    8.90
  -2   7   1  142.29   10.04
   2   7  -1  160.30    9.86
   1  -7  -1  361.20   19.57
  -1  -7   1  348.55   20.19
   1  -7  -1  337.52   20.25
  -1  -7   1  355.09   19.65
   1   7  -1  354.87   21.77
  -1   7   1  340.67   21.89
   0  -7  -1  214.82   12.49
   0  -7   1  211.79   12.11
   0  -7  -1  216.38   12.06
   0   7  -1  217.27   13.49
   0   7   1  218.17   13.53
   0   7  -1  208.46   12.43
  -1  -7  -1    6.46    0.67
   1  -7   1    6.62    0.76
  -1  -7  -1    7.14    0.76
  -1   7  -1    8.65    1.13
   1   7   1    5.34    0.89
  -1   7  -1    6.55    0.65
   2  -7   1   48.76    2.90
  -2  -7  -1   44.46    2.99
  -2  -7  -1   51.51    2.91
   2   7   1   49.29    3.32
  -2   7  -1   41.41    3.49
  -3  -7  -1   80.53    5.41
  -3  -7  -1   87.69    5.22
   3  -7   1   96.06    5.23
  -3   7  -1   92.37    5.35
   3   7   1   90.65    5.80
  -3   7  -1   86.65    5.91
  -4  -7  -1   24.28    1.85
   4  -7   1   24.96    1.81
  -4  -7  -1   23.03    1.81
  -4   7  -1   25.26    1.92
   4   7   1   23.89    1.95
  -4   7  -1   25.55    1.86
  -5  -7  -1   -0.45    0.73
   5  -7   1    0.51    0.70
  -5  -7  -1   -0.15    0.55
   5   7   1    0.69    0.64
  -5   7  -1    0.74    0.51
  -5   7  -1    0.54    0.75
  -6  -7  -1    5.29    0.99
   6  -7   1    3.13    0.88
  -6  -7  -1    4.87    0.74
   6   7   1    4.39    0.81
  -6   7  -1    4.25    0.95
   7  -7   1   -0.52    0.81
  -7  -7  -1   -0.28    0.90
  -7   7  -1   -1.24    0.75
   7   7   1    0.52    0.69
  -8  -7  -1   12.74    1.50
   8  -7   1   13.56    1.39
  -8   7  -1   12.38    1.39
   9  -7   1   20.84    1.86
  -9  -7  -1   20.84    1.99
  -9   7  -1   20.22    1.96
 -10  -8   1   -1.08    1.07
 -10   8   1   -0.60    0.87
  -9  -8   1    0.16    1.02
  -9   8   1    1.16    0.93
   9   8  -1   -0.36    0.82
  -8  -8   1    6.84    1.25
   8  -8  -1    8.39    0.98
   8   8  -1    9.87    1.21
  -8   8   1    6.16    1.02
   7  -8  -1   39.88    2.62
  -7  -8   1   38.98    2.88
  -7   8   1   40.83    2.76
  -7   8   1   43.89    2.93
   7   8  -1   39.92    3.01
  -6  -8   1  333.80   19.18
   6  -8  -1  335.47   19.03
  -6   8   1  340.86   19.72
  -6   8   1  351.02   21.08
   6   8  -1  330.48   21.11
  -5  -8   1  103.74    6.21
   5  -8  -1  105.83    6.04
  -5   8   1  109.23    6.85
  -5   8   1  103.39    6.32
   5   8  -1  102.46    6.81
  -4  -8   1    8.49    0.99
   4  -8  -1    8.56    0.85
   4   8  -1    8.50    1.08
  -4   8   1    9.37    0.91
  -4   8   1    8.00    1.27
  -3  -8   1    2.64    0.63
  -3  -8   1    2.00    0.27
   3  -8  -1    2.60    0.46
  -3   8   1    2.25    0.56
  -3   8   1    1.12    1.00
   3   8  -1    2.19    0.77
  -2  -8   1    1.54    0.54
  -2  -8   1    2.23    0.39
   2  -8  -1    1.63    0.47
   2  -8  -1    1.77    0.41
   2   8  -1    3.17    0.78
  -2   8   1    2.19    0.92
  -1  -8   1   74.29    4.37
  -1  -8   1   73.65    4.36
   1  -8  -1   69.96    4.42
   1  -8  -1   76.44    4.26
  -1   8   1   76.59    5.11
   1   8  -1   72.27    4.91
   0  -8  -1  135.23    7.53
   0  -8  -1  131.63    7.81
   0  -8   1  131.71    7.59
   0   8  -1  137.68    8.56
   0   8   1  133.42    8.57
   0   8  -1  126.72    7.75
   1  -8   1   28.38    1.90
  -1  -8  -1   27.01    1.83
  -1  -8  -1   26.46    1.94
  -1   8  -1   27.93    1.84
  -1   8  -1   33.54    2.51
   1   8   1   29.28    2.27
  -2  -8  -1    5.33    0.75
   2  -8   1    5.88    0.78
  -2  -8  -1    7.20    0.78
  -2   8  -1    5.30    0.70
  -2   8  -1    4.53    1.18
   2   8   1    7.27    1.02
  -3  -8  -1  205.42   14.13
   3  -8   1  261.94   13.68
  -3  -8  -1  247.65   13.69
  -3   8  -1  242.03   15.31
   3   8   1  238.80   15.13
  -3   8  -1  252.57   14.10
  -4  -8  -1  165.36    9.83
   4  -8   1  182.82    9.83
  -4  -8  -1  152.65   10.11
  -4   8  -1  184.48   10.89
   4   8   1  165.51   10.84
  -4   8  -1  178.96   10.12
   5  -8   1    8.59    1.05
  -5  -8  -1    7.71    1.07
  -5  -8  -1    7.43    0.87
  -5   8  -1    6.91    0.97
   5   8   1    7.85    1.04
  -5   8  -1    9.24    0.92
   6  -8   1   -0.61    0.73
  -6  -8  -1    0.50    0.85
  -6   8  -1    0.44    0.83
   6   8   1    1.07    0.72
   7  -8   1    0.05    0.80
  -7  -8  -1    0.50    0.82
  -7   8  -1    0.32    0.90
   7   8   1    0.45    0.71
  -8  -8  -1   20.62    1.91
   8  -8   1   21.33    1.86
  -8   8  -1   20.15    1.91
   9  -8   1   50.66    3.33
  -9  -8  -1   49.20    3.44
  -9   8  -1   51.97    3.60
 -10  -9   1   22.41    2.11
 -10   9   1   19.35    1.91
  -9  -9   1    4.10    1.22
  -9   9   1    5.69    1.14
   9   9  -1    4.53    1.05
  -8  -9   1    0.70    1.05
  -8   9   1    1.28    0.81
   8   9  -1    0.71    0.90
   7  -9  -1   -0.72    0.61
  -7  -9   1    1.33    0.97
  -7   9   1    1.34    0.72
   7   9  -1    0.38    0.90
  -7   9   1    1.50    0.82
  -6  -9   1    0.70    0.77
   6  -9  -1   -0.14    0.56
  -6   9   1   -0.01    0.71
  -6   9   1    0.61    0.69
   6   9  -1    0.38    0.89
  -5  -9   1    1.07    0.73
   5  -9  -1    0.59    0.50
   5   9  -1    0.87    0.84
  -5   9   1   -1.22    0.75
  -5   9   1    0.12    0.62
   4  -9  -1   -0.52    0.44
  -4  -9   1    0.15    0.74
  -4   9   1   -0.91    0.85
  -4   9   1    0.08    0.65
   4   9  -1   -0.27    0.82
   3  -9  -1   22.11    1.44
  -3  -9   1   20.65    1.61
  -3   9   1   21.53    2.31
  -3   9   1   20.35    1.59
   3   9  -1   21.90    1.91
  -2  -9   1  139.88    7.75
   2  -9  -1  134.26    7.93
  -2  -9   1  121.70    7.87
   2  -9  -1  141.53    7.63
   2   9  -1  135.21    8.67
  -2   9   1  135.58    8.95
  -1  -9   1  252.58   14.54
   1  -9  -1  238.97   14.58
   1  -9  -1  250.63   14.09
  -1  -9   1  253.72   14.17
   1   9  -1  249.89   15.79
  -1   9   1  259.70   15.97
   0  -9  -1  114.51    6.89
   0  -9  -1  115.79    6.63
   0  -9   1  114.03    6.68
   0   9   1  117.08    7.63
   0   9  -1  119.40    7.63
  -1  -9  -1    0.55    0.53
  -1  -9  -1    0.27    0.49
   1  -9   1    0.38    0.58
  -1   9  -1    0.51    0.48
  -1   9  -1    0.75    0.88
   1   9   1    0.19    0.79
  -2  -9  -1    5.26    0.70
   2  -9   1    4.43    0.74
  -2  -9  -1    3.65    0.70
  -2   9  -1    3.71    1.26
  -2   9  -1    3.29    0.62
   2   9   1    2.33    0.84
   3  -9   1   47.20    2.89
  -3  -9  -1   49.04    2.90
  -3  -9  -1   36.62    2.93
  -3   9  -1   45.70    3.52
   3   9   1   46.43    3.29
  -3   9  -1   47.70    2.94
  -4  -9  -1   48.60    2.94
  -4  -9  -1   37.23    2.87
   4  -9   1   46.88    2.85
   4   9   1   41.64    3.18
  -4   9  -1   44.93    2.95
  -4   9  -1   49.04    3.27
  -5  -9  -1    3.47    0.86
   5  -9   1    4.71    0.88
  -5   9  -1    5.16    0.94
  -5   9  -1    5.62    0.84
   5   9   1    4.42    0.86
   6  -9   1    0.05    0.79
  -6  -9  -1    3.21    0.86
   6   9   1    0.53    0.75
  -6   9  -1   -0.67    0.83
   7  -9   1    7.52    1.12
  -7  -9  -1    6.53    1.18
   7   9   1    5.75    1.01
  -7   9  -1    6.34    1.16
   8  -9   1   21.84    2.00
  -8  -9  -1   22.93    2.00
  -8   9  -1   21.37    1.98
  -9  -9  -1   14.77    1.60
   9  -9   1   13.53    1.47
  -9   9  -1   16.02    1.69
  -9 -10   1    0.79    1.09
   9  10  -1    0.59    0.96
  -9  10   1    1.59    1.01
  -8 -10   1   26.64    2.31
  -8  10   1   27.43    2.21
   8  10  -1   23.55    2.30
  -7 -10   1   16.80    1.65
   7  10  -1   15.24    1.66
  -7  10   1   16.95    1.57
   6 -10  -1    1.95    0.65
  -6 -10   1    4.31    1.03
  -6  10   1    3.02    0.88
   6  10  -1    3.83    1.04
  -6  10   1    3.12    0.90
  -5 -10   1   31.47    2.40
   5 -10  -1   34.33    2.22
   5  10  -1   35.88    2.78
  -5  10   1   34.59    2.40
  -5  10   1   37.33    2.84
  -4 -10   1   81.65    4.94
   4 -10  -1   86.05    4.76
  -4  10   1   76.36    5.72
  -4  10   1   83.80    5.04
   4  10  -1   78.32    5.51
   3 -10  -1    6.76    0.68
  -3 -10   1    6.49    0.92
   3 -10  -1    5.29    0.70
   3  10  -1    5.04    1.02
  -3  10   1    4.94    1.41
  -2 -10   1  111.20    6.61
  -2 -10   1  111.50    6.72
   2 -10  -1  117.60    6.50
   2 -10  -1  115.17    6.76
   2  10  -1  107.11    7.42
  -2  10   1  122.81    7.82
  -1 -10   1    1.82    0.48
   1 -10  -1    0.99    0.51
   1 -10  -1    1.17    0.49
  -1 -10   1    0.78    0.56
   1  10  -1    1.65    0.99
  -1  10   1    1.03    1.20
   0 -10   1   37.95    2.39
   0 -10  -1   39.21    2.46
   0 -10  -1   36.25    2.28
   0 -10   1   34.12    2.30
   0  10   1   35.65    2.98
   0  10  -1   38.54    2.95
  -1 -10  -1   22.75    1.71
   1 -10   1   24.80    1.80
  -1 -10  -1   28.49    1.89
  -1  10  -1   23.30    1.73
   1  10   1   23.26    2.23
  -1  10  -1   31.26    2.64
  -2 -10  -1   72.84    4.34
   2 -10   1   71.38    4.22
  -2 -10  -1   70.78    4.20
  -2  10  -1   66.80    5.16
   2  10   1   70.10    4.80
  -2  10  -1   68.13    4.30
  -3 -10  -1    8.19    0.95
  -3 -10  -1    5.94    0.87
   3 -10   1    9.64    0.98
   3  10   1    8.20    1.21
  -3  10  -1    8.53    0.90
  -3  10  -1    7.28    1.49
  -4 -10  -1   13.79    1.30
   4 -10   1   15.67    1.35
   4  10   1   10.63    1.34
  -4  10  -1   12.69    1.54
  -4  10  -1   14.64    1.42
  -5 -10  -1   52.34    3.61
   5 -10   1   61.91    3.62
  -5  10  -1   60.28    4.05
   5  10   1   52.09    3.99
  -5  10  -1   61.58    3.77
  -6 -10  -1    2.81    0.99
   6 -10   1    1.57    0.87
   6  10   1    2.53    0.88
  -6  10  -1    3.09    0.98
  -7 -10  -1   33.29    2.56
   7 -10   1   37.68    2.58
   7  10   1   32.97    2.70
  -7  10  -1   36.69    2.60
  -8 -10  -1    8.38    1.36
   8 -10   1    7.87    1.17
  -8  10  -1    9.46    1.37
  -9 -10  -1    0.32    1.05
  -9  10  -1    0.35    1.10
  -9 -11   1    4.31    1.28
   9  11  -1    3.94    1.14
  -9  11   1    5.81    1.10
  -8 -11   1    0.49    0.94
  -8  11   1    0.21    0.93
   8  11  -1   -0.44    0.96
  -7 -11   1   18.10    1.79
  -7  11   1   22.05    1.92
   7  11  -1   18.77    1.92
  -6 -11   1   -0.84    0.77
  -6  11   1    0.34    0.75
   6  11  -1   -0.06    0.92
  -6  11   1    1.68    0.87
   5 -11  -1   10.76    1.03
  -5 -11   1    9.66    1.25
   5  11  -1    8.26    1.26
  -5  11   1    8.90    1.53
  -5  11   1   10.35    1.19
   4 -11  -1    2.71    0.58
  -4 -11   1    3.22    0.90
   4  11  -1    3.31    1.09
  -4  11   1    1.22    1.26
  -3 -11   1   18.90    1.70
   3 -11  -1   22.05    1.45
   3 -11  -1   19.48    1.52
  -3  11   1   21.65    2.47
   3  11  -1   19.56    2.11
   2 -11  -1    1.88    0.51
  -2 -11   1    1.64    0.63
   2 -11  -1    1.02    0.53
   2  11  -1    1.23    1.02
  -2  11   1    3.37    1.27
  -1 -11   1    1.10    0.69
   1 -11  -1    1.88    0.60
   1 -11  -1    0.96    0.52
  -1 -11   1    1.23    0.52
  -1  11   1    2.14    1.17
   1  11  -1    0.74    1.04
   0 -11   1   23.50    1.66
   0 -11   1   20.40    1.52
   0 -11  -1   21.54    1.70
   0 -11  -1   20.75    1.56
   0  11   1   22.69    2.44
   0  11  -1   22.79    2.23
  -1 -11  -1   21.87    1.62
   1 -11   1   23.17    1.70
  -1 -11  -1   23.93    1.78
  -1  11  -1   19.92    1.68
   1  11   1   21.88    2.21
  -1  11  -1   25.08    2.61
   2 -11   1   17.34    1.46
  -2 -11  -1   17.08    1.38
  -2 -11  -1   14.40    1.39
  -2  11  -1   15.66    1.40
   2  11   1   15.48    1.77
  -2  11  -1   15.87    2.20
  -3 -11  -1    5.72    0.91
   3 -11   1    5.46    0.88
  -3  11  -1    4.30    1.44
   3  11   1    4.47    1.12
  -3  11  -1    4.90    0.85
   4 -11   1    0.91    0.73
  -4 -11  -1    1.21    0.78
   4  11   1    0.34    0.88
  -4  11  -1    0.47    0.99
  -4  11  -1    0.70    0.69
  -5 -11  -1    1.02    0.76
   5 -11   1    1.16    0.77
   5  11   1    0.42    0.89
  -5  11  -1    0.45    0.76
   6 -11   1    8.03    1.08
  -6 -11  -1    6.57    1.09
   6  11   1    6.07    1.15
  -6  11  -1    6.79    1.07
  -7 -11  -1    1.05    0.97
   7 -11   1    0.26    0.85
  -7  11  -1    1.15    0.90
   7  11   1   -1.09    0.85
  -8 -11  -1    1.22    0.95
  -8  11  -1   -0.36    0.92
   8  11   1   -0.09    0.97
   9  12  -1   -1.01    1.01
  -9  12   1    2.66    1.13
  -8 -12   1    5.85    1.30
   8  12  -1    5.16    1.26
  -8  12   1    7.34    1.21
  -7 -12   1    2.96    1.07
   7  12  -1    1.55    1.06
  -7  12   1    3.11    0.93
  -6 -12   1    0.69    0.96
  -6  12   1    0.60    0.93
   6  12  -1   -0.78    1.01
  -6  12   1    0.85    0.93
  -5 -12   1    5.30    1.05
  -5  12   1    2.88    1.26
   5  12  -1    3.44    1.17
   4 -12  -1   25.58    1.87
  -4 -12   1   23.53    1.88
   4 -12  -1   24.43    1.77
   4  12  -1   22.32    2.22
  -4  12   1   25.49    2.70
   3 -12  -1    0.61    0.52
  -3 -12   1    1.28    0.79
   3 -12  -1    1.26    0.62
   3  12  -1    1.32    0.96
  -3  12   1    0.19    1.40
   2 -12  -1   13.49    1.19
  -2 -12   1   15.92    1.42
   2 -12  -1   14.97    1.30
   2  12  -1   13.33    1.73
  -2  12   1   16.39    2.16
  -1 -12   1    2.94    0.64
   1 -12  -1    2.41    0.66
   1 -12  -1    1.82    0.59
  -1 -12   1    1.78    0.68
  -1  12   1    2.28    1.45
   1  12  -1    2.01    1.07
   0 -12   1    2.35    0.76
   0 -12  -1    6.55    0.75
   0 -12   1    2.85    0.61
   0 -12  -1    4.18    0.81
   0  12   1    2.40    1.18
   0  12  -1    1.34    1.32
   1 -12   1   21.85    1.65
  -1 -12  -1   23.52    1.76
  -1 -12  -1   21.42    1.58
   1 -12   1   19.88    1.54
   1  12   1   16.25    2.01
  -1  12  -1   19.85    2.33
   2 -12   1   26.58    1.96
  -2 -12  -1   23.71    1.88
  -2  12  -1   28.18    1.95
   2  12   1   27.92    2.42
  -2  12  -1   23.23    2.72
  -3 -12  -1    2.59    0.80
   3 -12   1    2.66    0.81
  -3  12  -1    1.17    1.43
   3  12   1    2.63    1.11
  -3  12  -1    2.43    0.82
   4 -12   1    6.24    0.94
  -4 -12  -1    5.66    1.00
   4  12   1    4.89    1.14
  -4  12  -1    3.12    1.23
  -4  12  -1    4.92    0.96
   5 -12   1   15.76    1.37
  -5 -12  -1   14.56    1.44
   5  12   1   13.95    1.62
  -5  12  -1   10.67    1.35
  -6 -12  -1    2.31    1.01
   6 -12   1    4.22    0.93
  -6  12  -1    3.31    1.04
   6  12   1    1.21    1.00
  -7 -12  -1    0.93    0.96
  -7  12  -1    2.13    1.05
   7  12   1   -0.09    0.96
  -8 -12  -1    1.38    1.04
   8  12   1    1.30    1.05
  -8  12  -1    2.28    1.18
  -8 -13   1    1.72    1.12
  -8  13   1    2.65    1.00
   8  13  -1    0.61    1.11
  -7 -13   1    3.18    1.10
   7  13  -1    0.39    1.08
  -6 -13   1   -1.46    0.89
   6 -13  -1   -0.06    0.70
   6  13  -1    0.00    1.10
  -6  13   1    1.45    1.02
  -5 -13   1    8.95    1.28
   5 -13  -1   10.70    1.19
   5  13  -1   11.42    1.59
  -5  13   1   13.50    1.86
  -4 -13   1    4.96    1.00
   4 -13  -1    6.43    0.92
  -4  13   1    5.90    1.61
   4  13  -1    3.49    1.12
   3 -13  -1   58.57    3.75
  -3 -13   1   57.19    3.73
  -3  13   1   72.55    5.01
   3  13  -1   56.36    4.29
   2 -13  -1   11.35    1.10
  -2 -13   1   11.12    1.15
   2 -13  -1   11.89    1.02
  -2  13   1    7.66    1.78
   2  13  -1    9.88    1.62
   1 -13  -1    0.78    0.57
   1 -13  -1    0.36    0.65
  -1 -13   1    0.68    0.71
  -1  13   1    0.75    1.48
   1  13  -1    2.27    1.31
   0 -13  -1   77.82    4.49
   0 -13   1   71.10    4.32
   0 -13  -1   68.99    4.21
   0 -13   1   68.25    4.27
   0  13  -1   66.03    5.23
   0  13   1   70.38    5.27
  -1 -13  -1   43.47    2.67
  -1 -13  -1   34.54    2.42
   1 -13   1   36.66    2.51
   1 -13   1   35.14    2.46
   1  13   1   35.25    3.28
  -1  13  -1   41.46    3.59
   2 -13   1    9.21    0.97
  -2 -13  -1    7.63    1.01
   2 -13   1   11.05    1.10
   2  13   1    9.01    1.59
  -2  13  -1    8.05    1.87
  -3 -13  -1   31.48    2.24
   3 -13   1   32.35    2.23
  -3  13  -1   31.16    2.31
   3  13   1   31.56    2.72
  -3  13  -1   29.59    3.19
  -4 -13  -1   -0.61    0.81
   4 -13   1    0.18    0.75
  -4  13  -1   -1.28    1.05
  -4  13  -1   -1.96    0.81
   4  13   1    1.09    1.07
   5 -13   1    2.51    0.90
  -5 -13  -1    1.18    0.89
   5  13   1    2.21    1.14
  -5  13  -1    1.73    0.98
  -6 -13  -1   21.56    1.94
   6  13   1   17.55    1.94
  -6  13  -1   20.40    1.87
  -7 -13  -1    4.15    1.15
  -7  13  -1    5.43    1.21
   7  13   1    2.34    1.12
   7 -14  -1   15.13    1.50
  -7 -14   1   15.19    1.57
   7  14  -1   15.94    1.84
  -6 -14   1   35.20    2.72
   6 -14  -1   37.54    2.65
  -6  14   1   39.27    3.11
   6  14  -1   34.55    3.14
   5 -14  -1   17.33    1.58
  -5 -14   1   15.53    1.56
  -5  14   1   15.75    2.11
   5  14  -1   13.03    1.83
  -4 -14   1    1.39    0.92
   4 -14  -1    0.24    0.75
  -4  14   1    1.99    1.55
   4  14  -1    0.51    1.06
  -3 -14   1    0.25    0.82
   3 -14  -1    0.29    0.70
   3  14  -1    1.06    1.07
  -3  14   1    0.46    1.57
  -2 -14   1    0.29    0.77
   2 -14  -1    0.16    0.72
  -2  14   1    2.05    1.66
   2  14  -1    0.88    1.11
  -1 -14   1    5.24    0.94
   1 -14  -1    6.42    0.99
   1 -14  -1    7.42    0.82
  -1  14   1    6.27    1.65
   1  14  -1    4.56    1.54
   0 -14  -1   10.50    1.20
   0 -14   1    8.18    1.02
   0 -14  -1    6.22    0.91
   0  14   1    9.22    1.82
   0  14  -1    5.28    1.62
   1 -14   1    4.01    0.74
  -1 -14  -1    2.12    0.77
   1 -14   1    2.15    0.79
  -1  14  -1    6.12    1.80
   1  14   1    1.80    1.35
  -2 -14  -1    5.22    0.90
   2 -14   1    5.49    0.82
   2 -14   1    4.41    0.89
  -2  14  -1    6.80    1.92
   2  14   1    4.43    1.30
   3 -14   1   46.74    2.94
  -3 -14  -1   44.32    2.95
   3  14   1   39.92    3.49
  -3  14  -1   51.39    4.30
   4 -14   1   36.57    2.59
  -4 -14  -1   39.50    2.65
  -4  14  -1   39.99    2.74
   4  14   1   32.22    3.01
  -4  14  -1   37.33    3.31
  -5 -14  -1    7.44    1.17
   5  14   1    6.88    1.42
  -5  14  -1    6.77    1.21
  -6 -14  -1   -0.61    0.83
  -6  14  -1    0.64    0.91
   6  14   1   -0.48    1.09
  -7 -14  -1    1.06    1.02
  -7  14  -1    1.86    1.11
   7  14   1   -0.09    1.11
   7 -15  -1    1.02    0.94
  -7 -15   1    0.27    1.04
   7  15  -1   -0.70    1.20
   6 -15  -1    0.57    0.85
  -6 -15   1   -0.64    0.97
   6  15  -1   -0.43    1.26
   5 -15  -1    5.97    1.07
  -5 -15   1   11.29    1.30
   5  15  -1    7.87    1.61
  -5  15   1    6.36    1.75
   4 -15  -1    0.14    0.74
  -4 -15   1    0.47    0.91
  -4  15   1    3.27    1.69
   4  15  -1    0.82    1.15
  -3 -15   1    2.01    0.87
   3 -15  -1    1.10    0.77
  -3  15   1    2.31    1.62
   3  15  -1    0.90    1.36
  -2 -15   1   55.79    3.50
   2 -15  -1   55.79    3.59
  -2  15   1   59.92    4.83
   2  15  -1   48.25    4.32
  -1 -15   1  107.62    6.64
   1 -15  -1  122.89    6.93
  -1  15   1  111.76    8.03
   1  15  -1  110.64    7.75
   0 -15   1   15.33    1.43
   0 -15  -1   12.03    1.20
   0  15   1   15.40    2.21
   0  15  -1   13.33    1.99
   1 -15   1    1.41    0.82
  -1 -15  -1    2.14    0.75
   1  15   1    1.82    1.31
  -1  15  -1    0.94    1.73
   2 -15   1    0.50    0.68
   2 -15   1    0.72    0.78
  -2 -15  -1    1.19    0.78
  -2  15  -1    3.65    1.86
   2  15   1    1.40    1.38
   3 -15   1   -0.54    0.70
   3 -15   1   -0.86    0.78
  -3 -15  -1    0.36    0.78
   3  15   1   -0.23    1.29
  -3  15  -1    1.16    1.66
  -4 -15  -1   39.31    2.84
   4 -15   1   41.17    2.83
  -4  15  -1   51.89    3.82
   4  15   1   37.07    3.32
  -5 -15  -1   10.15    1.31
   5  15   1   10.79    1.71
  -5  15  -1   13.66    1.47
  -6 -15  -1   -0.63    0.97
  -6  15  -1    0.82    1.10
   6  15   1    0.18    1.18
   6 -16  -1   14.35    1.52
  -6 -16   1   16.49    1.66
   6  16  -1   13.39    1.96
   5 -16  -1    9.11    1.20
  -5 -16   1    9.62    1.31
   5  16  -1    8.63    1.72
  -5  16   1   11.86    2.00
  -4 -16   1   -0.28    0.91
   4 -16  -1   -0.14    0.78
  -4  16   1    0.65    1.64
   4  16  -1    2.01    1.42
  -3 -16   1    1.98    0.94
   3 -16  -1    1.09    0.86
   3  16  -1    0.74    1.41
  -3  16   1    4.07    1.91
   2 -16  -1    8.13    1.11
  -2 -16   1    8.21    1.12
   2  16  -1    4.72    1.54
  -2  16   1    7.16    2.13
  -1 -16   1    3.09    0.90
  -1  16   1    2.99    1.58
   1  16  -1    5.14    1.52
   0 -16   1   -0.05    0.80
   0  16  -1   -0.14    1.59
   0  16   1   -0.81    1.55
  -1 -16  -1    1.60    0.77
   1 -16   1    0.42    0.83
   1  16   1    2.23    1.39
  -1  16  -1    3.99    1.90
   2 -16   1    0.82    0.81
  -2 -16  -1    0.08    0.78
   2  16   1    0.59    1.26
  -2  16  -1    2.44    1.88
  -3 -16  -1    9.50    1.22
   3 -16   1   11.62    1.21
   3  16   1    8.83    1.79
  -3  16  -1   19.72    2.52
   4 -16   1   15.58    1.59
  -4 -16  -1   17.72    1.58
   4  16   1   14.92    2.01
   5 -16   1    4.01    0.99
  -5 -16  -1    6.27    1.11
   5  16   1    4.51    1.46
  -5 -17   1   16.49    1.60
   5 -17  -1   15.35    1.53
  -5  17   1   17.52    2.40
   5  17  -1   11.75    1.98
   4 -17  -1    5.87    1.07
  -4 -17   1    6.23    1.13
  -4  17   1    6.05    1.95
   4  17  -1    0.08    1.54
   3 -17  -1    6.03    1.10
  -3 -17   1    6.82    1.17
  -3  17   1   12.06    2.35
   3  17  -1    6.42    1.80
  -2 -17   1    0.03    0.84
   2  17  -1   -0.47    1.49
  -2  17   1    1.02    1.75
  -1 -17   1    0.85    0.84
   1  17  -1    0.28    1.46
  -1  17   1    1.09    1.75
   0 -17   1   11.32    1.26
   0  17  -1   15.31    2.37
   0  17   1   11.69    2.24
  -1  17  -1    1.03    1.72
   1  17   1    1.48    1.66
   2  17   1   14.71    2.29
  -2  17  -1   25.82    2.97
  -3 -17  -1   15.55    1.46
   3  17   1   11.14    1.97
  -3  17  -1   22.40    2.74
   4 -17   1   -0.07    0.86
  -4 -17  -1    0.23    0.89
   4  17   1    0.13    1.39
  -4 -18   1   -0.57    0.93
   4 -18  -1    0.53    0.98
  -4  18   1    0.38    1.69
   4  18  -1   -0.80    1.35
  -3 -18   1    9.72    1.29
  -3  18   1   13.85    2.44
   3  18  -1    7.55    1.85
  -2 -18   1   18.09    1.74
  -2  18   1   19.41    2.82
   2  18  -1   14.96    2.39
  -1 -18   1    0.63    0.87
   1  18  -1   -2.19    1.60
  -1  18   1    0.86    1.79
   0  18  -1   13.66    2.33
   0  18   1    8.61    2.17
  -1  18  -1   17.51    2.63
   1  18   1    6.83    1.86
   2  18   1    0.60    1.64
  -2  18  -1    6.36    2.07
  -3  18  -1    4.55    1.95
   3  18   1    3.23    1.50
  -1  19   1    4.58    2.02
   1  19  -1    1.06    1.82
   0  19  -1    2.73    1.80
   0  19   1    2.51    1.62
  11   0  -2   33.99    2.75
 -11   0   2   33.89    2.52
 -10   0   2    4.81    0.91
  10   0  -2    5.21    1.17
  -9   0   2    0.88    1.04
   9   0  -2    2.07    0.70
  -9   0   2    0.44    0.66
  -8   0   2    0.56    0.92
  -8   0   2    0.30    0.59
   8   0  -2    1.92    0.65
  -7   0   2   32.35    2.46
  -7   0   2   34.56    2.44
  -7   0   2   34.09    2.23
  -6   0   2   97.14    6.08
  -6   0   2  105.99    6.07
  -6   0   2  103.19    6.56
  -5   0   2   40.94    2.77
  -5   0   2   39.64    2.60
  -5   0   2   39.79    2.47
  -4   0   2    6.49    0.61
  -4   0   2    6.60    0.78
  -4   0   2    6.59    0.71
  -3   0   2  604.73   34.25
  -3   0   2  591.98   33.18
  -3   0   2  585.73   36.66
  -2   0   2 1000.00   60.49
  -2   0   2  963.72   54.78
   2   0  -2  982.41   56.65
   1   0  -2    7.59    0.71
  -1   0   2    9.14    0.58
   0   0  -2   11.56    0.96
   0   0   2   11.59    0.88
   0   0   2    9.97    0.82
  -1   0  -2    1.45    0.43
   1   0   2    1.37    0.38
   1   0   2    2.18    0.27
   2   0   2  187.90   11.29
   2   0   2  186.86   12.23
  -2   0  -2  222.05   11.65
   3   0   2  523.75   32.66
   3   0   2  629.86   35.81
  -3   0  -2  589.23   33.69
   4   0   2   23.40    1.84
   4   0   2   21.24    1.46
  -4   0  -2   22.98    1.74
   5   0   2   50.64    3.42
  -5   0  -2   55.83    3.41
   5   0   2   52.19    3.34
  -6   0  -2    8.27    1.14
   6   0   2    8.18    1.24
  -7   0  -2   98.57    5.99
   7   0   2   93.74    5.84
  -8   0  -2    6.10    1.16
   8   0   2    7.12    1.21
   9   0   2    0.34    0.84
  -9   0  -2   -0.63    1.01
 -10   0  -2    1.38    1.14
  10   0   2    1.09    0.85
  11  -1  -2   -0.69    0.87
  11   1  -2    0.02    1.01
 -11   1   2    0.31    0.86
 -10  -1   2    2.88    0.80
 -10  -1   2    3.49    1.25
  10  -1  -2    2.36    1.00
 -10   1   2    3.04    0.85
   9  -1  -2    1.47    0.94
   9  -1  -2    2.65    0.72
  -9  -1   2    2.25    0.70
  -9  -1   2    1.57    1.02
   9   1  -2    2.80    0.72
  -9   1   2    1.66    0.73
  -8  -1   2   69.38    4.52
  -8  -1   2   69.84    4.34
  -8   1   2   69.79    4.37
  -8   1   2   71.01    4.70
  -8   1   2   72.83    4.55
   8   1  -2   74.35    4.68
  -7  -1   2  232.84   13.44
  -7  -1   2  217.78   13.22
  -7   1   2  239.42   14.43
  -7   1   2  233.88   13.46
   7   1  -2  237.80   14.42
  -7   1   2  219.62   13.24
  -6  -1   2  140.93    8.27
  -6  -1   2  143.07    8.99
  -6  -1   2  149.72    8.35
  -6   1   2  143.72    8.36
  -6   1   2  128.60    8.28
  -6   1   2  145.68    9.02
  -5  -1   2    0.46    0.50
  -5  -1   2    0.55    0.35
  -5  -1   2    1.14    0.52
  -5   1   2   -0.28    0.50
  -5   1   2    0.11    0.34
  -5   1   2    0.21    0.56
  -4  -1   2   67.06    4.35
  -4  -1   2   67.05    3.96
  -4  -1   2   67.83    3.97
  -4   1   2   67.54    4.37
  -4   1   2   70.31    4.01
  -4   1   2   63.54    3.98
  -3  -1   2  262.64   16.29
  -3  -1   2  253.53   14.73
  -3   1   2  262.90   14.73
  -3   1   2  269.77   16.31
  -3   1   2  263.31   15.19
   2  -1  -2  226.17   13.31
  -2  -1   2  231.33   12.89
  -2  -1   2  230.27   14.26
  -2   1   2  231.03   12.85
  -2   1   2  235.59   14.29
   2   1  -2  224.51   13.29
   1  -1  -2   12.17    0.92
  -1  -1   2   12.58    0.91
  -1  -1   2   12.39    0.80
  -1   1   2   13.29    1.01
  -1   1   2   12.67    0.75
   1   1  -2   11.59    0.90
   0  -1  -2   40.25    2.72
   0  -1   2   41.87    2.55
   0  -1   2   48.51    2.77
   0   1   2   43.60    2.86
   0   1   2   43.74    2.57
   0   1  -2   43.24    2.70
  -1  -1  -2    1.99    0.52
   1  -1   2    1.74    0.43
   1   1   2    2.47    0.36
   1   1   2    2.04    0.46
  -1   1  -2    1.56    0.44
   2  -1   2  148.62    8.70
  -2  -1  -2  156.24    9.00
   2   1   2  157.06    9.43
  -2   1  -2  148.90    8.94
   2   1   2  147.43    8.70
   3  -1   2  227.92   13.09
  -3  -1  -2  227.85   13.46
   3   1   2  224.64   13.09
  -3   1  -2  234.65   13.45
   3   1   2  232.84   14.21
  -4  -1  -2   51.26    3.36
   4  -1   2   52.53    3.25
   4  -1   2   52.02    3.32
   4   1   2   52.17    3.33
   4   1   2   52.99    3.34
  -4   1  -2   52.22    3.32
   5  -1   2    2.20    0.85
  -5  -1  -2    2.50    0.79
  -5   1  -2    3.33    0.83
   5   1   2    1.51    0.79
   5   1   2    2.51    0.43
  -6  -1  -2   31.49    2.41
   6  -1   2   36.88    2.43
  -6   1  -2   32.09    2.38
   6   1   2   31.96    2.43
  -7  -1  -2   89.37    5.70
   7  -1   2   98.39    5.62
  -7   1  -2   88.88    5.71
   7   1   2   90.63    5.62
   8  -1   2   67.85    4.08
  -8  -1  -2   59.51    4.13
   8   1   2   64.04    4.13
  -8   1  -2   60.31    4.10
  -9  -1  -2    5.08    1.19
   9  -1   2    4.24    1.06
   9   1   2    4.27    1.09
  -9   1  -2    3.34    1.03
  10  -1   2    0.07    0.78
 -10  -1  -2   -0.05    1.04
  10   1   2    0.41    0.98
 -10   1  -2   -1.25    1.04
  11  -2  -2   10.81    1.33
  11   2  -2   10.01    1.43
 -11   2   2   10.76    1.29
 -10  -2   2   15.81    1.66
  10  -2  -2   12.55    1.50
 -10   2   2   15.50    1.43
  -9  -2   2   14.48    1.31
   9  -2  -2   12.48    1.46
  -9  -2   2   13.07    1.58
  -9   2   2   13.15    1.39
  -9   2   2   12.34    1.25
   9   2  -2   13.67    1.41
  -8  -2   2  115.98    6.95
  -8  -2   2  114.36    6.91
   8  -2  -2  105.67    6.91
   8   2  -2  123.34    7.46
  -8   2   2  122.42    7.47
  -8   2   2  115.88    6.97
  -7  -2   2    1.70    0.75
  -7  -2   2    0.96    0.50
   7  -2  -2    1.07    0.79
  -7   2   2    0.52    0.55
   7   2  -2    1.24    0.64
  -7   2   2    2.55    0.73
  -6  -2   2   88.62    5.55
  -6  -2   2   93.66    5.52
   6   2  -2   93.85    6.00
  -6   2   2   99.75    5.63
  -6   2   2   91.79    6.03
  -6   2   2   93.89    5.58
  -5  -2   2    1.49    0.37
  -5  -2   2    1.74    0.63
  -5   2   2    1.36    0.63
   5   2  -2    1.87    0.58
  -5   2   2    1.74    0.46
  -5   2   2    1.01    0.59
  -4  -2   2   59.19    3.78
  -4  -2   2   58.59    3.40
  -4  -2   2   57.92    3.42
  -4   2   2   59.56    3.47
  -4   2   2   57.97    3.80
  -4   2   2   50.89    3.45
  -3  -2   2    1.85    0.47
  -3  -2   2    3.28    0.43
  -3   2   2    1.18    0.51
   3   2  -2    1.57    0.22
  -3   2   2    1.38    0.38
  -3   2   2    1.39    0.34
  -2  -2   2   63.63    3.61
   2  -2  -2   63.54    3.72
  -2  -2   2   65.20    4.02
  -2   2   2   60.92    3.54
   2   2  -2   60.38    3.68
  -1  -2   2  607.88   34.41
  -1   2   2  593.84   38.09
  -1   2   2  690.27   34.36
   1   2  -2  574.55   35.54
  -1   2   2  614.30   34.35
   0  -2  -2  130.24    7.78
   0  -2   2  134.60    7.77
   0  -2  -2  134.94    8.12
   0   2  -2  155.26    8.06
   0   2   2  122.10    8.64
   0   2  -2  148.09    8.55
  -1  -2  -2  526.56   31.89
   1  -2   2  527.52   30.80
  -1  -2  -2  540.57   30.83
   1   2   2  537.19   33.97
  -1   2  -2  593.14   31.83
  -1   2  -2  577.13   33.89
  -2  -2  -2  253.22   14.34
  -2  -2  -2  244.89   14.80
   2  -2   2  237.58   14.29
   2   2   2  266.61   15.66
  -2   2  -2  260.83   14.74
  -3  -2  -2   -0.02    0.47
  -3  -2  -2   -0.35    0.63
   3  -2   2    0.94    0.61
   3   2   2    0.38    0.35
  -3   2  -2    0.82    0.58
  -4  -2  -2    1.37    0.73
   4  -2   2    2.25    0.78
  -4  -2  -2    1.14    0.66
  -4   2  -2    1.28    0.63
   4   2   2    1.18    0.42
   5  -2   2   10.50    1.16
  -5  -2  -2    9.40    1.11
  -5  -2  -2   10.20    1.30
  -5   2  -2    8.73    1.07
   5   2   2   10.58    0.93
  -6  -2  -2    9.72    1.23
   6  -2   2   12.13    1.26
  -6   2  -2   12.00    1.31
   6   2   2   10.76    1.37
   7  -2   2   10.03    1.26
  -7  -2  -2    8.22    1.18
   7   2   2   10.42    1.38
  -7   2  -2    8.83    1.17
  -8  -2  -2   30.84    2.57
   8  -2   2   33.18    2.49
  -8   2  -2   33.08    2.61
   8   2   2   34.01    2.64
  -9  -2  -2   28.85    2.59
   9  -2   2   34.60    2.47
   9   2   2   36.32    2.55
  -9   2  -2   30.93    2.63
 -10  -2  -2    2.91    1.13
  10  -2   2    4.18    1.04
  10   2   2    4.25    1.09
 -10   2  -2    3.77    1.25
 -11  -3   2   13.86    1.70
  11  -3  -2   10.32    1.30
 -11   3   2   11.67    1.38
 -10  -3   2    8.85    1.33
  10  -3  -2    8.73    1.19
 -10   3   2   10.89    1.23
  -9  -3   2    0.56    0.88
  -9  -3   2    1.18    0.69
   9  -3  -2    0.58    0.79
  -9   3   2    0.84    0.67
   9   3  -2    1.02    0.71
  -9   3   2    0.71    0.71
  -8  -3   2    1.13    0.55
   8  -3  -2    0.70    0.78
  -8  -3   2    1.45    0.92
   8   3  -2   -0.11    0.63
  -8   3   2   -0.67    0.66
  -8   3   2    0.63    0.68
   7  -3  -2    1.27    0.74
  -7  -3   2    1.29    0.84
  -7  -3   2    1.80    0.48
  -7   3   2    0.78    0.68
   7   3  -2    1.68    0.67
  -7   3   2    0.92    0.61
   6  -3  -2   37.57    2.68
  -6  -3   2   40.50    2.50
  -6  -3   2   41.91    2.71
  -6   3   2   39.42    2.57
  -6   3   2   41.41    2.85
   6   3  -2   42.60    2.80
  -5  -3   2   14.91    1.27
  -5  -3   2   16.81    1.07
   5  -3  -2   14.72    1.37
  -5   3   2   16.41    1.41
   5   3  -2   14.62    1.31
  -5   3   2   15.62    1.18
   4  -3  -2   88.73    5.39
  -4  -3   2   93.08    5.39
  -4  -3   2   95.64    5.41
  -4   3   2   90.34    5.49
   4   3  -2   94.12    5.92
  -4   3   2   93.96    5.97
  -3  -3   2  125.07    6.96
   3  -3  -2  119.52    6.90
   3   3  -2  114.80    7.05
   3   3  -2  116.83    7.67
  -3   3   2  124.33    7.15
  -3   3   2  132.26    7.78
  -2  -3   2    9.20    0.73
   2   3  -2    6.66    0.52
  -2   3   2    8.40    0.91
   2   3  -2    9.00    0.80
   1  -3  -2  172.64    9.90
  -1  -3   2  180.05    9.99
   1  -3  -2  183.45   10.33
   1   3  -2  176.86   11.02
   1   3  -2  200.42   10.27
  -1   3   2  146.94   11.12
   0  -3  -2    1.08    0.30
   0  -3  -2    0.83    0.41
   0  -3   2    0.39    0.29
   0   3  -2    0.22    0.29
   0   3  -2    0.44    0.29
   0   3   2   -0.27    0.36
   1  -3   2    5.56    0.61
  -1  -3  -2    5.38    0.72
  -1  -3  -2    5.97    0.66
  -1   3  -2    8.04    0.68
  -1   3  -2    5.57    0.61
   1   3   2    8.83    0.82
  -2  -3  -2   26.37    2.06
   2  -3   2   27.52    1.94
  -2  -3  -2   28.07    1.97
  -2   3  -2   32.62    1.90
   2   3   2   28.95    2.02
  -2   3  -2   28.32    1.93
  -3  -3  -2   33.51    2.23
   3  -3   2   30.59    2.17
  -3  -3  -2   31.58    2.23
  -3   3  -2   30.98    2.14
   3   3   2   32.72    2.18
  -4  -3  -2   79.22    5.12
   4  -3   2   88.38    5.01
  -4  -3  -2   85.92    5.08
  -4   3  -2   83.27    5.09
   4   3   2   80.67    5.28
  -5  -3  -2    0.75    0.86
   5  -3   2    1.70    0.77
  -5  -3  -2    0.74    0.69
   5   3   2    0.69    0.46
  -5   3  -2    0.63    0.79
  -6  -3  -2   34.87    2.61
  -6  -3  -2   35.57    2.55
   6  -3   2   38.84    2.51
  -6   3  -2   33.31    2.59
  -7  -3  -2    5.66    1.06
   7  -3   2    5.85    0.95
  -7   3  -2    5.58    1.02
   7   3   2    5.16    1.07
   8  -3   2    2.11    0.90
  -8  -3  -2    1.15    0.97
  -8   3  -2    1.72    1.03
   8   3   2    2.53    0.98
   9  -3   2   -0.38    0.84
  -9  -3  -2   -0.91    0.95
   9   3   2    0.12    1.04
  -9   3  -2   -0.82    1.03
  10  -3   2    1.43    0.83
  10   3   2    2.50    1.07
 -10   3  -2   -0.13    1.18
 -11  -4   2    1.59    1.18
 -11   4   2    0.27    0.90
 -10  -4   2   22.07    2.06
  10  -4  -2   20.09    1.76
 -10   4   2   20.66    1.80
  10   4  -2   21.81    1.99
  -9  -4   2   10.28    1.41
   9  -4  -2    9.90    1.18
  -9   4   2    9.55    1.11
   9   4  -2   11.66    1.20
  -8  -4   2    0.49    0.80
   8  -4  -2    1.05    0.73
  -8  -4   2    0.56    0.51
   8   4  -2    0.33    0.68
  -8   4   2    1.33    0.75
  -8   4   2    1.23    0.65
  -7  -4   2    4.24    0.56
   7  -4  -2    3.22    0.81
  -7  -4   2    3.42    0.86
  -7   4   2    3.37    0.82
  -7   4   2    3.37    0.67
   7   4  -2    4.38    0.79
  -6  -4   2    6.61    0.93
   6  -4  -2    6.51    0.89
  -6  -4   2    7.16    0.67
  -6   4   2    6.07    0.90
  -6   4   2    5.72    0.73
   6   4  -2    5.60    0.85
  -5  -4   2  184.27   10.43
  -5  -4   2  191.34   10.58
   5  -4  -2  169.17   10.38
  -5   4   2  177.94   10.68
  -5   4   2  186.57   11.49
   5   4  -2  185.38   11.47
  -4  -4   2  287.30   16.28
   4  -4  -2  280.38   15.86
  -4  -4   2  288.47   15.94
  -4   4   2  300.74   17.64
   4   4  -2  260.15   17.55
  -4   4   2  277.87   16.39
   3  -4  -2   14.01    0.91
  -3  -4   2   15.90    1.11
  -3   4   2   13.43    1.11
   3   4  -2   14.90    1.22
  -3   4   2   14.50    1.35
   2  -4  -2   48.10    2.72
  -2  -4   2   47.82    2.88
   2  -4  -2   49.16    2.94
   2   4  -2   48.84    3.21
   1  -4  -2   14.76    1.09
   1  -4  -2   16.19    0.90
  -1  -4   2   14.32    1.07
  -1   4   2   12.88    1.33
   1   4  -2   11.98    1.14
   1   4  -2   15.37    0.94
   0  -4  -2   32.43    2.29
   0  -4  -2   37.39    2.13
   0  -4   2   35.64    2.19
   0   4   2   32.00    2.51
   0   4  -2   35.61    2.40
   0   4  -2   40.21    2.20
  -1  -4  -2   21.69    1.69
   1  -4   2   22.20    1.59
  -1  -4  -2   25.89    1.59
  -1   4  -2   25.27    1.59
  -1   4  -2   24.92    1.75
   1   4   2   24.76    1.82
  -2  -4  -2    0.98    0.52
  -2  -4  -2    0.06    0.53
   2  -4   2    0.69    0.52
   2   4   2    0.50    0.48
  -2   4  -2    2.74    0.51
  -2   4  -2    1.19    0.46
   3  -4   2   13.81    1.33
  -3  -4  -2   14.19    1.27
  -3  -4  -2   14.00    1.41
  -3   4  -2   14.16    1.02
  -3   4  -2   15.06    1.24
   3   4   2   15.14    1.23
   4  -4   2   45.24    2.85
  -4  -4  -2   40.87    2.88
  -4  -4  -2   43.02    2.88
  -4   4  -2   42.35    2.69
   4   4   2   43.27    2.88
  -4   4  -2   43.51    2.82
   5  -4   2  188.23    9.94
  -5  -4  -2  168.13   10.18
  -5  -4  -2  163.11    9.94
  -5   4  -2  176.11   10.18
   5   4   2  162.59   10.70
  -6  -4  -2   17.50    1.69
   6  -4   2   21.48    1.75
  -6  -4  -2   18.09    1.68
   6   4   2   18.44    1.48
  -6   4  -2   16.06    1.66
  -7  -4  -2    1.55    0.86
  -7  -4  -2    1.64    0.91
   7  -4   2    1.21    0.88
  -7   4  -2    0.94    0.84
   8  -4   2    0.37    0.75
  -8  -4  -2   -0.74    0.90
   8   4   2    0.23    1.04
  -8   4  -2    0.39    0.95
  -9  -4  -2    0.36    1.00
   9  -4   2    0.59    0.87
   9   4   2   -0.19    1.03
  -9   4  -2   -0.94    1.06
 -11  -5   2    0.11    1.07
 -11   5   2   -0.83    0.93
  10  -5  -2   12.35    1.27
 -10  -5   2   13.68    1.64
  10   5  -2   12.14    1.32
 -10   5   2   12.37    1.31
   9  -5  -2   71.41    4.63
  -9  -5   2   79.36    4.83
   9   5  -2   76.98    5.07
  -9   5   2   79.25    4.82
  -8  -5   2    9.36    1.22
   8  -5  -2    7.76    1.00
   8   5  -2    8.78    1.10
  -8   5   2    9.67    1.10
  -8   5   2    9.38    1.14
  -7  -5   2    2.61    0.89
   7  -5  -2    0.61    0.61
   7   5  -2    0.98    0.73
  -7   5   2    0.35    0.69
  -7   5   2    1.09    0.61
   6  -5  -2   59.53    3.85
  -6  -5   2   67.43    3.81
  -6  -5   2   63.90    3.95
  -6   5   2   61.98    3.95
  -6   5   2   66.25    4.29
   6   5  -2   65.75    4.30
   5  -5  -2   96.01    5.58
  -5  -5   2   97.31    5.71
  -5  -5   2   96.83    5.63
   5   5  -2   92.22    6.22
  -5   5   2   98.65    5.79
  -5   5   2   99.62    6.27
   4  -5  -2    9.83    0.83
  -4  -5   2   12.08    1.14
  -4   5   2   12.92    1.32
   4   5  -2   11.54    1.22
  -4   5   2   10.35    0.96
  -3  -5   2   73.56    4.23
   3  -5  -2   69.66    4.04
   3   5  -2   71.84    4.66
  -3   5   2   70.59    4.85
   2  -5  -2    6.50    0.45
  -2  -5   2    6.66    0.67
   2  -5  -2    6.95    0.65
   2   5  -2    5.32    0.75
  -2   5   2    4.75    0.90
   1  -5  -2   13.64    0.86
   1  -5  -2   13.32    1.06
  -1  -5   2   12.47    1.07
   1   5  -2   14.51    0.89
   1   5  -2   13.10    1.19
  -1   5   2   11.44    1.33
   0  -5   2  546.71   30.96
   0  -5  -2  541.70   32.02
   0  -5  -2  573.01   30.89
   0   5  -2  540.06   34.17
   0   5  -2  587.45   31.92
   0   5   2  529.32   34.27
   1  -5   2  326.13   19.09
  -1  -5  -2  343.00   19.08
  -1  -5  -2  333.13   19.79
  -1   5  -2  346.55   21.12
  -1   5  -2  355.98   19.70
   1   5   2  334.85   21.14
   2  -5   2    2.94    0.61
  -2  -5  -2    3.94    0.72
  -2  -5  -2    4.32    0.63
   2   5   2    4.26    0.71
  -2   5  -2    2.55    0.67
  -2   5  -2    3.42    0.63
  -3  -5  -2    6.27    0.82
  -3  -5  -2    5.45    0.95
   3  -5   2    5.91    0.83
  -3   5  -2    8.07    0.79
  -3   5  -2    7.00    0.81
   3   5   2    6.52    0.83
  -4  -5  -2   19.77    1.61
  -4  -5  -2   16.48    1.57
   4  -5   2   16.41    1.58
  -4   5  -2   19.21    1.49
   4   5   2   18.25    1.48
  -4   5  -2   16.63    1.21
   5  -5   2    3.46    0.82
  -5  -5  -2    2.77    0.83
  -5  -5  -2    3.50    0.92
  -5   5  -2    3.52    0.90
   5   5   2    3.98    0.68
   6  -5   2   45.05    2.70
  -6  -5  -2   37.88    2.63
  -6  -5  -2   33.18    2.60
   6   5   2   34.96    2.57
  -6   5  -2   37.61    2.64
   7  -5   2    0.21    0.85
  -7  -5  -2   -0.66    0.78
  -7  -5  -2    0.14    0.91
  -7   5  -2    0.11    0.91
  -8  -5  -2    1.82    0.92
   8  -5   2    1.65    0.87
  -8   5  -2    0.82    0.93
   9  -5   2   39.29    2.64
  -9   5  -2   32.29    2.74
   9   5   2   36.71    2.88
 -11  -6   2    9.76    1.53
 -11   6   2    9.37    1.35
 -10  -6   2   -0.21    1.07
 -10   6   2    0.13    0.90
  10   6  -2    0.44    0.80
  -9  -6   2    4.66    1.17
   9  -6  -2    3.97    0.81
  -9   6   2    4.93    0.96
   9   6  -2    5.48    1.00
   8  -6  -2    0.13    0.61
  -8  -6   2    1.33    0.87
  -8   6   2    0.98    0.78
  -8   6   2   -0.19    0.73
   8   6  -2    0.25    0.76
  -7  -6   2    1.79    0.77
   7  -6  -2    1.54    0.63
   7   6  -2    0.53    0.75
  -7   6   2    1.49    0.72
  -7   6   2    1.42    0.65
   6  -6  -2   42.02    2.65
  -6  -6   2   40.60    2.85
   6   6  -2   43.60    3.01
  -6   6   2   41.35    2.80
  -6   6   2   45.66    3.02
  -5  -6   2   39.27    2.60
   5  -6  -2   39.58    2.42
  -5   6   2   43.71    2.88
   5   6  -2   38.43    2.85
  -5   6   2   37.73    2.55
  -4  -6   2   41.50    2.70
   4  -6  -2   41.10    2.46
  -4   6   2   44.68    2.70
   4   6  -2   41.25    2.96
  -4   6   2   40.93    3.05
   3  -6  -2  167.63    9.12
   3  -6  -2  168.97    9.52
  -3  -6   2  164.69    9.29
  -3   6   2  144.92   10.41
   3   6  -2  163.24   10.26
   2  -6  -2  115.05    6.21
  -2  -6   2  112.19    6.38
   2  -6  -2  114.11    6.53
   2   6  -2  104.50    7.04
  -2   6   2  103.39    7.24
   1  -6  -2    6.18    0.70
   1  -6  -2    7.98    0.58
  -1  -6   2    5.59    0.71
   1   6  -2    6.65    0.55
  -1   6   2    5.88    0.97
   1   6  -2    7.41    0.87
   0  -6   2   37.58    2.27
   0  -6  -2   36.15    2.15
   0  -6  -2   36.49    2.36
   0   6  -2   34.11    2.55
   0   6  -2   36.55    2.22
   0   6   2   33.65    2.63
   1  -6   2    2.12    0.54
  -1  -6  -2    4.28    0.66
  -1  -6  -2    3.55    0.55
  -1   6  -2    5.48    0.59
   1   6   2    2.44    0.70
  -1   6  -2    3.25    0.77
  -2  -6  -2   31.16    1.81
   2  -6   2   25.68    1.81
  -2  -6  -2   22.24    1.92
  -2   6  -2   29.91    1.88
   2   6   2   32.36    2.14
  -2   6  -2   20.32    2.15
  -3  -6  -2  170.47   10.86
   3  -6   2  182.98   10.45
  -3  -6  -2  180.99   10.45
  -3   6  -2  191.67   11.47
   3   6   2  181.57   11.49
  -3   6  -2  188.08   10.76
  -4  -6  -2   71.84    4.46
   4  -6   2   78.21    4.47
  -4  -6  -2   65.46    4.61
  -4   6  -2   73.20    4.53
  -4   6  -2   75.22    4.65
   4   6   2   74.33    4.79
  -5  -6  -2    5.79    0.95
  -5  -6  -2    5.73    0.99
   5  -6   2    6.38    1.07
   5   6   2    6.74    0.86
  -5   6  -2    7.58    1.00
  -6  -6  -2   21.98    1.88
  -6  -6  -2   21.91    1.90
   6  -6   2   26.95    2.03
   6   6   2   23.31    1.87
  -6   6  -2   23.52    2.00
  -7  -6  -2   12.77    1.44
   7  -6   2   15.38    1.48
  -7  -6  -2   15.30    1.44
  -7   6  -2   13.03    1.42
   8  -6   2    2.19    0.94
  -8  -6  -2    0.78    1.00
  -8   6  -2   -0.48    0.90
   9  -6   2    1.38    0.87
   9   6   2    1.61    1.04
  -9   6  -2    2.47    1.18
 -10  -7   2   -0.63    1.08
 -10   7   2    1.66    0.94
  10   7  -2    0.59    0.90
  -9  -7   2   -0.21    1.02
  -9   7   2    1.98    0.90
   9   7  -2    1.02    0.85
   8  -7  -2   27.57    2.08
  -8  -7   2   31.07    2.34
  -8   7   2   35.29    2.32
  -8   7   2   30.26    2.38
   8   7  -2   29.58    2.44
  -7  -7   2   91.43    5.73
   7  -7  -2   92.48    5.56
  -7   7   2   97.29    5.82
  -7   7   2  100.67    6.22
   7   7  -2   94.70    6.25
  -6  -7   2    8.34    1.11
   6  -7  -2    7.60    0.76
  -6   7   2    6.16    0.83
  -6   7   2    6.73    1.00
   6   7  -2    6.13    0.97
   5  -7  -2   21.00    1.48
  -5  -7   2   23.76    1.84
  -5   7   2   23.97    1.73
  -5   7   2   22.12    1.98
   5   7  -2   23.04    1.89
   4  -7  -2   27.12    1.62
  -4  -7   2   26.63    1.88
  -4   7   2   24.52    2.31
  -4   7   2   26.88    1.85
   4   7  -2   25.57    2.15
  -3  -7   2   14.78    1.24
   3  -7  -2   15.14    0.95
   3  -7  -2   15.68    1.14
   3   7  -2   14.34    1.41
  -3   7   2    9.12    1.46
   2  -7  -2  224.35   13.01
  -2  -7   2  221.78   12.65
   2  -7  -2  239.02   12.50
  -2  -7   2  221.44   12.88
  -2   7   2  220.23   14.24
   2   7  -2  210.33   13.98
   1  -7  -2   98.77    5.30
  -1  -7   2   95.62    5.44
   1  -7  -2   95.72    5.59
   1   7  -2   94.59    5.45
   1   7  -2   87.40    6.04
  -1   7   2   84.25    6.22
   0  -7   2    3.42    0.66
   0  -7  -2    3.96    0.67
   0  -7  -2    3.38    0.48
   0   7  -2    2.83    0.45
   0   7  -2    2.89    0.74
   0   7   2    4.01    0.86
  -1  -7  -2   15.63    1.09
  -1  -7  -2   13.59    1.22
   1  -7   2   12.57    1.23
  -1   7  -2   13.33    1.43
  -1   7  -2   13.50    1.09
   1   7   2   13.73    1.44
  -2  -7  -2  176.35   10.73
  -2  -7  -2  181.23   10.33
   2  -7   2  187.61   10.37
   2   7   2  188.26   11.50
  -2   7  -2  168.26   11.56
  -2   7  -2  186.73   10.65
  -3  -7  -2   41.05    2.67
   3  -7   2   43.23    2.71
  -3  -7  -2   36.31    2.82
   3   7   2   41.94    2.95
  -3   7  -2   41.07    2.96
  -3   7  -2   43.99    2.74
  -4  -7  -2   29.11    2.30
   4  -7   2   33.75    2.30
  -4  -7  -2   28.51    2.43
  -4   7  -2   34.33    2.38
   4   7   2   34.10    2.47
  -4   7  -2   37.28    2.32
  -5  -7  -2    0.14    0.68
   5  -7   2    1.19    0.82
  -5  -7  -2    0.61    0.73
   5   7   2    0.25    0.67
  -5   7  -2    1.80    0.72
  -6  -7  -2    4.49    0.93
  -6  -7  -2    5.46    1.07
   6  -7   2    3.75    0.92
   6   7   2    5.43    0.88
  -6   7  -2    6.70    1.08
   7  -7   2   41.80    2.78
  -7  -7  -2   34.28    2.77
  -7   7  -2   38.77    2.88
   8  -7   2   40.60    2.71
  -8  -7  -2   34.92    2.77
  -8   7  -2   35.72    2.77
   9  -7   2    2.70    0.94
   9   7   2   -1.30    1.13
  -9   7  -2    0.69    1.03
 -10  -8   2    1.00    1.00
  10   8  -2    0.22    0.91
 -10   8   2    1.67    0.99
  -9  -8   2    1.35    0.99
  -9   8   2    2.54    0.94
   9   8  -2    0.72    0.92
  -8  -8   2    4.70    1.12
  -8   8   2    4.85    0.96
  -8   8   2    5.25    0.94
   8   8  -2    4.30    1.00
  -7  -8   2    1.60    0.99
   7  -8  -2    2.53    0.66
  -7   8   2    2.69    0.81
  -7   8   2    2.80    0.74
   7   8  -2    2.46    0.94
   6  -8  -2    0.01    0.46
  -6  -8   2    1.12    0.86
  -6   8   2    0.38    0.70
   6   8  -2    1.03    0.85
  -6   8   2    0.65    0.77
   5  -8  -2    3.43    0.51
  -5  -8   2    3.61    0.82
  -5   8   2    5.20    0.81
  -5   8   2    2.23    0.95
   5   8  -2    3.76    0.96
   4  -8  -2    2.97    0.66
   4  -8  -2    3.15    0.44
  -4  -8   2    2.70    0.74
   4   8  -2    3.05    0.82
  -4   8   2    1.72    0.99
   3  -8  -2   35.78    2.08
   3  -8  -2   38.23    2.32
  -3  -8   2   31.84    2.30
  -3   8   2   32.11    2.85
   3   8  -2   35.92    2.69
   2  -8  -2   57.53    3.20
  -2  -8   2   57.30    3.27
   2  -8  -2   55.99    3.43
  -2  -8   2   55.28    3.42
   2   8  -2   50.00    3.82
  -2   8   2   53.43    4.06
   1  -8  -2   26.16    1.81
  -1  -8   2   27.62    1.84
   1  -8  -2   26.20    1.61
  -1   8   2   24.66    2.29
   1   8  -2   25.16    1.63
   1   8  -2   24.59    2.07
   0  -8  -2    0.36    0.41
   0  -8   2    0.54    0.56
   0  -8  -2    0.89    0.60
   0   8  -2    0.01    0.76
   0   8  -2    0.36    0.40
   0   8   2   -0.12    0.76
   1  -8   2   17.73    1.51
  -1  -8  -2   23.46    1.55
  -1  -8  -2   18.85    1.34
  -1   8  -2   20.47    2.01
   1   8   2   15.63    1.74
  -1   8  -2   16.75    1.36
  -2  -8  -2   20.77    1.65
  -2  -8  -2   25.48    1.76
   2  -8   2   23.68    1.69
  -2   8  -2   21.15    2.24
  -2   8  -2   22.46    1.70
   2   8   2   25.07    2.08
  -3  -8  -2   11.53    1.26
  -3  -8  -2   13.07    1.26
   3  -8   2   13.73    1.23
  -3   8  -2   12.65    1.19
  -3   8  -2   13.49    1.44
   3   8   2   11.14    1.30
  -4  -8  -2    2.11    0.82
   4  -8   2    3.15    0.86
  -4  -8  -2    1.80    0.78
  -4   8  -2    3.02    0.83
  -4   8  -2    1.94    0.66
   4   8   2    2.37    0.81
   5  -8   2    0.47    0.74
  -5  -8  -2   -0.16    0.69
  -5  -8  -2    0.79    0.74
   5   8   2    0.01    0.71
  -5   8  -2   -0.24    0.73
   6  -8   2    1.02    0.87
  -6  -8  -2    0.35    0.90
   6   8   2    0.13    0.69
  -6   8  -2   -0.74    0.92
   7  -8   2   -0.21    0.89
  -7  -8  -2    0.73    0.83
  -7   8  -2    0.40    0.89
   8  -8   2    2.05    0.95
  -8  -8  -2    1.68    1.00
  -8   8  -2   -0.23    0.94
   9  -8   2    4.17    1.05
  -9  -8  -2    6.24    1.26
  -9   8  -2    4.11    1.27
 -10  -9   2    6.37    1.29
 -10   9   2   10.02    1.30
  10   9  -2    5.36    1.19
  -9  -9   2    3.99    1.21
  -9   9   2    5.83    1.10
   9   9  -2    5.22    1.14
  -8  -9   2    1.57    0.92
   8   9  -2    0.88    0.87
  -8   9   2    0.54    0.79
  -8   9   2    1.15    0.78
  -7  -9   2    4.44    0.97
  -7   9   2    2.44    0.88
   7   9  -2    6.33    1.03
  -7   9   2    2.55    0.90
  -6  -9   2    9.97    1.20
  -6   9   2   11.80    1.34
   6   9  -2    9.01    1.27
  -6   9   2   12.44    1.20
   5  -9  -2   12.58    0.96
  -5  -9   2   10.79    1.20
  -5   9   2   10.99    1.47
   5   9  -2   10.18    1.31
  -5   9   2   14.48    1.37
  -4  -9   2   68.90    4.25
   4  -9  -2   73.58    4.02
   4  -9  -2   71.42    4.30
  -4   9   2   61.68    4.96
   3  -9  -2   97.13    5.19
  -3  -9   2   92.34    5.39
   3  -9  -2   88.24    5.47
   3   9  -2   81.23    5.98
  -3   9   2   97.39    6.38
   2  -9  -2   27.63    1.68
   2  -9  -2   27.65    1.89
  -2  -9   2   26.99    1.70
  -2  -9   2   26.80    1.90
  -2   9   2   28.61    2.65
   2   9  -2   25.03    2.22
  -1  -9   2   61.46    3.79
   1  -9  -2   65.09    3.85
   1  -9  -2   63.86    3.61
   1   9  -2   58.46    4.30
  -1   9   2   58.79    4.45
   0  -9  -2    1.83    0.49
   0  -9  -2    2.44    0.69
   0  -9   2    1.46    0.71
   0   9   2    1.51    0.94
   0   9  -2    1.45    0.46
   0   9  -2    2.52    0.99
   1  -9   2   46.00    2.88
  -1  -9  -2   42.74    2.78
  -1  -9  -2   45.40    3.01
  -1   9  -2   45.33    2.85
  -1   9  -2   51.66    3.57
   1   9   2   44.43    3.35
  -2  -9  -2   71.63    4.47
  -2  -9  -2   79.08    4.68
   2  -9   2   77.82    4.53
  -2   9  -2   76.72    4.61
   2   9   2   75.85    5.10
  -2   9  -2   71.46    5.34
  -3  -9  -2    6.65    0.97
   3  -9   2    9.22    1.05
  -3  -9  -2    5.73    0.85
  -3   9  -2    7.35    1.28
   3   9   2    6.96    1.13
  -3   9  -2   11.15    1.06
   4  -9   2  151.77    8.13
  -4  -9  -2  134.48    8.08
  -4  -9  -2  114.42    8.37
   4   9   2  138.40    8.94
  -4   9  -2  152.42    8.91
  -4   9  -2  145.91    8.34
  -5  -9  -2    0.97    0.73
   5  -9   2   -0.60    0.77
  -5  -9  -2   -0.48    0.78
   5   9   2   -0.14    0.73
  -5   9  -2    0.23    0.78
  -6  -9  -2   30.88    2.33
   6  -9   2   33.03    2.35
  -6   9  -2   27.59    2.27
   6   9   2   27.11    2.31
  -7  -9  -2    0.62    0.94
   7  -9   2   -0.46    0.91
  -7   9  -2    0.97    0.94
  -8  -9  -2    4.15    1.04
   8  -9   2    4.40    1.10
  -8   9  -2    5.80    1.29
 -10 -10   2   -0.46    1.11
  10  10  -2   -0.44    0.98
 -10  10   2    2.17    1.06
  -9 -10   2   14.93    1.68
  -9  10   2   13.84    1.44
   9  10  -2   12.26    1.54
  -8 -10   2   13.11    1.61
  -8  10   2   15.06    1.50
   8  10  -2   12.90    1.57
  -7 -10   2    0.49    0.92
  -7  10   2    1.21    0.78
  -7  10   2    1.15    0.85
   7  10  -2   -0.47    0.92
  -6 -10   2   59.38    3.85
   6  10  -2   59.53    4.30
  -6  10   2   62.35    4.27
  -6  10   2   61.33    3.92
  -5 -10   2   60.00    3.76
   5 -10  -2   57.85    3.67
  -5  10   2   55.95    4.29
   5  10  -2   59.80    4.18
  -4 -10   2   29.52    2.12
   4 -10  -2   30.13    2.09
   4 -10  -2   31.38    1.83
  -4  10   2   25.68    2.75
   4  10  -2   26.52    2.41
   3 -10  -2   30.70    2.16
  -3 -10   2   30.36    2.24
   3 -10  -2   33.46    1.94
   3  10  -2   30.16    2.54
  -3  10   2   32.91    3.03
   2 -10  -2    2.06    0.63
  -2 -10   2    0.79    0.73
   2 -10  -2    1.61    0.42
  -2 -10   2    0.88    0.38
  -2  10   2    2.46    1.25
   2  10  -2    0.78    0.96
  -1 -10   2   34.02    2.22
   1 -10  -2   34.00    2.26
   1 -10  -2   34.67    2.04
  -1 -10   2   30.42    2.05
  -1  10   2   29.92    2.83
   1  10  -2   32.92    2.73
   0 -10   2    1.50    0.75
   0 -10  -2    1.56    0.52
   0 -10  -2    1.15    0.70
   0  10   2    1.36    0.99
   0  10  -2    1.05    0.50
   0  10  -2    1.73    1.06
  -1 -10  -2   23.12    1.79
   1 -10   2   22.15    1.82
  -1 -10  -2   21.06    1.59
  -1  10  -2   27.34    1.69
  -1  10  -2   19.92    2.27
   1  10   2   20.45    2.13
   2 -10   2   11.63    1.22
  -2 -10  -2   14.22    1.25
  -2 -10  -2   10.02    1.02
   2  10   2   12.02    1.49
  -2  10  -2    9.95    1.06
  -2  10  -2    9.38    1.70
   3 -10   2   34.06    2.17
  -3 -10  -2   28.06    2.03
  -3 -10  -2   26.11    2.12
   3  10   2   25.73    2.42
  -3  10  -2   31.19    2.06
  -3  10  -2   24.96    2.61
   4 -10   2   29.79    2.20
  -4 -10  -2   24.58    2.22
  -4 -10  -2   28.83    2.09
   4  10   2   30.93    2.46
  -4  10  -2   31.50    2.26
  -4  10  -2   31.85    2.52
  -5 -10  -2   23.36    1.89
   5 -10   2   23.01    1.98
   5  10   2   19.51    1.97
  -5  10  -2   20.04    1.94
  -6 -10  -2   40.26    2.91
   6 -10   2   47.10    3.00
  -6  10  -2   42.00    3.00
   6  10   2   37.00    3.03
   7 -10   2    6.92    1.18
  -7 -10  -2    7.03    1.15
   7  10   2    7.32    1.14
  -7  10  -2    7.78    1.32
   8 -10   2    5.67    1.13
  -8 -10  -2    5.30    1.17
  -8  10  -2    3.23    1.10
  -9 -11   2   48.95    3.27
   9  11  -2   39.34    3.34
  -8 -11   2    4.03    1.15
   8  11  -2    3.06    1.17
  -8  11   2    3.28    0.92
   7 -11  -2    8.80    1.10
  -7 -11   2    8.34    1.23
   7  11  -2    7.96    1.29
  -7  11   2    9.97    1.28
  -6 -11   2    5.45    1.03
   6 -11  -2    5.25    0.86
  -6  11   2    6.57    1.24
   6  11  -2    5.36    1.13
   5 -11  -2   33.23    2.25
  -5 -11   2   29.31    2.27
  -5  11   2   26.58    2.81
   5  11  -2   33.55    2.61
   4 -11  -2    6.94    0.93
  -4 -11   2    6.49    0.99
   4  11  -2    7.19    1.29
  -4  11   2    7.96    1.58
   3 -11  -2    1.98    0.46
   3 -11  -2    1.52    0.66
  -3 -11   2    1.58    0.72
   3  11  -2    2.26    0.97
  -3  11   2    0.28    1.30
  -2 -11   2    0.69    0.77
   2 -11  -2    1.45    0.46
   2 -11  -2    0.67    0.55
   2  11  -2    2.21    1.06
  -2  11   2    0.59    1.27
  -1 -11   2   51.59    3.10
  -1 -11   2   52.19    3.24
   1 -11  -2   51.96    3.03
   1 -11  -2   52.43    3.30
  -1  11   2   44.82    3.91
   1  11  -2   47.57    3.78
   0 -11  -2  399.08   21.38
   0 -11   2  363.01   20.63
   0 -11  -2  357.40   20.53
   0  11   2  359.25   23.05
   0  11  -2  361.38   23.00
   0  11  -2  355.64   21.21
   1 -11   2  169.62    9.42
  -1 -11  -2  171.26    9.75
  -1 -11  -2  155.79    9.30
  -1  11  -2  170.76   10.74
  -1  11  -2  158.23    9.60
   1  11   2  155.26   10.54
  -2 -11  -2    2.54    0.68
  -2 -11  -2    1.94    0.67
   2 -11   2    1.01    0.81
  -2  11  -2   -0.28    1.33
  -2  11  -2    2.38    0.69
   2  11   2    1.36    0.94
   3 -11   2    0.23    0.80
  -3 -11  -2    0.45    0.69
  -3 -11  -2    2.55    0.69
   3  11   2    1.12    1.00
  -3  11  -2    0.66    1.19
  -3  11  -2    1.01    0.72
  -4 -11  -2    0.93    0.80
   4 -11   2   -0.14    0.81
  -4  11  -2   -1.21    0.67
   4  11   2    1.03    0.85
   5 -11   2    4.35    1.02
  -5 -11  -2    4.21    0.90
   5  11   2    4.02    1.07
  -5  11  -2    5.56    1.05
  -6 -11  -2   11.06    1.29
   6 -11   2   13.35    1.43
   6  11   2    8.34    1.33
  -6  11  -2   12.11    1.43
  -7 -11  -2    0.81    1.00
   7 -11   2   -1.21    0.90
   7  11   2    1.00    0.97
  -7  11  -2   -0.03    1.07
  -8 -11  -2    1.62    0.98
   8 -11   2    1.95    1.01
  -8  11  -2    3.29    1.21
   9 -12  -2   15.89    1.63
  -9 -12   2   15.32    1.68
   9  12  -2   15.24    1.81
  -8 -12   2    1.20    1.04
   8 -12  -2   -0.94    0.87
   8  12  -2    0.32    1.00
  -7 -12   2   -1.19    0.86
   7 -12  -2    0.21    0.80
  -7  12   2    0.41    0.88
   7  12  -2   -0.23    1.09
  -6 -12   2    8.67    1.23
   6 -12  -2    9.08    1.14
   6  12  -2   10.92    1.55
  -6  12   2   11.89    1.58
  -5 -12   2  120.02    6.89
   5 -12  -2  123.20    6.99
   5  12  -2  109.72    7.61
  -5  12   2  106.90    7.83
  -4 -12   2  118.50    6.90
   4 -12  -2  109.81    6.98
  -4  12   2  124.09    8.10
   4  12  -2  117.46    7.74
   3 -12  -2    2.31    0.69
  -3 -12   2    1.39    0.81
   3  12  -2    1.80    1.01
  -3  12   2    1.48    1.39
  -2 -12   2   12.60    1.31
   2 -12  -2   12.88    1.05
   2 -12  -2   15.60    1.33
  -2  12   2   12.49    1.88
   2  12  -2    9.74    1.56
  -1 -12   2    2.69    0.87
   1 -12  -2    2.03    0.57
   1 -12  -2    1.26    0.71
  -1  12   2    1.89    1.23
   1  12  -2    2.12    1.19
   0 -12   2    2.37    0.85
   0 -12  -2    1.41    0.60
   0 -12   2    2.75    0.57
   0 -12  -2    3.35    0.85
   0  12  -2    3.96    1.36
   0  12   2    3.07    1.34
  -1 -12  -2    4.01    0.73
   1 -12   2    2.65    0.87
  -1 -12  -2    4.22    0.88
   1  12   2    3.30    1.26
  -1  12  -2    4.69    1.54
  -1  12  -2    4.00    0.74
  -2 -12  -2   10.49    1.04
   2 -12   2    5.49    1.03
  -2 -12  -2    7.44    0.95
  -2  12  -2    8.03    0.99
  -2  12  -2    7.14    1.81
   2  12   2    8.08    1.34
   3 -12   2    6.74    1.03
  -3 -12  -2    6.25    0.95
   3  12   2    5.26    1.16
  -3  12  -2    6.91    1.59
  -3  12  -2    6.45    0.99
   4 -12   2   49.25    3.20
  -4 -12  -2   50.13    3.15
   4  12   2   44.49    3.59
  -4  12  -2   47.37    3.24
   5 -12   2  135.53    7.31
  -5 -12  -2  123.68    7.28
   5  12   2  114.94    8.04
  -5  12  -2  119.62    7.51
  -6 -12  -2   26.44    2.13
   6 -12   2   30.70    2.29
  -6  12  -2   27.64    2.33
   6  12   2   23.66    2.37
   7 -12   2    0.53    0.95
  -7 -12  -2    1.06    1.02
  -7  12  -2   -1.03    1.05
   7  12   2    0.00    0.98
  -8 -13   2    2.38    1.04
   8 -13  -2    3.26    1.02
   8  13  -2    3.01    1.24
  -7 -13   2    0.07    0.89
   7 -13  -2    0.00    0.74
   7  13  -2    0.52    1.12
  -7  13   2    1.51    0.97
   6 -13  -2    4.43    0.94
  -6 -13   2    4.33    1.14
   6  13  -2    1.98    1.20
  -6  13   2    3.01    1.24
  -5 -13   2    1.48    0.98
   5 -13  -2   -0.42    0.66
   5  13  -2    0.35    1.15
  -5  13   2   -0.15    1.34
   4 -13  -2   29.66    2.20
  -4 -13   2   31.32    2.31
  -4  13   2   31.50    3.18
   4  13  -2   26.56    2.73
  -3 -13   2   23.56    1.94
   3 -13  -2   21.73    1.80
  -3  13   2   24.99    2.79
   3  13  -2   21.93    2.28
  -2 -13   2    8.94    1.17
   2 -13  -2   12.89    1.18
  -2  13   2    8.37    1.74
   2  13  -2    9.32    1.60
   1 -13  -2   66.08    4.02
  -1 -13   2   63.22    3.92
   1 -13  -2   59.80    3.72
   1  13  -2   61.66    4.67
  -1  13   2   62.72    4.91
   0 -13  -2   47.76    2.92
   0 -13   2   38.69    2.65
   0 -13  -2   37.92    2.52
   0 -13   2   38.07    2.55
   0  13   2   36.46    3.53
   0  13  -2   41.58    3.54
  -1 -13  -2   24.30    1.84
   1 -13   2   25.62    2.05
  -1 -13  -2   31.87    2.11
  -1  13  -2   25.98    2.74
   1  13   2   17.42    2.29
  -1  13  -2   25.99    1.89
  -2 -13  -2   13.54    1.36
   2 -13   2   14.53    1.42
  -2  13  -2   18.12    2.41
  -2  13  -2   14.90    1.45
   2  13   2   15.32    1.88
  -3 -13  -2    1.49    0.79
   3 -13   2    1.82    0.93
   3  13   2    1.54    1.04
  -3  13  -2    2.99    1.42
  -3  13  -2    2.42    0.88
  -4 -13  -2   16.70    1.51
   4 -13   2   17.29    1.57
  -4  13  -2   13.35    1.46
   4  13   2   15.41    1.81
  -5 -13  -2    0.90    0.92
   5 -13   2    1.13    0.94
   5  13   2    0.43    1.03
  -5  13  -2    1.26    0.96
  -6 -13  -2    7.11    1.22
   6 -13   2    6.24    1.15
  -6  13  -2    7.26    1.27
   6  13   2    4.31    1.22
  -7 -13  -2   -0.21    0.98
   7  13   2   -0.69    1.03
  -7  13  -2    1.07    1.10
  -8 -14   2   16.43    1.86
   8 -14  -2   21.98    1.95
   8  14  -2   18.62    2.08
   7 -14  -2    0.58    0.86
  -7 -14   2    0.10    1.05
   7  14  -2    0.48    1.22
   6 -14  -2   24.53    1.92
  -6 -14   2   23.59    2.16
  -6  14   2   24.04    2.56
   6  14  -2   22.74    2.35
   5 -14  -2    4.95    0.95
  -5 -14   2    4.85    1.11
   5  14  -2    4.17    1.24
  -5  14   2    3.83    1.64
  -4 -14   2    0.86    0.91
   4 -14  -2   -0.40    0.73
   4  14  -2    0.36    1.05
  -4  14   2   -0.35    1.46
  -3 -14   2    6.77    1.11
   3 -14  -2    9.16    1.08
  -3  14   2    7.60    1.80
   3  14  -2    6.76    1.40
   2 -14  -2    1.57    0.79
  -2 -14   2    1.54    0.89
   2  14  -2    1.33    1.31
  -2  14   2    1.55    1.41
   1 -14  -2   49.18    3.16
  -1 -14   2   46.16    3.08
  -1  14   2   43.03    4.04
   1  14  -2   44.35    3.83
   0 -14  -2    6.59    1.13
   0 -14  -2    5.59    0.83
   0 -14   2    4.82    1.02
   0  14  -2    8.15    1.76
   0  14   2    5.78    1.49
  -1 -14  -2   56.27    3.59
   1 -14   2   54.67    3.64
   1 -14   2   56.57    3.71
  -1  14  -2   73.82    4.95
   1  14   2   62.39    4.60
  -2 -14  -2   14.84    1.33
   2 -14   2   13.04    1.41
  -2  14  -2   15.71    1.43
  -2  14  -2   19.59    2.50
   2  14   2   13.02    1.90
  -3 -14  -2    5.92    0.96
   3 -14   2    5.16    1.06
  -3  14  -2    7.87    1.07
   3  14   2    3.59    1.23
  -3  14  -2    5.40    1.75
  -4 -14  -2    3.55    0.95
   4 -14   2    4.68    1.04
  -4  14  -2    4.17    1.05
   4  14   2    1.90    1.24
  -5 -14  -2    0.71    0.93
   5 -14   2   -0.09    0.92
  -5  14  -2   -1.05    0.95
   5  14   2    0.19    1.11
  -6 -14  -2   12.12    1.40
  -6  14  -2    9.82    1.45
   6  14   2    6.32    1.38
  -7 -15   2   13.40    1.62
   7 -15  -2   13.40    1.46
   7  15  -2   12.45    1.82
  -6 -15   2    6.57    1.26
   6 -15  -2    5.47    1.06
   6  15  -2    5.14    1.31
  -6  15   2    4.86    1.52
  -5 -15   2   -0.75    0.97
   5 -15  -2   -0.17    0.71
   5  15  -2    0.16    1.27
  -5  15   2   -1.44    1.46
   4 -15  -2    3.81    0.94
  -4 -15   2    3.14    1.00
   4  15  -2    2.29    1.24
  -4  15   2    2.33    1.70
   3 -15  -2   11.41    1.22
  -3 -15   2    9.47    1.19
   3  15  -2    6.50    1.60
  -3  15   2   13.66    2.19
   2 -15  -2    5.35    0.98
  -2 -15   2    5.51    1.00
   2  15  -2    5.64    1.59
  -2  15   2    6.14    1.95
   1 -15  -2   -0.46    0.88
  -1 -15   2    0.82    0.90
  -1  15   2    1.26    1.58
   1  15  -2   -0.15    1.43
   0 -15   2    2.08    0.95
   0  15   2    4.42    1.62
   0  15  -2    3.00    1.67
  -1 -15  -2   -0.50    0.77
   1 -15   2    0.39    0.81
   1  15   2    0.19    1.37
  -1  15  -2    0.08    1.58
   2 -15   2    4.46    1.06
  -2 -15  -2    5.35    0.93
   2 -15   2    5.58    0.86
   2  15   2    3.85    1.53
  -2  15  -2    5.55    1.94
  -3 -15  -2   13.87    1.36
   3 -15   2   12.95    1.44
  -3  15  -2   20.05    2.45
  -3  15  -2   15.05    1.47
   3  15   2   11.55    1.83
  -4 -15  -2    2.93    0.95
   4 -15   2    2.07    0.98
   4  15   2    1.36    1.18
  -4  15  -2    2.68    1.01
  -5 -15  -2   -0.06    0.87
   5  15   2    0.07    1.11
  -5  15  -2   -0.59    0.94
  -6 -16   2   11.83    1.48
   6 -16  -2   11.65    1.34
  -6  16   2   13.75    1.95
   6  16  -2   10.18    1.75
   5 -16  -2    0.27    0.85
  -5 -16   2    0.85    1.03
  -5  16   2    0.17    1.57
   5  16  -2   -0.50    1.33
  -4 -16   2    0.34    0.97
   4 -16  -2   -0.32    0.82
   4  16  -2    0.16    1.33
  -4  16   2    0.97    1.68
  -3 -16   2   34.49    2.51
   3 -16  -2   31.66    2.48
  -3  16   2   37.71    3.76
   3  16  -2   32.30    3.25
   2 -16  -2   41.72    2.87
  -2 -16   2   35.98    2.75
   2  16  -2   35.58    3.61
  -2  16   2   44.40    4.05
  -1 -16   2    0.34    0.87
   1  16  -2   -0.03    1.50
  -1  16   2   -0.25    1.55
   0 -16   2    1.95    0.94
   0  16   2    0.70    1.42
   0  16  -2    3.13    1.72
   1 -16   2    0.28    0.91
   1  16   2   -0.72    1.41
  -1  16  -2    2.91    1.94
   2 -16   2    7.52    1.15
  -2  16  -2   12.11    2.23
   2  16   2    4.57    1.50
   3 -16   2   34.58    2.51
  -3 -16  -2   35.16    2.40
   3 -16   2   28.73    2.30
   3  16   2   31.15    3.17
  -4 -16  -2    0.15    0.89
   4  16   2   -0.03    1.30
  -4  16  -2    3.37    1.03
  -5 -16  -2    1.57    0.97
   5  16   2    0.78    1.26
  -5  16  -2    1.31    1.10
   5 -17  -2   -1.52    0.88
  -5 -17   2   -0.29    1.02
   5  17  -2   -0.01    1.46
  -5  17   2    0.13    1.70
  -4 -17   2   -1.78    0.89
   4 -17  -2   -1.77    0.82
   4  17  -2   -2.64    1.35
  -4  17   2    1.40    1.71
   3 -17  -2    2.52    1.00
  -3 -17   2    1.53    1.01
  -3  17   2    5.52    1.89
   3  17  -2    1.69    1.42
  -2 -17   2   10.79    1.35
   2  17  -2   12.55    2.07
  -2  17   2   12.05    2.33
  -1 -17   2   10.36    1.26
   1  17  -2   10.10    2.07
  -1  17   2    5.08    1.77
   0 -17   2    2.25    0.99
   0  17   2    4.44    1.82
   0  17  -2    2.54    1.88
   1 -17   2    7.39    1.17
  -1  17  -2    8.90    2.23
   1  17   2    3.98    1.70
   2 -17   2   14.37    1.52
  -2  17  -2   22.20    2.74
   2  17   2   13.40    2.04
   3  17   2    4.31    1.42
   4  17   2   -1.17    1.13
  -4 -18   2   12.46    1.45
   4 -18  -2   13.52    1.47
   4  18  -2   11.30    2.08
  -4  18   2   13.72    2.42
  -3 -18   2    2.04    1.03
   3  18  -2    2.21    1.52
  -3  18   2    2.19    1.66
  -2 -18   2    2.14    1.02
  -2  18   2    0.33    1.76
   2  18  -2    0.42    1.66
  -1 -18   2   12.29    1.39
   1  18  -2   10.50    2.01
  -1  18   2   13.33    2.33
   0 -18   2    0.59    0.94
   0  18  -2    2.18    1.93
   0  18   2   -1.72    1.59
   1  18   2    7.85    2.00
  -1  18  -2   14.80    2.52
  -2  18  -2    9.82    2.28
   2  18   2    3.13    1.66
  12   0  -3   -0.03    0.97
  11   0  -3    0.22    0.97
 -10   0   3   -0.08    0.73
 -10   0   3   -0.32    1.03
  10   0  -3   -0.21    0.71
  -9   0   3    0.71    0.90
   9   0  -3   -0.43    0.67
  -9   0   3   -0.12    0.65
  -8   0   3    0.56    0.59
  -8   0   3    0.50    0.70
  -8   0   3   -0.67    0.79
  -7   0   3    2.10    0.78
  -7   0   3    0.29    0.52
  -7   0   3    1.07    0.74
  -6   0   3    0.14    0.61
  -6   0   3   -0.50    0.42
  -6   0   3    0.27    0.66
  -5   0   3    0.16    0.55
  -5   0   3   -0.21    0.49
  -4   0   3   -0.42    0.49
   4   0  -3    1.37    0.32
  -4   0   3    0.03    0.39
  -3   0   3   -0.18    0.47
   3   0  -3    0.21    0.29
  -3   0   3    0.73    0.30
  -2   0   3    0.47    0.23
  -2   0   3    0.02    0.41
   2   0  -3    0.59    0.35
  -1   0   3    0.51    0.28
   1   0  -3    0.91    0.45
  -1   0   3    1.04    0.41
   0   0  -3   -0.02    0.40
   0   0   3   -0.27    0.26
   0   0   3    0.02    0.27
   1   0   3    0.18    0.41
  -1   0  -3   -0.86    0.51
   1   0   3    0.11    0.24
  -2   0  -3    0.43    0.58
   2   0   3    1.82    0.59
   2   0   3    0.90    0.21
  -3   0  -3   -0.94    0.58
   3   0   3    0.02    0.55
  -4   0  -3   -0.66    0.73
   4   0   3    0.40    0.71
  -5   0  -3   -0.81    0.81
   5   0   3   -0.24    0.70
  -6   0  -3   -0.10    0.90
   6   0   3   -0.68    0.72
   7   0   3    0.44    0.87
  -7   0  -3   -0.54    0.98
  -8   0  -3    0.82    1.10
   8   0   3   -0.17    0.90
  -9   0  -3   -0.88    1.11
   9   0   3    0.05    0.92
  11  -1  -3    6.03    1.23
 -11   1   3    8.99    1.13
 -10  -1   3    9.59    1.08
  10  -1  -3   11.13    1.17
 -10  -1   3    9.12    1.41
  10  -1  -3    6.18    1.24
  10   1  -3   10.69    1.18
 -10   1   3    9.78    1.14
  -9  -1   3   22.93    2.17
  -9  -1   3   24.86    1.89
  -9   1   3   23.61    1.91
  -9   1   3   30.42    2.25
  -9   1   3   25.29    2.09
   9   1  -3   26.27    2.06
  -8  -1   3   36.45    2.52
  -8  -1   3   36.78    2.35
   8   1  -3   35.00    2.59
  -8   1   3   32.26    2.35
  -8   1   3   33.67    2.67
  -8   1   3   37.99    2.64
  -7  -1   3   53.01    3.37
  -7  -1   3   53.05    3.24
  -7  -1   3   53.39    3.61
  -7   1   3   53.53    3.64
  -7   1   3   54.37    3.27
  -7   1   3   44.66    3.34
  -6  -1   3    2.15    0.70
  -6  -1   3    2.80    0.50
  -6  -1   3    4.01    0.78
  -6   1   3    3.16    0.56
  -6   1   3    2.23    0.72
  -6   1   3    1.41    0.75
  -5  -1   3   16.44    1.29
  -5  -1   3   17.75    1.50
   5   1  -3   16.57    1.14
  -5   1   3   14.98    1.23
  -5   1   3   15.76    1.52
  -5   1   3   17.11    1.33
  -4  -1   3  283.24   15.85
  -4  -1   3  283.70   17.56
   4  -1  -3  279.28   16.33
  -4   1   3  273.81   15.83
  -4   1   3  291.11   17.58
   4   1  -3  279.69   16.31
   3  -1  -3    4.74    0.53
  -3  -1   3    5.08    0.56
  -3  -1   3    5.80    0.72
  -3   1   3    6.73    0.55
   3   1  -3    7.21    0.61
  -3   1   3    5.20    0.73
   2  -1  -3  323.67   17.81
  -2  -1   3  322.36   19.03
  -2  -1   3  303.80   17.18
  -2   1   3  304.81   17.13
  -2   1   3  315.08   19.06
   2   1  -3  271.18   17.79
  -1  -1   3    1.35    0.30
   1  -1  -3    1.20    0.40
  -1  -1   3    1.37    0.36
   1   1  -3    0.93    0.38
  -1   1   3    1.09    0.23
  -1   1   3    1.33    0.44
   0  -1  -3  112.78    7.23
   0  -1   3  124.95    7.56
   0  -1   3  121.39    6.90
   0   1  -3  123.33    7.23
   0   1   3  115.74    6.90
   0   1   3  127.90    7.64
   1  -1   3   73.64    4.44
  -1  -1  -3   71.84    4.44
   1  -1   3   64.94    4.18
   1   1   3   66.82    4.53
  -1   1  -3   77.86    4.41
   1   1   3   71.37    4.20
   2  -1   3  201.73   11.01
  -2  -1  -3  197.93   11.45
  -2   1  -3  194.99   11.38
   2   1   3  192.40   11.01
   2   1   3  179.98   11.97
   3  -1   3    1.42    0.69
  -3  -1  -3    1.37    0.74
   3   1   3    1.70    0.72
   3   1   3    2.12    0.38
  -3   1  -3    0.90    0.61
  -4  -1  -3    9.89    1.22
   4  -1   3    9.57    1.09
  -4   1  -3    9.66    1.14
   4   1   3   10.33    0.87
   4   1   3   11.62    1.24
  -5  -1  -3   62.01    4.27
   5  -1   3   73.13    4.17
  -5   1  -3   62.72    4.21
   5   1   3   66.64    4.15
   6  -1   3   36.82    2.59
  -6  -1  -3   32.07    2.68
   6   1   3   39.64    2.66
  -6   1  -3   33.86    2.61
  -7  -1  -3   21.53    2.21
   7  -1   3   27.53    2.07
  -7   1  -3   21.15    2.20
   7   1   3   24.39    1.99
   8  -1   3   13.78    1.45
  -8  -1  -3   12.71    1.64
   8   1   3   13.97    1.48
  -8   1  -3   11.15    1.58
  -9  -1  -3    0.87    1.23
   9  -1   3    0.58    0.92
   9   1   3    2.57    1.02
  -9   1  -3    0.54    1.20
 -11  -2   3   33.88    2.53
  11  -2  -3   24.04    2.17
 -11   2   3   25.86    2.16
  10  -2  -3    7.18    1.21
 -10  -2   3    9.76    1.44
 -10   2   3    9.14    1.19
 -10   2   3    7.18    1.09
  10   2  -3   10.24    1.14
   9  -2  -3   20.88    2.02
  -9  -2   3   24.89    2.15
  -9  -2   3   22.76    1.76
   9   2  -3   25.59    2.02
  -9   2   3   23.52    1.86
  -9   2   3   23.44    2.01
  -8  -2   3    2.63    0.86
  -8  -2   3    4.50    0.68
  -8   2   3    4.92    0.79
  -8   2   3    2.74    0.91
   8   2  -3    5.76    0.89
  -7  -2   3    0.90    0.48
  -7  -2   3    0.70    0.75
  -7   2   3    0.56    0.57
  -7   2   3    1.46    0.78
  -7   2   3    1.59    0.80
   7   2  -3    0.41    0.64
  -6  -2   3    1.91    0.70
  -6  -2   3    2.64    0.66
  -6  -2   3    2.13    0.46
  -6   2   3    1.84    0.69
  -6   2   3    0.73    0.51
  -6   2   3    0.90    0.72
  -5  -2   3   14.14    1.37
  -5  -2   3   14.20    1.21
  -5   2   3   14.23    1.22
  -5   2   3   12.89    1.38
  -5   2   3   14.29    1.16
   5   2  -3   13.90    0.99
  -4  -2   3    1.11    0.53
   4  -2  -3    1.05    0.35
  -4  -2   3    0.92    0.46
  -4   2   3    0.16    0.59
  -4   2   3    1.50    0.43
   4   2  -3    2.07    0.31
  -3  -2   3  257.62   14.43
   3  -2  -3  254.96   14.89
  -3  -2   3  256.07   15.97
  -3   2   3  260.46   16.03
  -3   2   3  255.12   14.35
   3   2  -3  255.45   14.86
  -2  -2   3  190.77   11.64
  -2  -2   3  185.87   10.51
   2  -2  -3  196.10   10.89
  -2   2   3  182.19   11.70
   2   2  -3  173.92   10.86
  -2   2   3  187.60   10.41
  -1  -2   3  151.81    9.05
  -1  -2   3  148.39    8.19
  -1   2   3  139.52    8.12
   1   2  -3  142.94    8.50
  -1   2   3  140.38    9.13
   0  -2  -3  296.35   18.00
   0  -2   3  308.52   17.33
   0   2   3  323.90   17.33
   0   2   3  288.24   19.17
   0   2  -3  325.77   17.97
  -1  -2  -3  103.82    6.71
   1  -2   3  111.68    6.41
  -1   2  -3  118.37    6.65
  -1   2  -3  116.55    6.88
   1   2   3  101.56    7.01
   1   2   3  113.69    6.42
   2  -2   3   28.04    1.86
  -2  -2  -3   28.34    2.04
   2   2   3   26.21    1.85
   2   2   3   24.81    1.88
  -2   2  -3   29.05    1.94
  -3  -2  -3  105.77    6.45
   3  -2   3  108.88    6.19
  -3   2  -3  101.78    6.37
   3   2   3  100.21    6.61
   3   2   3  109.70    6.22
  -4  -2  -3   29.27    2.18
   4  -2   3   29.21    2.12
   4   2   3   28.42    2.11
   4   2   3   28.67    2.00
  -4   2  -3   27.57    2.19
  -5  -2  -3   -0.94    0.77
   5  -2   3    0.79    0.68
  -5   2  -3   -0.46    0.73
   5   2   3    0.18    0.86
  -6  -2  -3   13.61    1.53
   6  -2   3   18.89    1.68
  -6   2  -3   20.04    1.75
   6   2   3   14.15    1.53
   7  -2   3    8.44    1.12
  -7  -2  -3   10.51    1.39
  -7   2  -3   10.31    1.41
   7   2   3    7.67    1.20
  -8  -2  -3    5.88    1.29
   8  -2   3    7.43    1.16
   8   2   3    6.23    1.21
  -8   2  -3    7.73    1.41
  -9  -2  -3    8.36    1.55
   9  -2   3   13.10    1.38
  -9   2  -3    9.64    1.60
   9   2   3   12.93    1.45
 -11  -3   3   23.27    2.24
 -11   3   3   20.68    1.94
  10  -3  -3    0.39    0.78
 -10  -3   3   -0.28    0.93
  10   3  -3    0.14    0.78
 -10   3   3    0.67    0.82
  -9  -3   3    1.55    0.90
   9  -3  -3   -0.47    0.78
  -9   3   3    1.03    0.76
   9   3  -3    2.96    0.82
  -9   3   3    0.54    0.86
  -8  -3   3   -0.51    0.49
   8  -3  -3    0.91    0.72
  -8  -3   3    0.20    0.77
  -8   3   3    0.82    0.81
   8   3  -3   -0.26    0.68
  -8   3   3   -0.69    0.59
  -7  -3   3   17.86    1.55
   7  -3  -3   14.74    1.47
  -7  -3   3   15.80    1.19
   7   3  -3   15.49    1.50
  -7   3   3   14.64    1.27
  -7   3   3   14.29    1.57
   6  -3  -3  426.10   25.20
  -6  -3   3  440.55   25.21
   6   3  -3  477.80   27.81
  -6   3   3  451.06   27.84
  -6   3   3  445.27   25.96
  -5  -3   3  304.38   17.18
   5   3  -3  307.41   18.95
  -5   3   3  297.10   18.99
  -5   3   3  320.93   17.17
  -5   3   3  298.77   17.69
   5   3  -3  298.90   17.59
   4  -3  -3    0.86    0.37
  -4  -3   3    0.50    0.49
  -4   3   3   -0.13    0.58
   4   3  -3    0.09    0.26
  -4   3   3    0.50    0.37
   4   3  -3    0.89    0.49
   3  -3  -3    6.77    0.53
  -3  -3   3    7.43    0.73
   3  -3  -3    7.10    0.69
   3   3  -3    5.99    0.62
   3   3  -3    9.58    0.84
  -3   3   3    5.07    0.83
   2  -3  -3    7.39    0.71
  -2  -3   3    6.73    0.66
  -2   3   3    5.39    0.87
   2   3  -3    5.88    0.60
   2   3  -3    6.48    0.72
  -1  -3   3   43.37    2.54
   1   3  -3   45.71    2.62
  -1   3   3   40.88    2.44
   1   3  -3   41.21    2.77
  -1   3   3   37.85    2.92
   0  -3  -3   94.04    5.69
   0  -3   3   92.00    5.42
   0   3  -3  103.13    5.63
   0   3   3   92.84    5.40
   0   3  -3   95.93    5.91
   0   3   3   86.91    6.05
  -1  -3  -3   -0.21    0.48
  -1  -3  -3   -0.32    0.44
   1  -3   3   -0.23    0.41
  -1   3  -3    1.53    0.36
   1   3   3    0.51    0.46
  -1   3  -3    0.21    0.51
  -2  -3  -3   11.01    1.22
  -2  -3  -3   13.94    1.27
   2  -3   3   10.78    1.12
  -2   3  -3   12.76    1.16
   2   3   3   12.72    1.15
  -3  -3  -3  262.42   15.25
  -3  -3  -3  262.54   14.73
   3  -3   3  259.13   14.68
   3   3   3  264.65   16.06
  -3   3  -3  242.67   15.12
  -4  -3  -3  299.30   18.04
   4  -3   3  327.03   17.45
   4   3   3  307.95   17.45
   4   3   3  323.25   19.07
  -4   3  -3  278.27   17.95
  -5  -3  -3   13.58    1.49
   5  -3   3   12.52    1.31
  -5   3  -3   14.15    1.50
   5   3   3   17.27    1.56
   6  -3   3    1.39    0.85
  -6  -3  -3   -0.82    0.88
   6   3   3    0.10    0.94
  -6   3  -3   -0.22    0.82
   7  -3   3    1.39    0.89
  -7  -3  -3    0.70    0.97
   7   3   3    0.48    0.86
  -7   3  -3    0.08    0.98
  -8  -3  -3    6.24    1.30
   8  -3   3    6.65    1.08
   8   3   3    3.44    1.04
  -8   3  -3    5.39    1.18
  -9  -3  -3   36.96    3.06
   9  -3   3   42.72    2.85
  -9   3  -3   37.94    3.11
   9   3   3   40.47    2.94
 -11  -4   3   56.86    3.82
 -11   4   3   52.70    3.64
 -10  -4   3   70.36    4.62
 -10   4   3   74.07    4.51
  10   4  -3   68.09    4.74
  -9  -4   3    1.05    0.89
   9  -4  -3   -0.41    0.65
  -9   4   3    0.93    0.85
  -9   4   3    1.39    0.70
   9   4  -3    1.42    0.79
   8  -4  -3   16.42    1.53
  -8  -4   3   17.26    1.63
  -8   4   3   18.61    1.55
  -8   4   3   16.15    1.80
   8   4  -3   18.09    1.67
  -7  -4   3    0.26    0.42
   7  -4  -3    0.38    0.60
  -7  -4   3    1.11    0.83
  -7   4   3   -0.35    0.73
   7   4  -3    1.22    0.64
  -7   4   3    0.63    0.63
  -6  -4   3   14.46    1.32
   6  -4  -3   12.66    1.11
  -6   4   3   11.30    1.27
   6   4  -3   11.86    0.85
  -6   4   3    8.79    1.01
   6   4  -3   11.61    1.21
  -5  -4   3    7.90    0.94
   5  -4  -3    6.14    0.73
  -5   4   3    5.88    0.89
   5   4  -3    7.56    0.93
   5   4  -3    7.56    0.60
   4  -4  -3    6.08    0.58
  -4  -4   3    7.22    0.77
   4  -4  -3    7.32    0.72
   4   4  -3    7.93    0.87
  -4   4   3    5.88    0.88
   4   4  -3    6.12    0.58
  -3  -4   3   25.83    1.66
   3  -4  -3   27.84    1.66
  -3   4   3   26.24    2.00
   3   4  -3   20.78    1.50
   3   4  -3   26.65    1.83
   2  -4  -3  185.60   10.84
  -2  -4   3  187.34   10.50
   2   4  -3  207.94   10.74
   2   4  -3  185.25   11.57
  -2   4   3  155.67   11.69
  -1  -4   3  665.21   38.53
   1  -4  -3  668.29   39.87
   1   4  -3  740.52   39.77
   1   4  -3  694.06   42.52
  -1   4   3  678.50   42.68
   0  -4  -3  170.14    9.75
   0  -4  -3  177.80   10.21
   0  -4   3  168.20    9.79
   0   4  -3  172.00   10.75
   0   4  -3  187.41   10.10
   0   4   3  158.76   10.88
  -1  -4  -3    0.61    0.54
  -1  -4  -3    0.84    0.46
   1  -4   3    0.27    0.46
  -1   4  -3    1.71    0.48
   1   4   3    0.39    0.52
  -1   4  -3    1.14    0.51
  -2  -4  -3    2.20    0.66
  -2  -4  -3    2.60    0.67
   2  -4   3    1.61    0.60
  -2   4  -3    2.28    0.67
  -2   4  -3    1.58    0.39
   2   4   3    2.37    0.62
  -3  -4  -3    0.24    0.69
  -3  -4  -3    1.55    0.82
   3  -4   3    0.22    0.69
  -3   4  -3    2.10    0.66
   3   4   3    1.54    0.61
  -4  -4  -3  128.43    7.37
   4  -4   3  129.86    7.36
  -4  -4  -3  118.52    7.62
  -4   4  -3  117.57    7.55
   4   4   3  130.20    7.93
  -5  -4  -3   37.08    2.70
  -5  -4  -3   35.25    2.73
   5  -4   3   42.93    2.64
  -5   4  -3   33.56    2.66
   5   4   3   35.04    2.56
   6  -4   3   11.37    1.25
  -6  -4  -3   13.73    1.48
   6   4   3   12.82    1.45
  -6   4  -3    9.02    1.28
   7  -4   3    1.12    0.89
  -7  -4  -3   -1.08    0.93
   7   4   3    1.86    1.02
  -7   4  -3    0.10    1.05
   8  -4   3   31.48    2.28
  -8  -4  -3   27.87    2.43
  -8   4  -3   24.90    2.48
   8   4   3   26.94    2.28
  -9  -4  -3   22.65    2.20
   9  -4   3   26.54    2.11
  -9   4  -3   25.26    2.30
   9   4   3   24.11    2.26
 -11  -5   3    1.62    1.14
 -11   5   3    1.27    0.83
 -10  -5   3   22.28    2.12
 -10   5   3   22.32    1.97
  10   5  -3   23.78    2.09
  -9  -5   3   29.75    2.38
   9   5  -3   32.98    2.44
  -9   5   3   28.18    2.27
  -9   5   3   31.88    2.53
  -8  -5   3   10.54    1.31
   8  -5  -3    8.30    0.97
  -8   5   3    8.80    1.17
   8   5  -3    8.39    1.16
  -8   5   3    9.27    1.07
  -7  -5   3   74.49    4.54
   7  -5  -3   65.33    4.38
  -7   5   3   73.77    4.58
   7   5  -3   80.91    4.96
  -7   5   3   78.28    4.99
  -6  -5   3   36.81    2.44
   6  -5  -3   32.41    2.25
   6   5  -3   34.31    2.65
  -6   5   3   35.40    2.39
  -6   5   3   38.39    2.70
   6   5  -3   38.49    2.19
   5  -5  -3   50.80    2.93
   5  -5  -3   44.29    2.71
  -5  -5   3   46.81    2.92
   5   5  -3   43.73    3.17
  -5   5   3   50.15    3.31
   5   5  -3   43.54    2.72
  -4  -5   3   22.21    1.56
   4  -5  -3   17.74    1.19
   4  -5  -3   21.44    1.47
  -4   5   3   20.31    1.85
   4   5  -3   21.77    1.65
  -3  -5   3   28.77    1.89
   3  -5  -3   28.11    1.83
  -3   5   3   25.42    2.28
   3   5  -3   27.00    2.02
  -2  -5   3  213.87   12.11
   2  -5  -3  209.51   12.48
   2   5  -3  216.96   13.36
   2   5  -3  234.10   12.36
  -2   5   3  189.96   13.50
   1  -5  -3   20.15    1.49
   1  -5  -3   18.51    1.23
  -1  -5   3   20.32    1.47
  -1   5   3   19.77    1.79
   1   5  -3   19.99    1.31
   1   5  -3   19.92    1.53
   0  -5  -3  148.11    9.06
   0  -5  -3  154.80    8.65
   0  -5   3  151.38    8.71
   0   5   3  141.89    9.71
   0   5  -3  153.39    9.58
   0   5  -3  164.56    8.95
  -1  -5  -3   41.99    2.72
   1  -5   3   39.00    2.58
  -1  -5  -3   42.68    2.58
  -1   5  -3   41.27    2.84
  -1   5  -3   43.10    2.66
   1   5   3   40.15    2.95
  -2  -5  -3    5.83    0.84
  -2  -5  -3    4.72    0.88
   2  -5   3    5.30    0.84
  -2   5  -3    6.93    0.87
  -2   5  -3    7.22    0.81
   2   5   3    5.58    0.88
   3  -5   3   10.73    1.17
  -3  -5  -3   13.58    1.43
  -3  -5  -3   11.37    1.21
  -3   5  -3   12.63    1.26
  -3   5  -3   11.98    0.86
   3   5   3   14.36    1.37
  -4  -5  -3   52.88    3.72
   4  -5   3   55.21    3.57
  -4  -5  -3   54.41    3.55
   4   5   3   59.65    3.75
  -4   5  -3   53.12    3.62
  -5  -5  -3   82.50    5.02
  -5  -5  -3   76.39    5.18
   5  -5   3   89.57    5.04
   5   5   3   84.76    5.29
  -5   5  -3   73.76    5.07
  -6  -5  -3   14.45    1.56
  -6  -5  -3   15.51    1.62
   6  -5   3   17.47    1.58
  -6   5  -3   10.68    1.39
   7  -5   3   33.96    2.37
  -7  -5  -3   27.82    2.41
  -7   5  -3   25.69    2.34
   7   5   3   30.33    2.45
  -8  -5  -3   34.04    2.75
   8  -5   3   38.30    2.58
  -8   5  -3   31.62    2.73
   8   5   3   30.61    2.68
   9  -5   3    1.94    0.95
  -9   5  -3   -1.61    1.13
   9   5   3    0.58    1.08
 -11  -6   3    0.17    1.03
 -11   6   3    2.20    0.99
  11   6  -3    1.47    0.94
 -10  -6   3    2.55    1.03
 -10   6   3    3.87    0.98
  10   6  -3    3.39    0.95
  -9  -6   3   -1.20    0.99
   9   6  -3    1.19    0.87
  -9   6   3    1.29    0.73
  -9   6   3   -0.41    0.82
  -8  -6   3    2.09    0.90
   8   6  -3    2.45    0.86
  -8   6   3    3.88    0.84
  -8   6   3    2.58    0.88
  -7  -6   3  110.08    6.68
   7  -6  -3  106.82    6.45
  -7   6   3  123.88    7.31
  -7   6   3  109.46    6.74
   7   6  -3  112.84    7.27
   6  -6  -3   25.20    1.74
  -6  -6   3   26.95    2.03
  -6   6   3   29.38    2.25
  -6   6   3   27.37    1.95
   6   6  -3   30.76    2.25
  -5  -6   3  161.30    9.33
   5  -6  -3  163.90    9.55
   5  -6  -3  150.41    9.11
   5   6  -3  160.62   10.28
  -5   6   3  178.16   10.40
   4  -6  -3  154.27    8.74
  -4  -6   3  143.33    8.52
   4  -6  -3  145.90    8.29
   4   6  -3  146.86    9.41
  -4   6   3  151.61    9.59
   3  -6  -3    1.08    0.45
  -3  -6   3    0.39    0.55
   3   6  -3    0.61    0.66
  -3   6   3    0.51    0.83
  -2  -6   3   11.34    1.16
   2  -6  -3   11.51    0.76
   2  -6  -3   11.64    1.06
  -2   6   3   12.97    1.50
   2   6  -3   13.02    0.82
   2   6  -3   10.73    1.24
  -1  -6   3    2.72    0.66
   1  -6  -3    2.42    0.36
   1  -6  -3    2.94    0.61
  -1   6   3    3.15    0.89
   1   6  -3    2.44    0.66
   1   6  -3    2.34    0.40
   0  -6   3   78.40    4.84
   0  -6  -3   86.03    4.77
   0  -6  -3   81.75    5.08
   0   6  -3   85.37    5.35
   0   6   3   77.00    5.46
   0   6  -3   84.49    4.92
  -1  -6  -3   58.28    3.44
   1  -6   3   53.33    3.49
  -1  -6  -3   61.46    3.65
  -1   6  -3   58.57    3.87
  -1   6  -3   57.15    3.55
   1   6   3   54.57    3.94
  -2  -6  -3  108.90    7.14
   2  -6   3  115.12    6.87
  -2  -6  -3  121.17    6.87
  -2   6  -3  125.73    7.08
  -2   6  -3  113.22    7.56
   2   6   3  125.03    7.63
  -3  -6  -3  191.12   11.69
  -3  -6  -3  185.49   11.20
   3  -6   3  188.79   11.24
  -3   6  -3  191.87   11.55
   3   6   3  209.92   12.37
  -3   6  -3  206.69   12.18
  -4  -6  -3    9.14    1.24
  -4  -6  -3    8.14    1.11
   4  -6   3    7.66    1.12
  -4   6  -3    7.65    1.05
   4   6   3    9.88    1.06
  -5  -6  -3   51.82    3.47
   5  -6   3   57.70    3.54
  -5  -6  -3   48.17    3.59
  -5   6  -3   52.98    3.51
   5   6   3   54.46    3.64
   6  -6   3    4.47    1.05
  -6  -6  -3    3.80    0.93
  -6  -6  -3    3.69    1.05
  -6   6  -3    3.80    0.99
  -7  -6  -3   -0.21    0.95
   7  -6   3    0.08    0.95
   7   6   3    0.51    1.03
  -7   6  -3    0.63    1.04
   8  -6   3   14.70    1.42
  -8   6  -3   11.94    1.56
   8   6   3   11.14    1.52
   9  -6   3    0.14    0.94
   9   6   3    0.53    1.09
  -9   6  -3    2.31    1.24
 -11  -7   3    2.56    1.19
  11   7  -3    0.25    0.94
 -10  -7   3    7.24    1.26
  10   7  -3    7.57    1.16
 -10   7   3    6.59    1.14
  -9  -7   3   21.48    2.00
  -9   7   3   20.86    1.95
   9   7  -3   21.41    2.02
  -9   7   3   21.11    1.88
  -8  -7   3   31.43    2.57
   8   7  -3   33.44    2.63
  -8   7   3   37.39    2.61
  -8   7   3   31.56    2.35
  -7  -7   3    0.65    0.78
  -7   7   3    0.30    0.75
   7   7  -3    1.05    0.85
  -7   7   3   -0.10    0.72
   6  -7  -3    9.35    0.92
  -6  -7   3    8.51    1.16
   6  -7  -3    8.06    0.74
   6   7  -3    6.63    1.04
  -6   7   3    8.19    1.14
  -5  -7   3    1.50    0.78
   5  -7  -3    0.18    0.51
   5  -7  -3    0.28    0.28
   5   7  -3    0.42    0.69
  -5   7   3   -0.57    0.72
   4  -7  -3   63.76    3.53
  -4  -7   3   61.55    3.85
   4  -7  -3   65.35    3.87
  -4   7   3   56.82    4.43
   4   7  -3   62.15    4.22
   3  -7  -3  118.52    6.71
  -3  -7   3  113.06    6.55
   3  -7  -3  112.70    6.29
   3   7  -3  113.26    7.24
  -3   7   3  102.41    7.43
  -2  -7   3   59.49    3.83
   2  -7  -3   65.08    3.58
   2  -7  -3   60.66    3.90
   2   7  -3   65.80    3.70
  -2   7   3   61.91    4.45
   2   7  -3   63.10    4.25
  -1  -7   3    0.60    0.57
   1  -7  -3    0.08    0.59
   1  -7  -3    0.84    0.34
   1   7  -3    1.10    0.35
  -1   7   3    0.02    0.73
   1   7  -3    1.07    0.68
   0  -7  -3   24.60    1.90
   0  -7  -3   25.63    1.69
   0  -7   3   26.62    1.85
   0   7  -3   25.07    1.72
   0   7  -3   28.09    2.15
   0   7   3   27.18    2.29
   1  -7   3  166.66   10.09
  -1  -7  -3  188.70   10.49
  -1  -7  -3  177.18   10.04
  -1   7  -3  180.91   11.23
   1   7   3  167.23   11.23
  -1   7  -3  179.15   10.37
  -2  -7  -3  127.12    7.60
  -2  -7  -3  128.09    7.28
   2  -7   3  126.88    7.32
  -2   7  -3  127.93    7.51
   2   7   3  132.02    8.15
  -2   7  -3  113.44    8.09
  -3  -7  -3   22.28    1.70
  -3  -7  -3   17.66    1.79
   3  -7   3   20.99    1.80
  -3   7  -3   20.22    1.76
  -3   7  -3   23.42    1.67
   3   7   3   20.36    1.88
  -4  -7  -3    3.35    0.91
   4  -7   3    5.58    0.93
  -4  -7  -3    3.31    1.00
  -4   7  -3    5.37    0.92
   4   7   3    4.82    0.91
   5  -7   3    6.22    1.05
  -5  -7  -3    7.10    1.11
  -5  -7  -3    6.54    1.15
   5   7   3    5.97    1.00
  -5   7  -3    6.22    1.13
  -6  -7  -3   -0.64    0.86
  -6  -7  -3    0.00    0.89
   6  -7   3    0.91    0.82
  -6   7  -3   -0.32    0.85
  -7  -7  -3    2.96    1.18
   7  -7   3    5.92    1.11
  -7  -7  -3    6.39    1.18
  -7   7  -3    3.16    1.03
   8  -7   3    2.88    0.99
   8   7   3    3.08    1.16
  -8   7  -3    1.73    1.21
 -10  -8   3   -1.07    1.08
  10   8  -3    0.76    0.95
  -9  -8   3   60.10    3.94
  -9   8   3   56.17    3.84
   9   8  -3   57.79    4.13
  -9   8   3   60.80    4.11
  -8  -8   3  112.12    6.90
  -8   8   3  125.26    7.53
   8   8  -3  113.27    7.50
  -8   8   3  111.72    6.97
  -7  -8   3    1.62    0.88
   7  -8  -3    2.01    0.78
   7   8  -3    2.24    0.95
  -7   8   3    2.28    0.85
   6  -8  -3    3.76    0.78
  -6  -8   3    3.82    0.89
   6   8  -3    2.40    0.95
  -6   8   3    4.66    1.04
  -5  -8   3    0.37    0.80
   5  -8  -3    0.23    0.54
   5   8  -3   -0.50    0.81
  -5   8   3   -1.08    0.86
   4  -8  -3   92.02    4.71
   4  -8  -3   81.18    5.05
  -4  -8   3   86.23    5.03
  -4   8   3   70.31    5.73
   4   8  -3   81.56    5.57
  -3  -8   3  318.66   18.75
   3  -8  -3  322.97   19.32
   3  -8  -3  356.26   18.52
   3   8  -3  321.18   20.72
  -3   8   3  339.81   20.99
   2  -8  -3   33.10    2.26
  -2  -8   3   35.08    2.25
   2  -8  -3   32.99    1.95
   2   8  -3   33.47    2.00
  -2   8   3   31.23    2.73
   2   8  -3   32.35    2.57
  -1  -8   3   92.33    5.38
   1  -8  -3   93.19    5.18
   1  -8  -3   91.71    5.54
   1   8  -3   92.40    5.34
  -1   8   3   84.72    6.10
   1   8  -3   87.45    5.96
   0  -8  -3    3.53    0.79
   0  -8  -3    3.51    0.54
   0   8   3    3.40    1.05
   0   8  -3    5.08    0.99
   0   8  -3    4.05    0.57
   1  -8   3  229.56   13.37
  -1  -8  -3  250.17   13.86
  -1  -8  -3  232.10   13.29
   1   8   3  229.61   14.87
  -1   8  -3  226.24   13.73
  -1   8  -3  245.03   14.89
  -2  -8  -3   22.53    1.72
   2  -8   3   20.19    1.70
  -2  -8  -3   19.77    1.55
  -2   8  -3   20.39    1.96
  -2   8  -3   19.02    1.62
   2   8   3   18.97    1.95
  -3  -8  -3   -0.22    0.64
  -3  -8  -3   -1.27    0.65
   3  -8   3    0.48    0.78
  -3   8  -3    0.23    0.64
   3   8   3    0.78    0.82
  -3   8  -3    0.01    0.75
  -4  -8  -3    0.28    0.85
  -4  -8  -3    0.36    0.75
   4  -8   3   -0.43    0.84
   4   8   3    0.87    0.79
  -4   8  -3    0.54    0.85
  -5  -8  -3    9.21    1.25
  -5  -8  -3    7.80    1.16
   5  -8   3    7.36    1.22
  -5   8  -3    8.63    1.22
   5   8   3    8.03    1.14
   6  -8   3  140.77    7.69
  -6  -8  -3  116.24    7.84
  -6  -8  -3  129.83    7.63
  -6   8  -3  129.06    7.87
  -7  -8  -3   64.91    4.28
   7  -8   3   74.35    4.38
  -7   8  -3   64.73    4.52
   8  -8   3    1.72    0.97
  -8   8  -3    0.19    1.19
   8   8   3    0.20    1.04
 -10  -9   3    3.31    1.24
  10  -9  -3    3.40    1.07
  10   9  -3    3.86    1.13
  -9  -9   3    6.50    1.35
   9  -9  -3    7.71    1.19
   9   9  -3    7.80    1.30
   8  -9  -3   27.55    2.15
  -8  -9   3   23.48    2.31
   8   9  -3   27.80    2.41
  -8   9   3   28.13    2.31
   7  -9  -3   16.41    1.49
  -7  -9   3   14.11    1.54
   7   9  -3   13.98    1.57
  -7   9   3   11.98    1.50
   6  -9  -3    1.72    0.72
  -6  -9   3    1.88    0.84
   6   9  -3    2.06    0.89
  -6   9   3    0.38    0.91
   5  -9  -3    6.94    0.84
  -5  -9   3    6.83    0.99
   5   9  -3    5.81    1.07
  -5   9   3    7.08    1.37
   4  -9  -3   46.98    3.05
  -4  -9   3   49.66    3.10
   4   9  -3   50.30    3.53
  -4   9   3   44.00    3.74
   3  -9  -3   80.35    5.00
  -3  -9   3   81.50    4.92
   3  -9  -3   84.98    4.64
  -3   9   3   84.03    5.80
   3   9  -3   78.36    5.51
   2  -9  -3   24.10    1.78
   2  -9  -3   24.88    1.53
  -2  -9   3   25.71    1.85
  -2   9   3   25.65    2.50
   2   9  -3   23.58    2.21
   1  -9  -3    0.58    0.67
   1  -9  -3    0.39    0.39
  -1  -9   3   -0.01    0.65
  -1   9   3    0.21    0.90
   1   9  -3   -0.79    0.72
   1   9  -3    0.17    0.38
   0  -9  -3   22.80    1.58
   0  -9  -3   20.95    1.87
   0  -9   3   22.55    1.86
   0   9  -3   24.83    2.17
   0   9  -3   24.05    1.61
   0   9   3   21.68    2.30
   1  -9   3  187.51   10.86
  -1  -9  -3  199.50   11.23
  -1  -9  -3  183.26   10.74
   1   9   3  185.84   12.12
  -1   9  -3  204.02   12.18
  -1   9  -3  178.87   11.09
   2  -9   3  119.33    7.00
  -2  -9  -3  117.47    6.92
  -2  -9  -3  128.60    7.24
   2   9   3  118.52    7.83
  -2   9  -3  113.70    7.14
  -2   9  -3  120.74    7.92
  -3  -9  -3   16.43    1.58
   3  -9   3   15.92    1.47
  -3  -9  -3   14.05    1.38
   3   9   3   12.97    1.53
  -3   9  -3   16.61    1.68
  -3   9  -3   14.73    1.48
  -4  -9  -3   -0.09    0.66
   4  -9   3    0.75    0.80
  -4  -9  -3    0.56    0.85
  -4   9  -3    1.38    0.85
   4   9   3    1.00    0.86
  -5  -9  -3    0.34    0.85
   5  -9   3    1.58    1.00
  -5  -9  -3    2.11    0.91
  -5   9  -3   -0.15    0.97
   5   9   3    0.87    0.83
  -6  -9  -3    3.61    1.00
   6  -9   3    6.17    1.21
  -6   9  -3    5.15    1.20
   6   9   3    4.11    0.97
   7  -9   3    0.51    1.01
  -7  -9  -3   -0.29    0.90
  -7   9  -3   -1.23    1.08
   8  -9   3   -0.22    0.94
  -8   9  -3   -0.47    1.02
 -10 -10   3    7.01    1.45
  10 -10  -3    6.94    1.15
  10  10  -3    5.28    1.24
  -9 -10   3    0.92    0.98
   9 -10  -3    0.48    0.91
   9  10  -3   -0.43    1.00
   8 -10  -3    3.15    0.94
  -8  10   3    4.97    1.01
   8  10  -3    2.71    1.12
   7 -10  -3   56.56    3.55
  -7 -10   3   49.73    3.53
  -7  10   3   57.78    3.94
   7  10  -3   51.79    3.94
   6 -10  -3   12.83    1.25
  -6 -10   3   11.77    1.39
   6  10  -3    9.59    1.38
  -6  10   3   12.07    1.55
  -5 -10   3   76.73    4.68
   5 -10  -3   79.32    4.69
  -5  10   3   68.45    5.34
   5  10  -3   76.07    5.20
  -4 -10   3   57.19    3.60
   4 -10  -3   58.39    3.59
  -4  10   3   56.32    4.28
   4  10  -3   55.23    4.01
  -3 -10   3    0.73    0.78
   3 -10  -3    1.45    0.66
  -3  10   3    1.13    1.17
   3  10  -3    0.44    0.86
   2 -10  -3   13.03    1.32
   2 -10  -3   13.89    0.98
  -2 -10   3   12.68    1.34
  -2  10   3   13.96    1.85
   2  10  -3   11.94    1.46
   1 -10  -3   74.42    4.53
  -1 -10   3   71.95    4.39
   1 -10  -3   71.21    4.16
   1  10  -3   71.83    4.29
   1  10  -3   69.84    4.96
  -1  10   3   72.06    5.16
   0 -10  -3    6.64    1.03
   0 -10  -3    5.77    0.69
   0 -10   3    4.38    0.94
   0  10  -3   10.26    1.36
   0  10  -3    5.79    0.72
   0  10   3    4.12    1.30
   1 -10   3   10.52    1.21
  -1 -10  -3   12.29    1.16
  -1 -10  -3   13.28    1.28
  -1  10  -3   11.28    1.08
   1  10   3   10.89    1.57
  -1  10  -3   15.33    1.76
  -2 -10  -3   27.45    1.91
  -2 -10  -3   23.40    1.80
   2 -10   3   23.31    1.88
  -2  10  -3   27.58    2.58
   2  10   3   23.25    2.31
  -2  10  -3   21.06    1.82
   3 -10   3   47.07    2.99
  -3 -10  -3   46.57    3.07
  -3 -10  -3   43.78    2.91
   3  10   3   41.86    3.38
  -3  10  -3   51.26    3.45
  -3  10  -3   39.95    3.01
  -4 -10  -3   14.58    1.36
  -4 -10  -3   11.60    1.41
   4 -10   3   13.37    1.43
   4  10   3   12.83    1.50
  -4  10  -3   11.41    1.30
  -5 -10  -3   42.28    2.97
   5 -10   3   46.51    3.09
  -5  10  -3   42.83    3.11
   5  10   3   41.02    3.20
  -6 -10  -3    4.90    1.06
   6 -10   3    4.60    1.20
   6  10   3    4.59    1.05
  -6  10  -3    3.51    1.16
   7 -10   3    4.40    1.09
  -7 -10  -3    4.11    0.99
  -7  10  -3    4.81    1.29
   9 -11  -3    5.45    1.10
  -9 -11   3    4.28    1.25
   9  11  -3    5.18    1.27
   8 -11  -3    0.58    0.76
  -8 -11   3   -0.05    1.04
   8  11  -3    1.76    1.10
  -8  11   3    0.37    0.86
  -7 -11   3    1.86    1.04
   7 -11  -3    1.62    0.74
   7  11  -3    0.33    1.08
  -7  11   3    1.27    1.01
   6 -11  -3    5.31    0.97
  -6 -11   3    5.94    1.20
  -6  11   3    6.24    1.32
   6  11  -3    6.14    1.31
  -5 -11   3    1.90    0.86
   5 -11  -3    2.62    0.80
   5  11  -3    2.83    1.03
  -5  11   3    2.41    1.31
  -4 -11   3    3.93    0.99
   4 -11  -3    3.98    0.74
   4  11  -3    4.14    1.11
  -4  11   3    4.08    1.27
  -3 -11   3   10.17    1.20
   3 -11  -3    9.37    1.05
  -3  11   3   11.27    1.81
   3  11  -3    8.02    1.33
   2 -11  -3   30.07    2.12
  -2 -11   3   30.51    2.24
   2  11  -3   27.58    2.60
  -2  11   3   25.71    2.72
   1 -11  -3    0.95    0.74
  -1 -11   3   -0.53    0.80
   1 -11  -3    0.29    0.44
   1  11  -3   -0.09    0.47
   1  11  -3    0.57    0.89
  -1  11   3   -1.41    1.06
   0 -11   3   64.33    4.09
   0 -11  -3   59.31    3.83
   0 -11  -3   70.65    4.28
   0  11  -3   63.67    3.97
   0  11  -3   72.03    4.73
   0  11   3   64.67    4.79
  -1 -11  -3    6.37    0.80
  -1 -11  -3    7.10    1.03
   1 -11   3    4.97    1.02
  -1  11  -3    8.84    1.59
  -1  11  -3    5.23    0.81
   1  11   3    5.02    1.34
  -2 -11  -3    5.72    0.84
  -2 -11  -3    3.93    0.79
   2 -11   3    3.71    1.04
   2  11   3    3.30    1.21
  -2  11  -3    5.50    1.50
  -2  11  -3    4.06    0.83
  -3 -11  -3    3.19    0.77
   3 -11   3    1.39    0.91
  -3 -11  -3    2.77    0.78
   3  11   3    2.46    1.08
  -3  11  -3   -0.15    0.80
   4 -11   3    1.49    0.95
  -4 -11  -3    1.07    0.78
  -4  11  -3    0.99    0.88
   4  11   3    0.13    0.97
  -5 -11  -3    2.91    0.86
   5 -11   3    3.06    1.10
  -5  11  -3    2.63    1.06
   5  11   3    1.75    1.01
   6 -11   3   -0.35    0.99
  -6 -11  -3    0.18    0.87
   6  11   3   -0.43    0.92
  -6  11  -3   -0.60    1.04
  -7 -11  -3    7.56    1.21
   7 -11   3    5.90    1.26
  -7  11  -3    5.48    1.35
   9 -12  -3    0.18    0.94
  -9 -12   3   -0.58    1.11
   9  12  -3   -0.98    1.08
   8 -12  -3   -0.73    0.87
  -8 -12   3   -0.42    1.04
   8  12  -3   -0.82    1.10
  -8  12   3    0.13    0.87
   7 -12  -3    7.47    1.11
  -7 -12   3    7.97    1.33
  -7  12   3    5.92    1.30
   7  12  -3    5.76    1.37
  -6 -12   3    1.95    0.96
   6 -12  -3    2.84    0.78
  -6  12   3    3.14    1.29
   6  12  -3    2.18    1.07
   5 -12  -3   12.84    1.26
  -5 -12   3   12.15    1.34
   5  12  -3   10.82    1.63
  -5  12   3   13.52    1.95
  -4 -12   3    9.25    1.23
   4 -12  -3    7.67    1.04
   4  12  -3    8.28    1.44
  -4  12   3    6.79    1.53
   3 -12  -3    4.82    0.86
  -3 -12   3    3.22    0.98
   3  12  -3    3.61    1.22
  -3  12   3    2.97    1.29
   2 -12  -3    1.81    0.76
  -2 -12   3    0.68    0.81
  -2  12   3    1.72    1.21
   2  12  -3    1.37    1.02
  -1 -12   3   32.31    2.44
   1 -12  -3   34.13    2.45
  -1  12   3   31.00    2.96
   1  12  -3   32.91    2.91
   0 -12   3    0.02    0.90
   0 -12  -3    0.46    0.56
   0 -12  -3    0.38    0.82
   0  12  -3   -0.45    0.57
   0  12  -3    1.59    1.17
   0  12   3    1.62    1.28
   1 -12   3    1.86    0.97
  -1 -12  -3    2.09    0.68
  -1 -12  -3    5.09    0.93
   1  12   3    2.30    1.25
  -1  12  -3    2.86    1.51
  -1  12  -3    2.55    0.72
  -2 -12  -3   -0.50    0.65
  -2 -12  -3    1.97    0.70
   2 -12   3    0.89    0.94
  -2  12  -3    0.02    0.70
  -2  12  -3    2.06    1.47
   2  12   3   -1.06    1.11
   3 -12   3   10.79    1.33
  -3 -12  -3    8.18    1.06
   3  12   3    7.29    1.31
  -3  12  -3    9.20    1.13
  -4 -12  -3    4.36    0.94
   4 -12   3    5.89    1.12
   4  12   3    3.22    1.05
  -4  12  -3    4.49    1.05
   5 -12   3    6.82    1.23
  -5 -12  -3    5.40    1.05
  -5  12  -3    3.92    1.12
   5  12   3    4.83    1.16
  -6 -12  -3    0.88    0.91
   6 -12   3   -0.96    1.03
   6  12   3   -0.25    0.97
  -6  12  -3    0.49    1.06
   7 -12   3   -0.24    1.04
  -7 -12  -3    0.08    0.97
  -7  12  -3   -0.36    1.13
   8 -13  -3    0.10    0.80
  -8 -13   3   -1.44    1.06
  -8  13   3   -0.02    0.94
   8  13  -3   -1.06    1.12
  -7 -13   3    1.08    0.95
   7 -13  -3   -0.61    0.73
  -7  13   3    0.36    1.09
   7  13  -3   -1.16    1.16
   6 -13  -3   33.35    2.36
  -6 -13   3   31.62    2.39
   6  13  -3   27.48    2.69
  -6  13   3   28.56    2.90
   5 -13  -3   20.64    1.79
  -5 -13   3   24.20    2.09
   5  13  -3   22.70    2.31
  -5  13   3   24.94    2.68
   4 -13  -3   -0.22    0.74
  -4 -13   3    0.37    0.94
   4  13  -3    0.36    1.18
  -4  13   3    1.37    1.39
   3 -13  -3    5.42    0.89
  -3 -13   3    2.48    0.99
  -3  13   3    3.07    1.37
   3  13  -3    4.33    1.33
   2 -13  -3   43.61    3.02
  -2 -13   3   42.75    3.07
   2  13  -3   46.40    3.62
  -2  13   3   46.46    3.94
   1 -13  -3    0.88    0.85
  -1 -13   3    0.65    0.88
  -1  13   3    1.03    1.21
   1  13  -3   -1.44    1.11
   0 -13   3   46.71    3.30
   0 -13  -3   56.07    3.50
   0  13  -3   51.73    4.05
   0  13   3   42.33    3.86
  -1 -13  -3   18.67    1.60
   1 -13   3   21.53    1.96
  -1 -13  -3   26.12    1.94
  -1  13  -3   19.53    1.70
   1  13   3   15.15    2.07
  -1  13  -3   29.62    2.89
  -2 -13  -3    1.68    0.77
   2 -13   3    0.11    0.99
  -2  13  -3    1.75    0.80
   2  13   3    3.86    1.34
  -2  13  -3    3.46    1.56
  -3 -13  -3   31.52    2.29
   3 -13   3   35.88    2.53
  -3  13  -3   30.35    2.37
   3  13   3   31.77    2.93
  -4 -13  -3   15.86    1.55
   4 -13   3   20.59    1.81
   4  13   3   16.74    1.93
  -4  13  -3   16.18    1.61
  -5 -13  -3    2.94    0.99
   5 -13   3    3.30    1.09
   5  13   3    0.21    1.07
  -5  13  -3    2.92    0.95
  -6 -13  -3    2.30    0.95
   6 -13   3    0.45    1.09
  -6  13  -3    0.76    0.95
   6  13   3    0.51    1.07
   8 -14  -3   14.68    1.51
  -8 -14   3   13.90    1.58
   8  14  -3   10.86    1.74
   7 -14  -3    3.64    0.93
  -7 -14   3    5.55    1.25
   7  14  -3    2.22    1.28
  -7  14   3    5.45    1.35
   6 -14  -3   -0.32    0.83
  -6 -14   3    0.32    0.94
   6  14  -3   -0.53    1.19
  -6  14   3   -1.91    1.20
  -5 -14   3    2.74    1.03
   5 -14  -3    1.40    0.76
   5  14  -3    4.72    1.37
  -5  14   3    4.50    1.62
  -4 -14   3   15.00    1.59
   4 -14  -3   15.93    1.60
   4  14  -3   14.14    1.96
  -4  14   3   20.05    2.38
  -3 -14   3   50.43    3.50
   3 -14  -3   52.76    3.50
  -3  14   3   61.94    4.56
   3  14  -3   50.63    4.02
  -2 -14   3   25.99    2.24
   2 -14  -3   27.94    2.17
  -2  14   3   27.02    2.90
   2  14  -3   26.79    2.82
   1 -14  -3    3.28    1.01
  -1 -14   3    1.94    1.01
   1  14  -3    5.48    1.53
  -1  14   3    4.74    1.58
   0 -14  -3    8.22    1.24
   0 -14   3    7.64    1.25
   0  14   3    4.67    1.59
   0  14  -3    9.83    1.91
   1 -14   3    7.55    1.22
  -1  14  -3   10.74    2.02
   1  14   3    8.43    1.67
   2 -14   3    2.26    1.07
  -2 -14  -3    2.10    0.81
   2  14   3    1.82    1.18
  -2  14  -3    3.00    0.88
  -2  14  -3    3.48    1.72
   3 -14   3    0.52    0.98
  -3 -14  -3   -0.56    0.75
  -3  14  -3    0.20    0.85
   3  14   3    0.49    1.08
  -4 -14  -3    1.48    0.86
   4 -14   3   -1.18    1.00
   4  14   3   -1.39    1.08
  -4  14  -3    0.29    0.93
   5 -14   3    2.73    1.15
  -5 -14  -3    1.00    0.93
   5  14   3    1.02    1.14
  -5  14  -3    1.11    1.04
  -7 -15   3    9.14    1.41
   7 -15  -3    8.25    1.15
  -7  15   3    9.63    1.60
   7  15  -3    6.64    1.59
   6 -15  -3   -0.24    0.86
  -6 -15   3    2.45    1.17
  -6  15   3    0.98    1.43
   6  15  -3    0.20    1.29
   5 -15  -3   -0.72    0.72
  -5 -15   3    0.25    1.00
   5  15  -3    0.57    1.17
  -5  15   3   -0.33    1.35
  -4 -15   3   49.04    3.33
   4 -15  -3   46.62    3.24
   4  15  -3   43.95    3.87
  -4  15   3   54.08    4.34
  -3 -15   3   40.81    3.06
   3 -15  -3   42.21    3.02
  -3  15   3   47.89    3.93
   3  15  -3   46.27    3.74
  -2 -15   3    0.92    1.02
   2 -15  -3    1.07    0.92
  -2  15   3   -0.47    1.51
   2  15  -3    0.87    1.37
  -1 -15   3    0.40    1.03
   1 -15  -3   -1.42    0.93
   1  15  -3    3.56    1.55
  -1  15   3   -0.90    1.25
   0 -15   3    1.08    0.94
   0 -15  -3    1.44    1.02
   0  15  -3    1.69    1.59
   0  15   3    0.30    1.41
   1 -15   3   56.07    3.73
  -1  15  -3   65.18    4.90
   1  15   3   50.10    4.46
   2 -15   3   65.77    4.05
   2  15   3   57.00    4.73
   3 -15   3    2.23    1.06
  -3 -15  -3    2.53    0.99
  -3  15  -3    2.53    0.97
   3  15   3    0.80    1.32
  -4 -15  -3    1.95    0.91
   4 -15   3    3.92    1.14
  -4  15  -3    2.12    0.99
   4  15   3    0.17    1.15
  -5 -15  -3    2.91    1.00
   5 -15   3    3.20    1.17
  -5  15  -3    2.31    1.11
   5  15   3    0.37    1.21
   6 -16  -3   -0.78    0.87
  -6 -16   3   -0.69    1.08
   6  16  -3    1.15    1.34
  -6  16   3   -0.48    1.44
   5 -16  -3    3.88    1.05
  -5 -16   3    7.29    1.31
   5  16  -3    6.36    1.63
  -5  16   3    7.03    1.95
  -4 -16   3    9.88    1.38
   4 -16  -3    9.55    1.27
  -4  16   3   10.07    2.06
   4  16  -3   10.69    1.87
   3 -16  -3   12.59    1.42
  -3 -16   3   10.97    1.42
   3  16  -3   11.09    1.81
  -3  16   3   12.19    2.05
   2 -16  -3    3.85    1.13
  -2 -16   3    3.49    1.13
  -2  16   3    3.17    1.54
   2  16  -3    2.95    1.55
   1 -16  -3    1.48    1.03
  -1 -16   3    1.14    1.03
  -1  16   3    0.79    1.39
   1  16  -3    1.59    1.58
   0 -16   3    0.44    1.05
   0  16   3    0.98    1.36
   0  16  -3   -0.72    1.59
   1 -16   3   -0.42    0.96
  -1  16  -3    2.78    1.82
   1  16   3   -0.47    1.20
   2 -16   3    6.32    1.21
   2  16   3    4.19    1.50
   3 -16   3    5.41    1.20
   3  16   3    4.64    1.53
   4 -16   3    0.81    1.07
  -4  16  -3    1.08    0.98
   4  16   3    1.81    1.26
   5 -17  -3   -0.72    0.90
  -5 -17   3    0.34    1.06
   5  17  -3   -0.21    1.29
  -5  17   3    1.53    1.76
   4 -17  -3    7.99    1.22
  -4 -17   3    5.76    1.26
   4  17  -3    7.10    1.63
  -4  17   3    7.64    2.00
  -3 -17   3    7.70    1.29
   3 -17  -3    2.41    1.08
   3  17  -3    4.59    1.66
  -3  17   3    6.77    1.96
  -2 -17   3   33.79    2.60
   2 -17  -3   33.98    2.91
  -2  17   3   31.44    3.40
   2  17  -3   34.62    3.53
  -1 -17   3    0.50    0.97
   1  17  -3    0.67    1.63
  -1  17   3    1.43    1.47
   0 -17   3   21.14    2.05
   0  17  -3   28.41    2.98
   0  17   3   16.29    2.41
   1 -17   3    3.56    1.13
   1  17   3    4.58    1.70
  -1  17  -3    8.27    2.22
   2 -17   3    0.65    1.01
   2  17   3    0.67    1.25
   3 -17   3    0.00    1.07
   3  17   3    0.97    1.40
  -3 -18   3    3.55    1.14
   3  18  -3    3.10    1.77
  -3  18   3    3.71    1.82
  -2 -18   3    9.17    1.33
  -2  18   3    7.46    2.05
   2  18  -3   10.36    2.08
  -1 -18   3    9.09    1.37
   1  18  -3   12.08    2.26
  -1  18   3   10.33    2.11
   0 -18   3   10.61    1.43
   0  18  -3   14.16    2.44
   0  18   3    8.92    2.05
   1 -18   3    1.37    1.11
  -1  18  -3    4.13    2.04
   1  18   3    2.32    1.59
  11   0  -4    0.90    0.88
  10   0  -4   50.90    3.71
  10   0  -4   52.84    3.40
 -10   0   4   56.59    3.65
  -9   0   4  175.29   10.04
  -9   0   4  160.99   10.91
   9   0  -4  177.49   10.11
  -8   0   4   44.87    3.05
  -8   0   4   44.51    3.29
   8   0  -4   45.31    2.86
  -7   0   4  132.47    8.54
  -7   0   4  128.96    7.70
   7   0  -4  134.80    7.79
  -6   0   4    1.89    0.77
  -6   0   4    2.70    0.68
   6   0  -4    1.06    0.44
  -5   0   4  265.86   16.26
  -5   0   4  254.79   14.61
   5   0  -4  257.23   15.05
  -4   0   4  112.09    7.20
  -4   0   4  114.37    6.39
   4   0  -4  108.93    6.60
  -3   0   4    0.45    0.60
  -3   0   4    0.72    0.31
   3   0  -4    0.30    0.43
  -2   0   4    2.38    0.62
  -2   0   4    2.83    0.41
   2   0  -4    2.96    0.59
  -1   0   4   27.58    1.66
  -1   0   4   25.97    1.89
   1   0  -4   26.02    1.90
   0   0   4  702.36   40.24
   0   0   4  699.54   44.36
   0   0  -4  758.68   41.73
   1   0   4  808.59   51.01
  -1   0  -4  866.85   48.02
   1   0   4  812.59   46.33
  -2   0  -4   -0.24    0.74
   2   0   4   -0.13    0.47
   2   0   4    0.55    0.20
  -3   0  -4   10.36    1.29
   3   0   4   10.17    1.08
   4   0   4    3.06    0.83
  -4   0  -4    3.19    0.92
  -5   0  -4    9.07    1.28
   5   0   4   10.30    1.20
   6   0   4   25.35    1.89
  -6   0  -4   20.70    2.09
  -7   0  -4   -0.21    1.16
   7   0   4   -0.13    0.75
  -8   0  -4   13.71    1.67
   8   0   4   12.94    1.40
   9   0   4   16.77    1.63
  -9   0  -4   16.60    2.02
  12   1  -4   -0.56    1.03
 -11  -1   4    2.47    1.16
  11  -1  -4    0.93    0.96
  11  -1  -4    0.59    0.78
  11   1  -4    2.31    0.89
 -10  -1   4   21.53    2.04
  10  -1  -4   19.88    1.73
 -10   1   4   27.34    2.12
  10   1  -4   20.49    1.93
 -10   1   4   19.61    2.01
  -9  -1   4   53.61    3.88
   9  -1  -4   61.37    3.77
  -9   1   4   54.38    4.15
   9   1  -4   59.58    3.70
   9   1  -4   62.85    4.11
  -9   1   4   64.46    3.93
  -8  -1   4   18.99    1.83
  -8  -1   4   18.22    1.83
   8  -1  -4   18.64    1.48
  -8   1   4   18.92    1.78
  -8   1   4   17.20    1.89
   8   1  -4   19.28    1.43
  -7  -1   4    0.34    0.70
  -7  -1   4    2.15    0.82
   7  -1  -4    0.52    0.49
   7   1  -4    0.32    0.44
  -7   1   4   -0.23    0.73
  -7   1   4    0.40    0.70
  -6  -1   4   31.97    2.23
  -6  -1   4   32.44    2.49
   6  -1  -4   33.03    2.13
   6   1  -4   34.06    2.10
  -6   1   4   32.13    2.21
  -6   1   4   33.03    2.59
  -5  -1   4  313.84   19.58
  -5  -1   4  305.42   17.64
   5  -1  -4  313.33   18.19
   5   1  -4  313.57   18.17
  -5   1   4  309.22   17.62
  -5   1   4  325.14   19.61
   4  -1  -4  265.66   15.43
  -4  -1   4  270.21   16.61
  -4  -1   4  263.16   14.93
   4   1  -4  265.08   15.42
  -4   1   4  262.07   16.61
  -4   1   4  266.49   14.90
   3  -1  -4   90.25    5.27
  -3  -1   4   82.18    5.03
  -3  -1   4   92.26    5.69
   3   1  -4   84.19    5.26
  -3   1   4   87.68    4.99
  -3   1   4   91.05    5.72
   2  -1  -4   15.84    1.33
  -2  -1   4   17.49    1.18
  -2  -1   4   19.42    1.44
  -2   1   4   17.43    1.11
   2   1  -4   15.16    1.31
  -2   1   4   18.25    1.46
  -1  -1   4   16.63    1.29
   1  -1  -4   15.63    1.33
  -1  -1   4   17.79    1.17
   1   1  -4   16.46    1.38
  -1   1   4   16.92    1.39
  -1   1   4   16.30    1.12
   0  -1   4   15.45    1.12
   0  -1   4   14.49    1.14
   0  -1  -4   12.70    1.29
   0   1  -4   14.15    1.37
   0   1   4   13.29    1.09
   0   1   4   15.42    1.20
   1  -1   4   31.30    2.13
   1  -1   4   30.97    2.08
  -1  -1  -4   30.76    2.32
   1   1   4   32.05    2.19
  -1   1  -4   30.88    2.30
   1   1   4   38.04    2.12
  -2  -1  -4   14.60    1.44
   2  -1   4   12.89    1.24
  -2   1  -4   12.56    1.31
   2   1   4   13.85    1.04
   2   1   4   12.67    1.23
   3  -1   4    0.61    0.66
  -3  -1  -4   -1.40    0.69
  -3   1  -4    0.44    0.83
   3   1   4    0.37    0.64
   3   1   4    0.44    0.28
  -4  -1  -4  111.67    7.13
   4  -1   4  116.89    6.76
  -4   1  -4  112.53    7.09
   4   1   4  119.49    6.81
   5  -1   4  137.87    7.82
  -5  -1  -4  134.27    8.23
   5   1   4  133.87    7.83
  -5   1  -4  129.25    8.18
  -6  -1  -4   60.09    4.55
   6  -1   4   74.30    4.31
   6   1   4   72.48    4.29
  -6   1  -4   66.08    4.50
   7  -1   4    1.06    0.90
  -7  -1  -4    2.10    1.22
  -7   1  -4    0.74    1.12
   7   1   4    1.45    0.84
  -8  -1  -4    1.96    1.31
   8  -1   4    1.26    0.88
  -8   1  -4    0.55    1.08
   8   1   4    0.35    0.90
   9  -1   4    2.28    0.96
  -9  -1  -4    1.32    1.35
   9   1   4    2.99    0.99
  -9   1  -4    1.44    1.35
 -12  -2   4    7.61    1.48
 -11  -2   4   40.55    2.96
  11  -2  -4   35.57    2.61
  11   2  -4   34.63    2.76
  10  -2  -4   42.24    3.20
 -10  -2   4   50.06    3.41
  10  -2  -4   48.95    3.16
  10   2  -4   49.45    3.40
 -10   2   4   46.30    3.53
  -9  -2   4   -0.58    0.91
   9  -2  -4   -0.04    0.64
   9   2  -4    0.01    0.53
  -9   2   4   -0.80    0.89
   9   2  -4   -0.06    0.77
   8  -2  -4    0.79    0.54
  -8  -2   4    0.87    0.81
   8   2  -4   -0.07    0.69
  -8   2   4    0.15    0.87
  -8   2   4    0.17    0.75
   8   2  -4    0.19    0.48
  -7  -2   4   20.43    1.83
   7  -2  -4   18.35    1.46
  -7  -2   4   17.13    1.63
  -7   2   4   19.09    1.90
   7   2  -4   19.08    1.36
  -7   2   4   20.80    1.65
   6  -2  -4    4.32    0.63
  -6  -2   4    3.98    0.77
  -6  -2   4    5.68    0.91
  -6   2   4    6.51    0.82
  -6   2   4    3.79    0.89
   6   2  -4    5.48    0.57
  -5  -2   4   50.86    3.10
   5  -2  -4   50.01    3.13
  -5  -2   4   49.85    3.53
   5   2  -4   51.49    3.07
  -5   2   4   50.57    3.05
  -5   2   4   50.35    3.52
  -4  -2   4  111.34    6.15
  -4  -2   4  107.27    6.88
   4  -2  -4  106.76    6.33
  -4   2   4  103.12    6.89
   4   2  -4  104.19    6.30
  -4   2   4  107.02    6.06
   3  -2  -4  326.85   18.46
  -3  -2   4  305.75   17.82
  -3  -2   4  318.80   19.75
  -3   2   4  328.35   17.73
  -3   2   4  321.16   19.80
   3   2  -4  302.48   18.44
   2  -2  -4   19.17    1.43
  -2  -2   4   20.25    1.50
  -2  -2   4   18.31    1.30
   2   2  -4   18.27    1.39
  -2   2   4   16.48    1.52
  -2   2   4   18.58    1.14
  -1  -2   4  322.25   18.65
   1  -2  -4  336.29   19.39
  -1  -2   4  332.51   20.59
  -1   2   4  330.63   18.61
   1   2  -4  326.25   19.36
  -1   2   4  346.54   20.68
   0  -2   4   60.05    3.39
   0  -2   4   56.03    3.63
   0  -2  -4   52.75    3.58
   0   2   4   56.31    3.74
   0   2   4   58.48    3.35
   0   2  -4   55.09    3.58
  -1  -2  -4   20.52    1.73
   1  -2   4   19.74    1.53
   1   2   4   21.43    1.59
   1   2   4   22.86    1.52
  -1   2  -4   21.41    1.42
  -1   2  -4   21.23    1.74
  -2  -2  -4   91.49    6.04
   2  -2   4   95.30    5.71
   2   2   4   98.11    6.13
  -2   2  -4   96.57    5.95
   2   2   4  101.24    5.69
   3  -2   4    0.80    0.61
  -3  -2  -4    0.65    0.77
  -3   2  -4   -0.35    0.77
   3   2   4    0.65    0.40
   3   2   4    1.23    0.70
   4  -2   4  120.64    7.05
  -4  -2  -4  127.87    7.45
  -4   2  -4  115.41    7.35
   4   2   4  117.97    7.07
   5  -2   4   10.72    1.13
  -5  -2  -4    8.72    1.28
  -5   2  -4    8.27    1.34
   5   2   4    8.17    1.17
   6  -2   4   50.88    3.06
  -6  -2  -4   39.25    3.34
  -6   2  -4   45.65    3.36
   6   2   4   45.88    3.06
   7  -2   4    2.81    0.87
  -7  -2  -4    2.46    1.27
   7   2   4    3.46    0.99
  -7   2  -4    4.73    1.25
  -8  -2  -4   10.51    1.62
   8  -2   4   13.42    1.36
  -8   2  -4    8.74    1.54
   8   2   4    9.67    1.29
 -12  -3   4    2.78    1.19
  12  -3  -4    0.33    0.91
  11  -3  -4    3.42    0.98
 -11  -3   4    4.14    1.32
  11   3  -4    4.27    1.01
 -10  -3   4    3.18    1.15
  10  -3  -4    3.48    0.88
  10   3  -4    3.60    0.98
 -10   3   4    3.89    1.09
  -9  -3   4    6.22    1.12
   9  -3  -4    5.93    0.94
   9  -3  -4    7.40    1.03
  -9   3   4    7.01    1.22
   9   3  -4    6.47    1.03
   8  -3  -4   69.47    4.69
   8  -3  -4   81.78    4.79
  -8  -3   4   80.10    4.82
   8   3  -4   78.53    5.18
   8   3  -4   79.25    4.67
  -8   3   4   77.40    5.27
   7  -3  -4    7.17    0.84
  -7  -3   4    6.73    0.94
  -7   3   4    6.04    1.11
   7   3  -4    6.06    0.92
  -7   3   4   10.60    1.03
   7   3  -4    7.11    0.69
  -6  -3   4  107.50    6.39
   6  -3  -4  103.04    6.49
  -6   3   4  104.83    7.09
   6   3  -4  111.43    6.44
  -6   3   4  120.54    6.37
   5  -3  -4   37.18    2.55
  -5  -3   4   39.62    2.92
  -5  -3   4   40.28    2.58
  -5   3   4   44.98    2.48
   5   3  -4   39.28    2.48
  -5   3   4   39.46    2.95
  -4  -3   4    2.56    0.69
   4  -3  -4    1.92    0.54
  -4  -3   4    1.72    0.55
  -4   3   4    2.51    0.39
   4   3  -4    1.87    0.45
  -4   3   4    1.88    0.79
  -3  -3   4    6.50    0.84
  -3  -3   4    5.59    0.66
   3  -3  -4    8.01    0.79
   3   3  -4    6.19    0.65
  -3   3   4    5.97    0.91
  -2  -3   4   14.96    1.29
  -2  -3   4   15.92    1.16
   2   3  -4   13.66    1.11
  -2   3   4   14.91    1.43
  -2   3   4   13.81    0.88
   1  -3  -4  109.40    6.49
  -1  -3   4  108.82    6.17
  -1   3   4  105.85    6.89
  -1   3   4   96.65    6.07
   1   3  -4  112.53    6.76
   1   3  -4  110.49    6.41
   0  -3   4   58.87    3.74
   0  -3  -4   62.58    3.98
   0   3  -4   63.17    3.93
   0   3   4   60.18    4.15
   0   3   4   68.90    3.70
   0   3  -4   62.92    4.02
   1  -3   4   68.19    4.15
  -1  -3  -4   64.97    4.37
  -1   3  -4   69.22    4.30
   1   3   4   65.72    4.49
  -1   3  -4   74.70    4.35
   1   3   4   67.82    4.09
   2  -3   4   95.55    5.89
  -2  -3  -4  101.42    6.22
   2   3   4  108.43    5.91
  -2   3  -4   97.24    6.10
   2   3   4   98.39    6.38
   3  -3   4    0.57    0.74
  -3  -3  -4   -0.42    0.87
  -3   3  -4   -0.06    0.68
   3   3   4    0.01    0.70
   3   3   4    0.84    0.50
  -4  -3  -4    0.15    0.92
   4  -3   4    0.69    0.68
   4   3   4   -1.68    0.75
  -4   3  -4    0.86    0.90
  -5  -3  -4    1.12    0.91
   5  -3   4   -0.12    0.70
  -5   3  -4    0.06    0.81
   5   3   4    0.73    0.78
   6  -3   4    8.57    1.17
  -6  -3  -4    9.96    1.47
  -6   3  -4    8.38    1.28
   6   3   4    7.97    1.16
  -7  -3  -4    8.84    1.49
   7  -3   4   10.72    1.19
  -7   3  -4   10.18    1.51
   7   3   4    8.32    1.27
  -8  -3  -4    5.29    1.39
   8  -3   4    6.05    1.01
   8   3   4    4.10    1.00
  -8   3  -4    4.23    1.39
  11  -4  -4    2.48    0.96
 -11  -4   4    2.87    1.20
  11   4  -4    3.27    0.96
 -10  -4   4    4.15    1.19
  10  -4  -4    2.38    0.90
  10   4  -4    2.78    0.93
 -10   4   4    3.00    1.07
  -9  -4   4    5.00    1.12
   9  -4  -4    4.64    0.83
   9   4  -4    5.19    1.02
  -9   4   4    5.06    1.13
  -8  -4   4   23.87    2.04
   8  -4  -4   27.29    1.79
   8  -4  -4   22.37    1.80
  -8   4   4   21.06    2.11
   8   4  -4   23.10    2.02
   7  -4  -4  100.85    5.84
  -7  -4   4   94.70    5.77
   7  -4  -4   87.80    5.67
   7   4  -4  103.45    6.32
  -7   4   4   98.87    6.40
   6  -4  -4   46.30    3.20
   6  -4  -4   54.19    3.31
  -6  -4   4   52.81    3.36
   6   4  -4   57.13    3.22
   6   4  -4   56.30    3.66
  -6   4   4   51.41    3.73
   5  -4  -4   10.19    1.01
   5  -4  -4    8.94    0.83
  -5  -4   4   11.24    1.06
  -5   4   4    9.24    1.18
   5   4  -4    9.27    0.85
   5   4  -4    8.95    1.03
   4  -4  -4    0.46    0.45
  -4  -4   4    0.13    0.48
   4   4  -4    0.39    0.53
  -4   4   4    0.23    0.66
   4   4  -4    0.68    0.34
   3  -4  -4    2.58    0.56
  -3  -4   4    4.11    0.63
   3   4  -4    1.79    0.41
   3   4  -4    2.89    0.59
  -3   4   4    3.44    0.79
  -2  -4   4  114.29    6.20
   2  -4  -4  112.84    6.44
  -2   4   4   98.75    6.93
   2   4  -4  112.15    6.80
  -2   4   4   96.77    5.96
   2   4  -4  108.15    6.32
   1  -4  -4   68.36    4.67
  -1  -4   4   75.40    4.46
   1   4  -4   78.32    4.58
  -1   4   4   73.86    5.00
  -1   4   4   81.17    4.33
   1   4  -4   74.60    4.86
   0  -4  -4   38.67    2.46
   0  -4   4   33.92    2.29
   0   4   4   33.59    2.58
   0   4  -4   37.75    2.43
   0   4  -4   37.21    2.39
   0   4   4   34.40    2.23
  -1  -4  -4    0.92    0.57
   1  -4   4   -0.58    0.54
  -1   4  -4    0.02    0.61
   1   4   4    1.00    0.58
   1   4   4    0.62    0.51
  -1   4  -4   -0.03    0.46
  -2  -4  -4  112.64    7.11
   2  -4   4  110.43    6.77
   2   4   4  116.23    7.40
   2   4   4  118.37    6.76
  -2   4  -4  121.05    7.00
   3  -4   4  125.91    7.25
  -3  -4  -4  125.12    7.64
  -3   4  -4  121.37    7.46
   3   4   4  121.78    7.86
   3   4   4  123.56    7.22
   4  -4   4    1.07    0.83
  -4  -4  -4    1.49    0.93
   4   4   4    0.97    0.62
  -4   4  -4    1.09    0.80
   4   4   4    0.87    0.74
   5  -4   4    6.86    1.02
  -5  -4  -4    5.86    1.27
  -5   4  -4    6.43    1.20
   5   4   4    5.67    1.03
  -6  -4  -4    2.36    1.15
   6  -4   4    0.97    0.79
   6   4   4    0.52    0.95
  -6   4  -4   -1.47    1.00
   7  -4   4   14.75    1.49
  -7  -4  -4   14.08    1.80
  -7   4  -4   15.49    1.74
   7   4   4   12.88    1.54
   8  -4   4   23.74    2.04
  -8  -4  -4   18.65    2.17
   8   4   4   24.79    2.11
  -8   4  -4   21.99    2.21
 -11  -5   4   36.69    2.91
  11  -5  -4   39.93    2.74
  11   5  -4   33.35    2.80
 -10  -5   4   -0.23    1.06
  10  -5  -4    0.64    0.87
 -10   5   4   -0.40    0.93
  10   5  -4    0.01    0.85
   9  -5  -4   -0.16    0.74
  -9  -5   4   -0.29    0.86
   9   5  -4    0.25    0.85
  -9   5   4    0.78    0.95
  -8  -5   4   17.70    1.64
   8  -5  -4   16.36    1.50
   8   5  -4   14.76    1.56
  -8   5   4   16.18    1.66
   7  -5  -4    1.64    0.61
  -7  -5   4    2.46    0.80
  -7   5   4    2.81    0.91
   7   5  -4    3.07    0.87
   6  -5  -4   75.14    4.57
   6  -5  -4   70.16    4.31
  -6  -5   4   76.02    4.58
   6   5  -4   76.10    4.96
  -6   5   4   80.17    5.06
   5  -5  -4   23.46    1.50
   5  -5  -4   26.25    1.79
  -5  -5   4   24.85    1.84
   5   5  -4   28.13    2.08
   5   5  -4   26.78    1.57
  -5   5   4   27.54    2.24
  -4  -5   4    0.83    0.57
   4  -5  -4    0.87    0.56
  -4   5   4    4.48    0.95
   4   5  -4    0.53    0.58
   4   5  -4    1.00    0.26
  -3  -5   4  207.43   12.41
   3  -5  -4  214.14   12.81
   3   5  -4  246.55   12.69
  -3   5   4  197.06   13.84
   3   5  -4  224.48   13.72
   2  -5  -4  314.39   18.37
  -2  -5   4  306.25   17.75
   2   5  -4  317.53   19.58
   2   5  -4  337.86   18.23
  -2   5   4  295.55   19.71
   1  -5  -4    3.41    0.81
  -1  -5   4    3.54    0.69
   1   5  -4    5.91    0.75
   1   5  -4    5.51    0.66
  -1   5   4    3.94    0.83
  -1   5   4    6.49    0.60
   0  -5   4   19.70    1.57
   0  -5  -4   22.02    1.64
   0   5   4   21.40    1.80
   0   5   4   21.18    1.44
   0   5  -4   19.67    1.61
   0   5  -4   19.88    1.55
   1  -5   4   14.83    1.36
  -1  -5  -4   14.05    1.37
  -1  -5  -4   13.61    1.29
   1   5   4   12.33    1.36
  -1   5  -4   15.52    1.36
  -1   5  -4   15.75    1.33
  -2  -5  -4    5.98    0.91
  -2  -5  -4    4.56    0.93
   2  -5   4    4.96    0.95
   2   5   4    6.08    0.91
  -2   5  -4    5.29    0.63
  -2   5  -4    4.73    0.85
  -3  -5  -4  120.24    7.36
   3  -5   4  113.01    7.00
  -3   5  -4  121.28    7.24
   3   5   4  121.44    7.65
  -4  -5  -4   69.96    4.61
   4  -5   4   69.73    4.37
   4   5   4   71.16    4.64
   4   5   4   67.06    4.34
  -4   5  -4   69.49    4.50
   5  -5   4    3.51    0.93
  -5  -5  -4    2.14    1.08
   5   5   4    2.73    0.98
  -5   5  -4    2.81    0.95
  -6  -5  -4   12.45    1.61
   6  -5   4   15.42    1.51
  -6   5  -4   10.06    1.51
   6   5   4   11.41    1.47
   7  -5   4   43.81    2.73
  -7  -5  -4   32.64    2.87
  -7   5  -4   33.21    2.75
   7   5   4   32.95    2.61
  -8  -5  -4    4.20    1.30
   8  -5   4    5.57    1.11
  -8   5  -4    2.26    1.26
   8   5   4    0.57    0.92
 -11  -6   4    0.62    1.15
  11  -6  -4    0.08    0.96
  11   6  -4    0.43    0.91
  10  -6  -4    3.53    0.90
 -10  -6   4    3.96    1.12
  10   6  -4    3.54    1.02
 -10   6   4    2.91    1.07
   9  -6  -4   30.57    2.23
  -9  -6   4   30.34    2.41
  -9   6   4   26.85    2.41
   9   6  -4   26.74    2.37
   8  -6  -4   38.52    2.65
  -8  -6   4   41.46    2.84
   8   6  -4   40.47    2.97
  -8   6   4   37.66    2.96
   7  -6  -4   20.55    1.70
  -7  -6   4   20.92    1.78
   7   6  -4   20.57    1.85
  -7   6   4   23.51    2.00
  -6  -6   4   57.73    3.78
   6  -6  -4   61.67    3.82
  -6   6   4   64.52    4.23
   6   6  -4   60.17    4.13
   5  -6  -4   45.62    2.87
  -5  -6   4   41.71    2.91
   5   6  -4   46.28    3.21
  -5   6   4   45.39    3.30
  -4  -6   4   -0.57    0.66
   4  -6  -4    0.77    0.52
  -4   6   4   -1.13    0.71
   4   6  -4   -0.65    0.67
  -3  -6   4   38.70    2.57
   3  -6  -4   40.04    2.61
   3   6  -4   42.96    2.34
  -3   6   4   32.19    3.01
   3   6  -4   36.28    2.82
   2  -6  -4   15.22    1.42
  -2  -6   4   14.08    1.39
  -2   6   4   12.86    1.58
   2   6  -4   16.78    1.09
   2   6  -4   15.70    1.45
  -1  -6   4   23.62    1.80
   1  -6  -4   26.39    1.99
   1   6  -4   25.96    1.95
   1   6  -4   25.64    1.72
  -1   6   4   26.39    2.13
   0  -6  -4  127.32    7.20
   0  -6   4  110.29    6.87
   0  -6  -4  119.34    6.80
   0   6   4  112.13    7.69
   0   6  -4  118.01    7.05
   0   6  -4  124.62    7.56
  -1  -6  -4  128.76    7.35
   1  -6   4  124.13    7.42
  -1  -6  -4  126.97    7.69
   1   6   4  119.51    8.21
  -1   6  -4  139.03    8.15
  -1   6  -4  126.14    7.61
   2  -6   4   19.16    1.61
  -2  -6  -4   19.61    1.65
  -2  -6  -4   19.76    1.57
  -2   6  -4   17.65    1.59
  -2   6  -4   17.68    1.58
   2   6   4   21.54    1.82
  -3  -6  -4   10.33    1.34
  -3  -6  -4   10.91    1.20
   3  -6   4   12.22    1.34
  -3   6  -4   12.09    1.33
   3   6   4   13.49    1.36
  -4  -6  -4   18.50    1.78
  -4  -6  -4   18.60    1.86
   4  -6   4   17.18    1.71
   4   6   4   22.41    1.88
  -4   6  -4   18.61    1.76
  -5  -6  -4    0.49    0.98
   5  -6   4    1.72    0.97
  -5   6  -4    0.12    0.97
   5   6   4    0.63    0.93
  -6  -6  -4   11.55    1.60
   6  -6   4   16.72    1.59
   6   6   4   11.08    1.45
  -6   6  -4   13.51    1.59
   7  -6   4   14.13    1.44
  -7  -6  -4   10.15    1.61
   7   6   4   14.60    1.59
  -7   6  -4   12.14    1.64
   8  -6   4    3.32    1.06
  -8   6  -4    1.59    1.21
   8   6   4    2.95    1.04
 -11  -7   4   -0.98    1.09
  11  -7  -4    0.06    0.86
  11   7  -4   -0.91    0.94
 -10  -7   4   39.43    2.98
  10  -7  -4   40.00    2.85
  10   7  -4   37.86    2.98
 -10   7   4   38.53    3.01
   9  -7  -4   21.45    1.90
  -9  -7   4   18.99    1.92
  -9   7   4   23.22    2.15
   9   7  -4   22.54    2.07
   8  -7  -4    8.46    1.08
  -8  -7   4    8.96    1.28
   8   7  -4    9.46    1.28
  -8   7   4    8.85    1.23
  -7  -7   4    0.87    0.93
   7  -7  -4    1.06    0.71
   7   7  -4    0.08    0.73
  -7   7   4    2.07    0.88
  -6  -7   4    4.31    0.95
   6  -7  -4    3.29    0.70
  -6   7   4    3.51    1.03
   6   7  -4    3.16    0.93
  -5  -7   4   74.82    4.75
   5  -7  -4   80.63    4.79
  -5   7   4   77.63    5.34
   5   7  -4   79.84    5.21
   4  -7  -4  246.20   13.82
  -4  -7   4  238.31   13.43
   4   7  -4  245.13   14.83
  -4   7   4  211.87   14.97
  -3  -7   4   14.75    1.42
   3  -7  -4   12.82    1.33
   3   7  -4   12.67    1.41
   3   7  -4   15.08    0.88
  -3   7   4   11.54    1.53
  -2  -7   4   20.10    1.80
   2  -7  -4   26.20    1.87
  -2   7   4   24.92    1.38
   2   7  -4   20.43    1.93
  -2   7   4   24.47    2.22
   2   7  -4   22.72    1.51
   1  -7  -4   49.53    2.86
  -1  -7   4   46.56    3.07
   1  -7  -4   47.48    3.25
  -1   7   4   48.24    3.53
   1   7  -4   48.87    3.40
   1   7  -4   49.78    3.00
   0  -7   4   40.14    2.74
   0  -7  -4   42.54    2.90
   0  -7  -4   42.01    2.61
   0   7   4   40.81    3.19
   0   7  -4   46.68    3.09
   0   7  -4   42.84    2.72
  -1  -7  -4   41.68    2.81
  -1  -7  -4   42.27    2.62
   1  -7   4   38.33    2.75
  -1   7  -4   48.29    3.05
  -1   7  -4   37.44    2.71
   1   7   4   40.73    3.12
  -2  -7  -4   25.75    1.91
  -2  -7  -4   26.62    2.03
   2  -7   4   24.08    1.94
   2   7   4   24.84    2.21
  -2   7  -4   25.79    1.92
  -2   7  -4   26.07    2.07
  -3  -7  -4   17.57    1.75
  -3  -7  -4   18.96    1.59
   3  -7   4   16.47    1.60
  -3   7  -4   17.24    1.59
   3   7   4   16.29    1.76
  -4  -7  -4    3.19    1.01
  -4  -7  -4    4.65    0.97
   4  -7   4    3.89    0.98
   4   7   4    2.94    0.95
  -4   7  -4    2.90    1.00
  -5  -7  -4   91.19    6.08
  -5  -7  -4  101.90    5.86
   5  -7   4  104.16    5.88
  -5   7  -4   88.13    6.02
   6  -7   4   29.45    2.30
  -6  -7  -4   20.74    2.20
  -6   7  -4   25.64    2.36
   6   7   4   27.58    2.28
  -7  -7  -4    0.07    1.03
   7  -7   4    1.79    1.04
  -7   7  -4   -1.29    0.94
   7   7   4    2.22    1.07
   8  -7   4    2.68    1.00
  -8   7  -4    1.15    1.19
   8   7   4    0.58    1.04
  11  -8  -4    2.86    1.06
 -11  -8   4    2.08    1.25
  11   8  -4    2.38    1.03
  10  -8  -4    1.55    0.96
 -10  -8   4    3.33    1.19
  10   8  -4    3.17    0.99
   9  -8  -4    6.51    1.08
  -9  -8   4    5.87    1.28
   9   8  -4    5.72    1.15
  -9   8   4    5.12    1.11
  -8  -8   4    0.36    0.94
   8  -8  -4    1.95    0.74
   8   8  -4    0.24    0.93
  -8   8   4    1.53    0.93
  -7  -8   4    0.44    0.85
   7  -8  -4    1.53    0.75
  -7   8   4    0.72    0.92
   7   8  -4    2.65    0.98
   6  -8  -4    1.62    0.63
  -6  -8   4    1.40    0.82
   6   8  -4    0.56    0.80
  -6   8   4    1.59    1.04
   5  -8  -4    2.39    0.65
  -5  -8   4    2.62    0.80
  -5   8   4    1.75    0.97
   5   8  -4    3.10    0.99
   4  -8  -4   10.09    1.00
  -4  -8   4    9.82    1.09
   4   8  -4    9.45    1.19
  -4   8   4    7.65    1.47
  -3  -8   4   14.32    1.43
   3  -8  -4   15.48    1.43
   3   8  -4   16.33    1.58
  -3   8   4   15.03    1.72
   2  -8  -4    0.53    0.26
  -2  -8   4    0.20    0.78
   2  -8  -4    2.88    0.78
   2   8  -4   -0.26    0.76
   2   8  -4    0.85    0.34
  -2   8   4    0.98    0.85
   1  -8  -4   10.44    1.16
  -1  -8   4   11.10    1.22
   1  -8  -4   10.98    0.91
   1   8  -4   13.54    1.33
   1   8  -4   10.67    0.98
  -1   8   4    9.40    1.38
   0  -8   4   48.27    3.12
   0  -8  -4   46.45    2.89
   0  -8  -4   46.67    3.19
   0   8  -4   53.34    3.43
   0   8   4   42.72    3.51
   0   8  -4   46.66    2.99
  -1  -8  -4   32.70    2.23
   1  -8   4   33.22    2.34
  -1  -8  -4   35.46    2.41
  -1   8  -4   31.53    2.29
  -1   8  -4   37.48    2.77
   1   8   4   31.96    2.66
   2  -8   4    3.46    0.86
  -2  -8  -4    4.16    0.86
  -2  -8  -4    3.82    0.78
   2   8   4    3.77    1.04
  -2   8  -4    3.06    0.77
  -2   8  -4    3.88    0.98
   3  -8   4    0.13    0.80
  -3  -8  -4    0.29    0.71
  -3  -8  -4    1.05    0.79
   3   8   4    0.47    0.86
  -3   8  -4    1.23    0.87
  -4  -8  -4    2.50    0.87
  -4  -8  -4    3.74    1.04
   4  -8   4    3.79    1.08
  -4   8  -4    2.71    0.92
   4   8   4    3.37    1.00
  -5  -8  -4    2.05    0.90
  -5  -8  -4    3.56    1.05
   5  -8   4    4.00    1.15
  -5   8  -4    2.25    0.98
  -6  -8  -4   -0.19    0.95
   6  -8   4   -1.11    1.01
  -6   8  -4   -0.07    1.05
   7  -8   4    2.01    1.11
  -7   8  -4    0.62    1.14
   7   8   4    0.56    1.02
  10  -9  -4   13.88    1.41
 -10  -9   4   13.04    1.55
  10   9  -4   10.24    1.45
   9  -9  -4    0.61    0.77
  -9  -9   4    1.03    0.98
  -9   9   4    0.92    0.93
   9   9  -4    0.18    0.97
   8  -9  -4   41.13    2.78
  -8  -9   4   36.50    2.89
   8   9  -4   39.10    3.09
  -8   9   4   39.82    3.03
   7  -9  -4    1.81    0.73
  -7  -9   4    1.20    0.91
  -7   9   4    0.88    0.87
   7   9  -4    2.70    0.94
  -6  -9   4   43.11    3.19
   6  -9  -4   49.65    3.15
  -6   9   4   48.47    3.65
   6   9  -4   48.15    3.53
   5  -9  -4    2.64    0.69
  -5  -9   4    2.11    0.93
   5   9  -4    1.56    1.01
  -5   9   4    2.83    1.08
   4  -9  -4   35.08    2.38
  -4   9   4   33.10    2.94
   4   9  -4   35.70    2.81
   3  -9  -4    1.35    0.71
  -3  -9   4    1.85    0.88
   3   9  -4    1.42    0.95
  -3   9   4    0.07    0.92
   2  -9  -4    2.92    0.74
  -2  -9   4    2.15    0.82
   2   9  -4    3.10    0.42
  -2   9   4    2.11    1.09
   2   9  -4    1.87    0.83
   1  -9  -4  110.82    6.12
  -1  -9   4  108.26    6.37
   1  -9  -4  103.95    6.57
   1   9  -4  107.37    7.02
   1   9  -4  106.79    6.31
  -1   9   4  103.49    7.14
   0  -9  -4   33.70    2.13
   0  -9   4   32.11    2.34
   0  -9  -4   33.44    2.47
   0   9   4   31.31    2.71
   0   9  -4   37.28    2.73
   0   9  -4   31.90    2.18
  -1  -9  -4   62.00    3.90
   1  -9   4   63.85    4.05
  -1  -9  -4   69.01    4.17
   1   9   4   60.59    4.61
  -1   9  -4   77.39    4.67
  -1   9  -4   60.62    4.03
   2  -9   4   83.26    5.07
  -2  -9  -4   89.37    5.19
  -2  -9  -4   82.35    4.94
  -2   9  -4   90.60    5.65
   2   9   4   80.08    5.64
  -2   9  -4   72.52    5.08
  -3  -9  -4    3.70    0.92
   3  -9   4    3.23    1.03
  -3  -9  -4    2.66    0.83
   3   9   4    1.81    0.99
  -3   9  -4    2.90    0.89
  -4  -9  -4    0.70    0.80
   4  -9   4    2.16    1.06
  -4  -9  -4    1.52    0.95
  -4   9  -4    2.54    1.00
   4   9   4    1.00    0.98
  -5  -9  -4    7.79    1.16
  -5  -9  -4    6.28    1.18
   5  -9   4    7.27    1.31
   5   9   4    6.20    1.17
  -5   9  -4    4.46    1.08
   6  -9   4    0.46    1.08
  -6  -9  -4    1.24    0.84
  -6   9  -4    0.53    0.94
   7  -9   4   11.49    1.47
  -7   9  -4   12.38    1.65
   7   9   4   10.41    1.42
  10 -10  -4    1.64    1.04
 -10 -10   4    1.73    1.23
  10  10  -4    1.37    1.12
   9 -10  -4    5.90    1.11
  -9 -10   4    4.95    1.19
  -9  10   4    6.77    1.18
   9  10  -4    4.51    1.22
   8 -10  -4   28.01    2.10
  -8 -10   4   26.01    2.36
  -8  10   4   27.85    2.38
   8  10  -4   25.46    2.34
  -7 -10   4   26.69    2.38
   7 -10  -4   31.01    2.22
   7  10  -4   28.82    2.57
  -7  10   4   28.13    2.58
   6 -10  -4   57.45    3.68
  -6 -10   4   57.49    3.76
   6  10  -4   57.38    4.15
  -6  10   4   57.32    4.28
  -5 -10   4   23.40    1.97
   5 -10  -4   27.32    1.96
   5  10  -4   24.13    2.22
  -5  10   4   22.33    2.45
  -4 -10   4    9.08    1.15
   4 -10  -4    8.54    1.01
   4  10  -4   11.34    1.45
  -4  10   4   10.08    1.65
  -3 -10   4  123.80    7.45
   3 -10  -4  123.29    7.60
  -3  10   4  141.49    8.56
   3  10  -4  122.08    8.26
   2 -10  -4   24.07    1.93
  -2 -10   4   21.43    1.88
  -2  10   4   22.67    2.45
   2  10  -4   24.97    2.27
   1 -10  -4    0.34    0.47
  -1 -10   4    0.06    0.85
   1 -10  -4    0.22    0.75
  -1  10   4   -0.20    0.92
   1  10  -4    0.18    0.94
   1  10  -4    0.99    0.48
   0 -10   4    0.19    0.78
   0 -10  -4    0.61    0.76
   0 -10  -4   -0.24    0.52
   0  10   4   -0.03    1.04
   0  10  -4    0.55    1.02
   0  10  -4    0.42    0.57
  -1 -10  -4    1.17    0.66
  -1 -10  -4    2.73    0.79
   1 -10   4    1.82    0.86
   1  10   4    0.91    1.06
  -1  10  -4    2.41    1.25
  -1  10  -4    0.73    0.64
  -2 -10  -4    4.09    0.86
   2 -10   4    2.69    1.03
  -2 -10  -4    3.08    0.80
  -2  10  -4    3.11    1.21
  -2  10  -4    2.76    0.80
   2  10   4    3.33    1.16
  -3 -10  -4   36.64    2.45
  -3 -10  -4   31.66    2.28
   3 -10   4   32.34    2.53
  -3  10  -4   28.86    2.37
   3  10   4   30.20    2.73
  -4 -10  -4   45.95    3.22
   4 -10   4   51.85    3.47
  -4 -10  -4   51.25    3.48
   4  10   4   49.15    3.72
  -4  10  -4   50.20    3.41
  -5 -10  -4    2.22    0.93
   5 -10   4    1.27    0.98
  -5  10  -4    1.43    0.98
   5  10   4    1.44    1.01
  -6 -10  -4   15.91    1.59
   6 -10   4   17.55    1.78
  -6  10  -4   15.79    1.82
   7 -10   4   11.77    1.51
  -7  10  -4   12.26    1.66
   7  10   4   11.26    1.52
  10 -11  -4    0.17    0.87
 -10 -11   4   -0.12    1.17
  10  11  -4   -0.72    1.08
  -9 -11   4    0.71    1.04
   9 -11  -4    2.12    0.95
  -9  11   4    1.19    1.02
   9  11  -4    1.13    1.13
  -8 -11   4   -0.79    0.92
   8 -11  -4   -0.85    0.80
   8  11  -4    0.23    1.10
  -8  11   4    0.06    0.94
   7 -11  -4    3.50    0.95
  -7 -11   4    3.98    1.18
  -7  11   4    4.46    1.26
   7  11  -4    4.56    1.25
   6 -11  -4   10.18    1.11
  -6 -11   4    9.85    1.28
  -6  11   4    8.99    1.52
   6  11  -4   12.23    1.60
  -5 -11   4    0.05    0.93
   5 -11  -4    0.88    0.70
  -5  11   4    0.06    1.20
   5  11  -4    0.81    1.06
  -4 -11   4    2.15    0.90
   4 -11  -4    2.69    0.84
  -4  11   4    3.31    1.35
   4  11  -4    4.12    1.22
  -3 -11   4  112.11    6.55
   3 -11  -4  102.64    6.65
   3  11  -4  113.28    7.33
  -3  11   4  113.15    7.49
  -2 -11   4  225.09   13.14
   2 -11  -4  231.38   13.54
  -2  11   4  232.79   14.73
   2  11  -4  228.05   14.56
  -1 -11   4   35.02    2.60
   1 -11  -4   34.20    2.60
   1  11  -4   33.19    2.22
   1  11  -4   36.90    2.90
  -1  11   4   34.31    3.10
   0 -11  -4    2.04    0.83
   0 -11   4    2.47    0.91
   0 -11  -4    2.40    0.63
   0  11   4    2.00    1.19
   0  11  -4    2.29    0.64
   0  11  -4    2.50    1.22
  -1 -11  -4    1.82    0.79
   1 -11   4   -0.06    0.95
  -1 -11  -4    0.17    0.60
  -1  11  -4    0.05    1.30
  -1  11  -4   -0.82    0.65
   1  11   4   -1.25    1.05
  -2 -11  -4   24.55    1.88
   2 -11   4   26.05    2.22
  -2 -11  -4   32.12    2.06
   2  11   4   24.26    2.52
  -2  11  -4   20.52    1.95
  -3 -11  -4   97.20    5.69
  -3 -11  -4  102.52    5.93
   3 -11   4   98.40    5.85
  -3  11  -4   87.04    5.84
   3  11   4   89.37    6.41
  -4 -11  -4   29.01    2.23
   4 -11   4   30.10    2.38
  -4  11  -4   31.53    2.43
   4  11   4   27.09    2.68
  -5 -11  -4    4.85    1.01
   5 -11   4    4.98    1.27
   5  11   4    5.03    1.19
  -5  11  -4    5.69    1.21
   6 -11   4    1.04    1.09
  -6 -11  -4    0.80    0.90
  -6  11  -4    1.24    1.04
   9 -12  -4   -0.07    0.91
  -9 -12   4   -0.32    1.14
  -9  12   4   -0.10    0.93
   9  12  -4   -0.11    1.14
  -8 -12   4   21.60    2.05
   8 -12  -4   22.92    2.01
   8  12  -4   20.73    2.19
  -8  12   4   21.10    2.13
   7 -12  -4   93.00    5.64
  -7 -12   4   91.99    5.65
   7  12  -4   85.06    6.18
  -7  12   4   92.30    6.26
  -6 -12   4   45.50    3.22
   6 -12  -4   50.03    3.17
   6  12  -4   48.52    3.70
  -6  12   4   43.57    3.82
   5 -12  -4    0.51    0.71
  -5 -12   4    0.81    0.98
  -5  12   4   -0.08    1.34
   5  12  -4    1.70    1.07
   4 -12  -4    4.41    0.89
  -4 -12   4    3.31    0.98
  -4  12   4    3.85    1.31
   4  12  -4    4.73    1.32
   3 -12  -4    1.48    0.83
  -3 -12   4    3.00    0.97
   3  12  -4    2.30    1.23
  -3  12   4    1.94    1.21
   2 -12  -4   65.60    4.10
  -2 -12   4   61.49    4.06
  -2  12   4   62.97    4.79
   2  12  -4   60.50    4.55
  -1 -12   4   24.52    2.27
   1 -12  -4   27.42    2.30
   1  12  -4   29.31    2.64
  -1  12   4   25.29    2.66
   0 -12   4    7.60    1.25
   0 -12  -4   10.32    1.25
   0  12  -4   10.87    1.66
   0  12  -4    7.02    0.86
   0  12   4    4.38    1.31
  -1 -12  -4   -0.39    0.64
  -1 -12  -4    0.75    0.79
   1 -12   4    0.36    0.89
  -1  12  -4    0.17    0.68
   1  12   4   -0.92    1.15
  -1  12  -4    0.69    1.43
  -2 -12  -4   67.15    3.85
  -2 -12  -4   57.83    3.63
   2 -12   4   62.97    3.90
  -2  12  -4   53.73    3.71
   2  12   4   48.91    4.31
  -3 -12  -4   64.08    4.13
  -3 -12  -4   78.05    4.38
   3 -12   4   72.84    4.39
  -3  12  -4   59.28    4.25
   3  12   4   61.17    4.76
  -4 -12  -4    3.65    0.95
   4 -12   4    4.02    1.23
  -4  12  -4    3.10    1.00
   4  12   4    2.78    1.17
  -5 -12  -4   -0.08    0.83
   5 -12   4   -0.54    1.16
   5  12   4    1.61    1.05
  -5  12  -4   -0.33    1.04
  -6 -12  -4    1.60    0.94
   6 -12   4   -0.30    1.10
  -6  12  -4   -0.40    1.11
   9 -13  -4   -0.29    0.96
   9  13  -4   -0.22    1.04
   8 -13  -4   16.80    1.64
  -8 -13   4   17.51    1.83
   8  13  -4   14.98    1.91
  -8  13   4   14.02    1.78
  -7 -13   4    2.68    1.21
   7 -13  -4    2.90    0.86
   7  13  -4    2.13    1.12
  -7  13   4    2.85    1.28
  -6 -13   4    5.65    1.26
   6 -13  -4    7.11    1.08
  -6  13   4    5.32    1.55
   6  13  -4    4.97    1.45
   5 -13  -4    1.61    0.85
  -5 -13   4    1.33    1.08
  -5  13   4    1.02    1.40
   5  13  -4    1.06    1.26
   4 -13  -4    1.58    0.85
  -4 -13   4    3.15    1.09
  -4  13   4    2.20    1.26
   4  13  -4    1.46    1.12
  -3 -13   4    9.68    1.38
   3 -13  -4   10.29    1.21
  -3  13   4   11.27    1.77
   3  13  -4    8.73    1.48
  -2 -13   4   43.72    3.13
   2 -13  -4   43.10    3.07
   2  13  -4   43.26    3.44
  -2  13   4   42.82    3.75
  -1 -13   4   64.73    4.21
   1 -13  -4   65.36    4.30
   1  13  -4   70.17    4.83
  -1  13   4   58.22    4.78
   0 -13  -4   30.97    2.37
   0 -13   4   21.98    2.33
   0  13   4   24.04    2.62
   0  13  -4   32.89    2.95
   1 -13   4   36.17    2.73
   1  13   4   32.66    3.02
  -1  13  -4   48.43    3.65
  -1  13  -4   31.54    2.37
  -2 -13  -4   67.47    3.74
   2 -13   4   57.34    3.78
  -2 -13  -4   53.43    3.47
  -2  13  -4   50.34    3.57
   2  13   4   49.85    4.21
  -3 -13  -4    5.32    0.98
   3 -13   4    4.72    1.26
  -3  13  -4    5.80    1.04
   3  13   4    2.90    1.31
  -4 -13  -4    0.41    0.82
   4 -13   4   -1.27    1.12
   4  13   4   -0.34    1.07
  -4  13  -4   -0.32    0.94
   5 -13   4    0.19    1.16
  -5 -13  -4    0.54    0.88
   5  13   4    0.24    1.05
  -5  13  -4   -0.97    1.02
   8 -14  -4    3.59    1.08
  -8 -14   4    3.53    1.16
  -8  14   4    4.48    1.29
   8  14  -4    2.67    1.29
  -7 -14   4   -0.69    1.13
   7 -14  -4    0.24    0.92
  -7  14   4    0.56    1.30
   7  14  -4    0.25    1.22
  -6 -14   4    7.76    1.40
   6 -14  -4    7.98    1.19
   6  14  -4    8.28    1.63
  -6  14   4    8.46    1.75
   5 -14  -4   12.12    1.38
  -5 -14   4   11.45    1.55
   5  14  -4   11.57    1.80
  -5  14   4   13.74    2.12
   4 -14  -4   21.84    1.99
  -4 -14   4   23.77    2.20
  -4  14   4   26.44    2.69
   4  14  -4   21.03    2.31
  -3 -14   4   36.63    2.80
   3 -14  -4   35.54    2.68
   3  14  -4   37.39    3.26
  -3  14   4   37.24    3.35
  -2 -14   4    1.96    1.12
   2 -14  -4    0.21    0.85
   2  14  -4    1.50    1.14
  -2  14   4    0.17    1.20
   1 -14  -4   32.28    2.54
  -1 -14   4   24.65    2.41
  -1  14   4   25.72    2.85
   1  14  -4   34.67    3.05
   0 -14  -4   -0.08    0.93
   0 -14   4   -0.16    0.94
   0  14  -4    1.65    1.58
   0  14   4   -1.16    1.24
  -1 -14  -4    3.19    0.92
   1 -14   4    1.41    1.13
   1  14   4    1.12    1.37
  -1  14  -4    2.51    1.69
   2 -14   4    8.38    1.35
   2  14   4    5.58    1.35
  -2  14  -4    6.79    1.04
   3 -14   4    1.38    1.18
  -3  14  -4    1.77    0.88
   3  14   4    0.78    1.22
  -4 -14  -4   27.22    2.17
   4 -14   4   30.03    2.50
  -4  14  -4   24.99    2.25
   4  14   4   25.49    2.62
   5 -14   4    1.37    1.22
  -5 -14  -4    2.77    0.96
   5  14   4    2.73    1.18
  -5  14  -4    3.31    1.12
  -7 -15   4   -0.44    1.02
   7 -15  -4   -0.61    0.90
   7  15  -4    0.95    1.32
  -7  15   4   -0.11    1.30
   6 -15  -4    1.37    0.93
  -6 -15   4    2.32    1.22
   6  15  -4    0.39    1.34
  -6  15   4    0.26    1.45
   5 -15  -4   12.27    1.39
  -5 -15   4   13.19    1.60
  -5  15   4   14.99    2.26
   5  15  -4   11.37    1.87
   4 -15  -4    8.52    1.21
  -4 -15   4    8.10    1.29
  -4  15   4   12.00    1.87
   4  15  -4    8.11    1.65
  -3 -15   4    1.28    1.14
   3 -15  -4    1.48    0.96
  -3  15   4    1.17    1.50
   3  15  -4    0.57    1.25
  -2 -15   4    1.77    1.18
   2 -15  -4    2.38    1.06
  -2  15   4    2.88    1.40
   2  15  -4    3.73    1.53
  -1 -15   4    0.95    1.12
   1 -15  -4    0.96    1.03
  -1  15   4    1.39    1.47
   1  15  -4    3.39    1.47
   0 -15   4    0.79    1.12
   0 -15  -4   -0.31    1.01
   0  15  -4    0.18    1.60
   0  15   4    0.48    1.38
   1 -15   4    2.90    1.22
   1  15   4    0.27    1.34
  -1  15  -4    6.92    2.00
   2 -15   4    1.42    1.15
   2  15   4   -0.67    1.09
   3 -15   4    0.73    1.14
   3  15   4    0.04    1.20
  -3  15  -4   -0.10    0.87
   4 -15   4    7.49    1.41
  -4  15  -4    4.52    1.14
   4  15   4    4.48    1.36
   6 -16  -4    1.55    0.95
  -6 -16   4    2.74    1.27
   6  16  -4    1.45    1.42
  -6  16   4    3.68    1.67
  -5 -16   4   17.60    1.82
   5 -16  -4   13.20    1.50
   5  16  -4   18.95    2.22
  -5  16   4   17.49    2.49
   4 -16  -4    1.28    0.95
  -4 -16   4    1.08    1.11
   4  16  -4    0.03    1.23
  -4  16   4    0.88    1.58
  -3 -16   4    0.69    0.99
   3 -16  -4    1.94    1.05
  -3  16   4    1.36    1.58
   3  16  -4    1.06    1.47
  -2 -16   4   -0.80    1.07
   2 -16  -4   -0.20    0.99
   2  16  -4    0.66    1.41
  -2  16   4   -1.00    1.26
  -1 -16   4   -0.15    1.07
   1 -16  -4    1.16    1.07
   1  16  -4    1.00    1.58
  -1  16   4    0.95    1.34
   0 -16   4   54.63    3.79
   0  16   4   45.78    4.47
   0  16  -4   72.39    5.02
   1 -16   4   46.00    3.30
   1  16   4   44.31    3.87
   2 -16   4    0.44    1.14
   2  16   4    0.21    1.26
   3 -16   4    0.22    1.13
   3  16   4   -0.34    1.17
  -5 -17   4   13.58    1.71
   5 -17  -4   14.62    1.60
   5  17  -4   14.32    2.00
  -5  17   4   17.78    2.43
   4 -17  -4   12.61    1.53
  -4 -17   4   13.33    1.68
  -4  17   4   13.75    2.35
   4  17  -4   14.72    2.16
  -3 -17   4    5.00    1.27
   3 -17  -4    4.94    1.20
  -3  17   4    7.22    1.91
   3  17  -4    3.26    1.64
   2 -17  -4    4.48    1.24
  -2 -17   4    3.18    1.23
  -2  17   4    4.26    1.75
   2  17  -4    1.41    1.70
  -1 -17   4    6.20    1.30
  -1  17   4    5.85    1.78
   1  17  -4    8.07    1.98
   0 -17   4    6.29    1.36
   0  17  -4    7.05    2.04
   0  17   4    3.48    1.68
   1 -17   4    1.97    1.17
   1  17   4   -0.07    1.41
   2 -17   4    3.13    1.24
   2  17   4    2.20    1.43
   3 -18  -4    2.72    1.31
  -3 -18   4    3.01    1.27
  -3  18   4    2.14    1.61
   3  18  -4    3.91    1.83
  -2 -18   4    7.17    1.43
  -2  18   4    8.38    1.95
   2  18  -4    8.25    2.11
  -1 -18   4   14.24    1.74
   1  18  -4   18.37    2.57
  -1  18   4   15.33    2.31
   0 -18   4    1.74    1.20
   0  18  -4    2.25    1.93
   0  18   4    1.89    1.55
 -11   0   5    2.47    1.14
  11   0  -5   -0.24    0.89
  10   0  -5   -0.46    0.65
 -10   0   5    0.00    1.00
 -10   0   5    0.64    1.00
  -9   0   5   -0.82    0.92
   9   0  -5    0.10    0.58
  -9   0   5    0.28    0.95
  -8   0   5   -0.39    0.81
  -8   0   5    0.25    0.95
   8   0  -5   -0.09    0.55
  -7   0   5   -0.20    0.83
   7   0  -5    0.36    0.49
  -7   0   5    0.31    0.70
  -6   0   5    0.95    0.61
   6   0  -5    0.63    0.49
  -6   0   5    0.74    0.94
   5   0  -5    0.26    0.47
  -5   0   5   -0.31    0.83
  -5   0   5    1.32    0.52
   4   0  -5    0.16    0.50
  -4   0   5    0.55    0.69
  -4   0   5    1.20    0.43
  -3   0   5    0.09    0.37
   3   0  -5   -0.15    0.51
  -3   0   5   -0.19    0.59
  -2   0   5   -0.27    0.35
  -2   0   5   -0.08    0.52
   2   0  -5    0.82    0.57
   1   0  -5    0.00    0.52
  -1   0   5   -0.07    0.50
  -1   0   5    0.21    0.44
   0   0   5    0.26    0.48
   0   0   5   -0.24    0.40
   0   0  -5    1.64    0.77
   1   0   5    0.09    0.54
  -1   0  -5   -0.88    0.67
   1   0   5    0.29    0.33
  -2   0  -5   -0.24    0.85
   2   0   5    0.03    0.24
   2   0   5    0.33    0.57
  -3   0  -5   -0.01    0.92
   3   0   5    0.59    0.65
   4   0   5   -0.47    0.70
  -4   0  -5   -1.29    0.83
  -5   0  -5    0.20    1.06
   5   0   5   -0.22    0.76
  -6   0  -5   -0.32    1.01
   6   0   5   -0.07    0.79
  -7   0  -5    0.13    1.28
   7   0   5   -0.30    0.81
   8   0   5   -0.34    0.74
  -8   0  -5   -0.68    1.23
  12   1  -5    7.13    1.26
  11  -1  -5   -0.67    0.76
 -11  -1   5    2.94    1.20
 -11   1   5    0.14    1.05
  11   1  -5   -0.60    0.88
  10  -1  -5   53.74    3.44
 -10  -1   5   56.38    3.68
 -10   1   5   63.79    3.68
 -10   1   5   44.74    3.93
  10   1  -5   49.92    3.77
  -9  -1   5    4.92    1.18
   9  -1  -5    4.10    0.79
  -9  -1   5    5.01    1.12
  -9   1   5    3.88    1.17
  -9   1   5    5.20    1.08
   9   1  -5    4.17    0.71
  -8  -1   5   -0.01    0.84
   8  -1  -5   -0.06    0.57
  -8  -1   5   -0.77    0.81
  -8   1   5    0.27    1.01
  -8   1   5    0.75    0.81
   8   1  -5    0.23    0.49
   7  -1  -5   45.19    2.76
  -7  -1   5   41.71    3.20
  -7  -1   5   43.45    2.85
   7   1  -5   40.93    2.72
  -7   1   5   40.30    3.20
  -7   1   5   45.66    2.82
  -6  -1   5   51.54    3.75
   6  -1  -5   51.42    3.22
  -6  -1   5   51.34    3.20
  -6   1   5   48.74    3.16
  -6   1   5   55.48    3.78
   6   1  -5   52.30    3.21
  -5  -1   5   93.03    5.24
   5  -1  -5   89.57    5.40
  -5  -1   5   85.67    5.94
  -5   1   5   87.13    5.95
  -5   1   5   93.98    5.20
   5   1  -5   88.49    5.39
   4  -1  -5  148.15    8.63
  -4  -1   5  144.15    8.30
  -4  -1   5  146.84    9.32
  -4   1   5  146.32    8.25
  -4   1   5  145.82    9.33
   4   1  -5  143.29    8.63
  -3  -1   5   16.82    1.28
  -3  -1   5   20.15    1.62
   3  -1  -5   18.69    1.52
  -3   1   5   18.40    1.22
  -3   1   5   16.53    1.68
   3   1  -5   20.44    1.48
   2  -1  -5    0.19    0.50
  -2  -1   5    1.21    0.60
  -2  -1   5    2.20    0.49
   2   1  -5    1.74    0.59
  -2   1   5    0.91    0.37
  -2   1   5    1.06    0.61
  -1  -1   5  170.62   11.06
  -1  -1   5  182.92   10.03
   1  -1  -5  166.72   10.47
  -1   1   5  177.31   10.00
   1   1  -5  180.32   10.51
  -1   1   5  181.63   11.10
   0  -1   5   10.92    1.02
   0  -1   5   10.62    0.97
   0  -1  -5   10.34    1.16
   0   1   5   11.79    1.01
   0   1   5   10.16    1.03
   0   1  -5    9.55    1.16
   1  -1   5   40.72    2.64
  -1  -1  -5   43.10    3.00
   1  -1   5   40.89    2.68
  -1   1  -5   38.18    2.89
   1   1   5   42.37    2.75
   1   1   5   42.59    2.59
  -2  -1  -5    9.76    1.33
   2  -1   5   11.85    1.11
  -2   1  -5   11.05    1.34
   2   1   5   11.22    1.05
   2   1   5    9.83    0.86
   3  -1   5  122.87    7.09
  -3  -1  -5  122.86    7.55
   3   1   5  124.12    7.08
  -3   1  -5  116.41    7.50
   4  -1   5    1.50    0.68
  -4  -1  -5    1.44    0.99
   4   1   5    0.73    0.75
  -4   1  -5    1.11    0.94
  -5  -1  -5   85.06    5.69
   5  -1   5   86.50    5.24
   5   1   5   91.12    5.28
  -5   1  -5   86.14    5.64
   6  -1   5    4.26    0.95
  -6  -1  -5    3.07    1.30
  -6   1  -5    3.92    1.28
   6   1   5    4.65    0.90
   7  -1   5    0.62    0.75
  -7  -1  -5    0.10    1.24
  -7   1  -5    0.15    1.12
   7   1   5    0.76    0.86
   8  -1   5   11.99    1.35
  -8  -1  -5   12.72    1.87
  -8   1  -5   10.49    1.66
   8   1   5   11.72    1.37
 -12  -2   5   20.22    2.00
  12   2  -5   14.23    1.65
  11  -2  -5   17.67    1.77
 -11  -2   5   20.48    1.99
  11   2  -5   17.96    1.96
 -11   2   5   17.22    1.91
 -10  -2   5    0.60    1.08
  10  -2  -5    1.17    0.77
  10   2  -5    1.49    0.86
 -10   2   5    1.65    1.09
   9  -2  -5   37.61    2.56
  -9  -2   5   38.19    2.76
  -9   2   5   42.56    2.71
  -9   2   5   33.58    3.02
   9   2  -5   35.93    2.84
  -8  -2   5   19.39    1.80
  -8  -2   5   20.63    2.10
   8  -2  -5   20.78    1.61
  -8   2   5   18.02    1.96
   8   2  -5   21.03    1.55
  -8   2   5   22.97    1.82
   7  -2  -5   12.89    1.17
  -7  -2   5   11.24    1.24
  -7  -2   5   10.44    1.45
  -7   2   5   11.72    1.51
  -7   2   5   12.23    1.19
   7   2  -5   13.07    1.08
  -6  -2   5   16.43    1.70
  -6  -2   5   18.24    1.47
   6  -2  -5   17.96    1.39
   6   2  -5   17.19    1.31
  -6   2   5   16.36    1.37
  -6   2   5   17.19    1.75
   5  -2  -5   64.62    3.89
  -5  -2   5   65.04    4.36
  -5  -2   5   59.27    3.77
   5   2  -5   64.09    3.88
  -5   2   5   61.02    4.36
  -5   2   5   63.59    3.69
  -4  -2   5    7.37    1.03
   4  -2  -5    7.36    0.83
  -4  -2   5    8.38    0.84
   4   2  -5    8.42    0.88
  -4   2   5    8.19    1.16
  -4   2   5    8.26    0.72
   3  -2  -5   76.13    4.42
  -3  -2   5   73.84    4.70
  -3  -2   5   69.31    4.17
   3   2  -5   66.09    4.35
  -3   2   5   67.85    4.74
  -3   2   5   72.28    4.05
  -2  -2   5  129.00    7.57
  -2  -2   5  133.38    8.40
   2  -2  -5  134.21    7.96
  -2   2   5  130.62    7.48
  -2   2   5  133.14    8.44
   2   2  -5  133.82    7.91
  -1  -2   5    3.44    0.56
  -1  -2   5    2.68    0.58
   1  -2  -5    2.87    0.68
  -1   2   5    3.36    0.50
  -1   2   5    4.05    0.72
   1   2  -5    3.65    0.78
   0  -2  -5  114.54    7.11
   0  -2   5  121.70    6.79
   0  -2   5  109.55    7.34
   0   2   5  122.33    6.72
   0   2   5  115.55    7.42
   0   2  -5  118.57    7.13
   1  -2   5   72.93    4.93
  -1  -2  -5   87.48    5.29
   1   2   5   81.96    5.31
  -1   2  -5   81.86    5.19
   1   2   5   90.14    4.88
  -1   2  -5   83.83    5.20
  -2  -2  -5   47.45    3.25
   2  -2   5   44.85    2.93
  -2   2  -5   42.89    3.11
   2   2   5   45.20    3.01
   2   2   5   48.78    2.89
  -3  -2  -5   33.22    2.63
   3  -2   5   30.08    2.19
  -3   2  -5   30.10    2.42
   3   2   5   33.28    2.22
  -4  -2  -5   66.51    4.35
   4  -2   5   64.33    3.97
   4   2   5   61.45    3.95
  -4   2  -5   62.76    4.27
  -5  -2  -5   -0.87    1.09
   5  -2   5    0.72    0.71
   5   2   5    1.83    0.84
  -5   2  -5   -0.23    0.92
   6  -2   5   -0.48    0.71
  -6  -2  -5   -1.28    0.96
   6   2   5   -0.52    0.81
  -6   2  -5    0.92    1.03
  -7  -2  -5    2.53    1.32
   7  -2   5    1.35    0.89
  -7   2  -5    0.64    1.28
   7   2   5    0.46    0.86
   8  -2   5    0.65    0.90
  -8  -2  -5    1.16    1.33
  -8   2  -5   -0.26    1.12
   8   2   5    0.20    0.87
 -12  -3   5   10.51    1.61
  12  -3  -5    9.20    1.24
  12   3  -5    7.37    1.27
  11  -3  -5    0.28    0.85
 -11  -3   5    0.56    1.19
 -11   3   5   -0.43    1.07
  11   3  -5   -0.31    0.87
 -10  -3   5    0.14    1.06
  10  -3  -5   -0.33    0.72
 -10   3   5    0.27    1.06
  10   3  -5    0.03    0.83
   9  -3  -5   59.37    3.81
  -9  -3   5   63.42    3.94
   9   3  -5   62.70    4.18
  -9   3   5   54.31    4.29
  -8  -3   5  213.55   12.29
   8  -3  -5  217.38   12.57
   8   3  -5  217.14   13.51
  -8   3   5  207.67   13.61
   7  -3  -5   19.53    1.54
  -7  -3   5   21.07    1.99
  -7  -3   5   20.44    1.70
  -7   3   5   15.74    1.84
  -7   3   5   22.55    1.56
   7   3  -5   17.55    1.44
  -6  -3   5    2.16    0.86
  -6  -3   5    2.27    0.71
   6  -3  -5    2.77    0.65
  -6   3   5    3.72    0.61
   6   3  -5    3.13    0.58
  -6   3   5    2.85    0.90
   5  -3  -5    0.25    0.54
  -5  -3   5    0.21    0.72
  -5  -3   5    0.46    0.59
  -5   3   5    0.15    0.74
   5   3  -5    0.75    0.50
  -4  -3   5   38.16    2.69
  -4  -3   5   34.42    2.34
   4  -3  -5   40.59    2.46
  -4   3   5   35.94    2.72
  -4   3   5   36.72    2.13
   4   3  -5   33.67    2.37
  -3  -3   5  355.15   22.91
  -3  -3   5  356.97   20.70
   3  -3  -5  380.60   21.46
  -3   3   5  355.06   22.96
  -3   3   5  378.94   20.54
   3   3  -5  381.44   21.40
  -2  -3   5  182.56   10.23
  -2  -3   5  181.95   11.31
   2  -3  -5  172.66   10.68
  -2   3   5  189.33   11.39
   2   3  -5  177.10   10.60
  -2   3   5  175.10   10.09
  -1  -3   5   21.82    1.46
   1  -3  -5   22.91    1.70
  -1   3   5   17.73    1.32
   1   3  -5   18.26    1.60
  -1   3   5   19.90    1.66
   0  -3  -5    0.99    0.60
   0  -3   5    0.93    0.60
   0   3   5    0.57    0.53
   0   3  -5    0.63    0.40
   0   3   5    2.13    0.49
   0   3  -5    0.31    0.62
  -1  -3  -5  188.86   11.82
   1  -3   5  193.48   11.36
   1   3   5  194.20   12.42
  -1   3  -5  188.04   11.75
   1   3   5  205.08   11.27
  -1   3  -5  217.41   12.31
  -2  -3  -5   49.92    3.56
   2  -3   5   48.58    3.34
  -2   3  -5   51.68    3.54
   2   3   5   54.74    3.25
   2   3   5   54.77    3.47
   3  -3   5   -0.36    0.66
  -3  -3  -5    0.85    1.00
   3   3   5    0.79    0.62
  -3   3  -5   -0.34    0.87
   4  -3   5    0.88    0.79
  -4  -3  -5    0.67    1.04
  -4   3  -5    0.14    0.94
   4   3   5    0.32    0.69
  -5  -3  -5    3.19    1.11
   5  -3   5    3.61    0.94
  -5   3  -5    2.94    1.04
   5   3   5    2.31    0.91
   6  -3   5   74.66    4.45
  -6  -3  -5   71.76    4.82
  -6   3  -5   66.67    4.74
   6   3   5   73.05    4.44
   7  -3   5   90.20    5.13
  -7  -3  -5   81.88    5.53
  -7   3  -5   75.72    5.47
   7   3   5   82.47    5.05
   8  -3   5    2.30    0.99
  -8  -3  -5    1.84    1.30
   8   3   5    0.83    0.81
  -8   3  -5    1.52    1.33
  12  -4  -5   22.16    2.07
  12   4  -5   23.29    2.18
 -11  -4   5    1.19    1.14
  11  -4  -5   -0.79    0.85
 -11   4   5   -0.03    1.02
  11   4  -5    0.30    0.92
  10  -4  -5    3.68    0.92
 -10  -4   5    4.38    1.25
  10   4  -5    5.02    1.10
 -10   4   5    5.88    1.27
   9  -4  -5    2.71    0.73
  -9  -4   5    2.97    1.07
  -9   4   5    3.60    1.08
   9   4  -5    2.18    0.93
  -8  -4   5   42.51    3.04
   8  -4  -5   47.92    3.05
   8   4  -5   49.19    3.36
  -8   4   5   45.53    3.47
   7  -4  -5   23.93    1.74
  -7  -4   5   22.84    1.84
   7   4  -5   24.34    1.96
  -7   4   5   23.89    2.20
   6  -4  -5   18.42    1.51
  -6  -4   5   19.77    1.52
   6   4  -5   17.32    1.39
  -6   4   5   18.03    1.91
   6   4  -5   19.00    1.72
   5  -4  -5    2.53    0.61
  -5  -4   5    4.58    0.79
   5   4  -5    3.51    0.80
  -5   4   5    2.37    0.85
   5   4  -5    2.68    0.53
   4  -4  -5  167.52    9.61
  -4  -4   5  158.74    9.29
  -4   4   5  156.23   10.39
   4   4  -5  166.20    9.51
   4   4  -5  162.35   10.25
  -3  -4   5  326.72   18.86
   3  -4  -5  346.45   19.54
  -3   4   5  332.41   20.93
   3   4  -5  334.06   20.80
   3   4  -5  333.62   19.43
  -2  -4   5    5.98    0.81
   2  -4  -5    5.28    0.85
  -2   4   5    5.49    0.47
   2   4  -5    5.15    0.73
  -2   4   5    6.33    0.96
   2   4  -5    5.50    0.73
   1  -4  -5    1.82    0.65
  -1  -4   5    0.39    0.60
  -1   4   5    0.95    0.62
  -1   4   5    1.82    0.40
   1   4  -5    1.69    0.52
   1   4  -5    0.47    0.56
   0  -4   5    0.24    0.57
   0  -4  -5    0.54    0.65
   0   4  -5    1.03    0.48
   0   4   5    0.85    0.43
   0   4   5    1.65    0.64
   0   4  -5   -0.08    0.63
  -1  -4  -5  165.79   10.15
   1  -4   5  151.16    9.74
  -1   4  -5  196.00   10.60
   1   4   5  173.03    9.68
  -1   4  -5  167.13   10.11
   1   4   5  162.11   10.69
   2  -4   5  268.65   16.61
  -2  -4  -5  281.46   17.26
  -2   4  -5  307.22   17.22
   2   4   5  302.84   18.23
   2   4   5  301.84   16.56
  -3  -4  -5   22.13    1.99
   3  -4   5   21.68    1.85
   3   4   5   18.45    1.72
   3   4   5   20.43    1.66
  -3   4  -5   22.42    1.87
  -4  -4  -5   18.28    1.89
   4  -4   5   18.65    1.64
   4   4   5   17.31    1.57
  -4   4  -5   15.32    1.67
   5  -4   5    1.42    0.90
  -5  -4  -5    2.28    1.19
   5   4   5    0.10    0.75
  -5   4  -5    0.06    0.93
   6  -4   5   16.73    1.58
  -6  -4  -5   14.58    1.82
  -6   4  -5   14.24    1.75
   6   4   5   12.28    1.37
  -7  -4  -5    2.46    1.22
   7  -4   5    1.27    0.94
   7   4   5   -1.79    0.87
  -7   4  -5   -1.41    1.13
   8  -4   5    0.92    0.95
  -8  -4  -5    1.29    1.30
   8   4   5   -0.63    0.89
  -8   4  -5   -1.05    1.22
  11  -5  -5    2.90    0.99
 -11  -5   5    2.44    1.17
  11   5  -5    2.53    1.03
 -11   5   5    1.92    1.17
 -10  -5   5   -0.69    1.06
  10  -5  -5    0.41    0.84
  10   5  -5    0.65    0.90
 -10   5   5    0.55    1.01
   9  -5  -5    4.76    0.94
  -9  -5   5    3.42    1.13
   9   5  -5    3.84    0.93
  -9   5   5    5.57    1.16
   8  -5  -5   11.99    1.25
  -8  -5   5   11.71    1.39
   8   5  -5   14.47    1.49
  -8   5   5   13.92    1.59
   7  -5  -5   79.02    4.78
  -7  -5   5   74.20    4.78
   7   5  -5   78.61    5.18
  -7   5   5   80.18    5.33
   6  -5  -5   50.71    3.22
  -6  -5   5   44.30    3.16
  -6   5   5   57.56    3.71
   6   5  -5   49.45    3.50
  -5  -5   5   75.14    4.51
   5  -5  -5   78.03    4.63
  -5   5   5   76.67    5.16
   5   5  -5   73.27    4.95
   5   5  -5   73.07    4.44
  -4  -5   5  152.58    9.21
   4  -5  -5  161.89    9.51
  -4   5   5  156.03   10.32
   4   5  -5  170.11   10.19
   4   5  -5  162.07    9.37
   3  -5  -5   23.43    1.84
  -3  -5   5   23.23    1.77
  -3   5   5   19.78    1.95
   3   5  -5   24.36    1.86
   3   5  -5   23.34    1.58
  -2  -5   5    0.33    0.57
   2  -5  -5    0.30    0.71
  -2   5   5    1.01    0.67
   2   5  -5    0.25    0.47
   2   5  -5    0.48    0.60
  -2   5   5    0.40    0.24
  -1  -5   5    0.48    0.66
   1  -5  -5    0.73    0.61
   1   5  -5    0.61    0.54
   1   5  -5    0.45    0.53
  -1   5   5    0.73    0.35
  -1   5   5    0.24    0.67
   0  -5   5    1.53    0.64
   0  -5  -5    1.67    0.66
   0   5   5    1.61    0.71
   0   5  -5    2.16    0.60
   0   5  -5    2.34    0.71
   0   5   5    1.67    0.49
  -1  -5  -5    9.74    1.20
   1  -5   5    8.03    1.06
   1   5   5   10.81    1.15
   1   5   5    7.66    0.95
  -1   5  -5    9.44    1.14
  -1   5  -5   12.91    1.07
   2  -5   5   22.47    1.91
  -2  -5  -5   21.99    1.97
   2   5   5   25.24    1.83
   2   5   5   27.95    2.00
  -2   5  -5   22.23    1.92
  -3  -5  -5   85.93    5.53
   3  -5   5   86.98    5.23
   3   5   5   94.06    5.64
   3   5   5   81.81    5.14
  -3   5  -5   80.63    5.37
   4  -5   5    0.12    0.76
  -4  -5  -5    0.70    0.95
  -4   5  -5   -1.32    0.90
   4   5   5    0.48    0.85
  -5  -5  -5   27.58    2.30
   5  -5   5   27.03    2.09
  -5   5  -5   25.01    2.37
   5   5   5   22.95    2.01
  -6  -5  -5   14.73    1.75
   6  -5   5   13.89    1.42
  -6   5  -5   14.27    1.67
   6   5   5    9.82    1.30
   7  -5   5    3.67    0.99
  -7  -5  -5    4.48    1.34
   7   5   5    3.33    0.95
  -7   5  -5    4.13    1.33
 -11  -6   5    5.50    1.39
  11  -6  -5    4.53    1.05
 -11   6   5    4.90    1.27
  11   6  -5    5.65    1.18
  10  -6  -5   16.04    1.58
 -10  -6   5   17.17    1.77
  10   6  -5   15.70    1.67
 -10   6   5   16.51    1.78
   9  -6  -5   64.62    3.93
  -9  -6   5   56.85    3.96
  -9   6   5   58.79    4.28
   9   6  -5   60.48    4.18
  -8  -6   5    0.33    0.82
   8  -6  -5    1.02    0.74
   8   6  -5    0.28    0.76
  -8   6   5    0.65    0.95
   7  -6  -5   89.00    5.49
  -7  -6   5   85.79    5.40
   7   6  -5   89.55    5.91
  -7   6   5   95.37    6.03
  -6  -6   5    9.13    1.12
   6  -6  -5    9.06    0.99
  -6   6   5   10.45    1.42
   6   6  -5   11.58    1.27
   5  -6  -5    2.25    0.73
  -5  -6   5    3.17    0.79
  -5   6   5    3.32    1.10
   5   6  -5    3.86    0.82
   4  -6  -5   48.42    3.10
  -4  -6   5   44.49    3.05
   4   6  -5   52.48    2.81
  -4   6   5   37.55    3.39
   4   6  -5   47.08    3.33
   3  -6  -5    2.45    0.70
  -3  -6   5    0.94    0.66
   3   6  -5    1.59    0.73
   3   6  -5    1.99    0.43
  -3   6   5    2.42    0.93
   2  -6  -5  244.82   15.06
  -2  -6   5  242.53   14.51
  -2   6   5  234.09   14.27
   2   6  -5  257.33   15.99
   2   6  -5  284.56   14.90
  -2   6   5  272.70   16.16
   1  -6  -5   41.94    3.07
  -1  -6   5   42.10    2.92
  -1   6   5   44.29    3.26
  -1   6   5   48.88    2.67
   1   6  -5   43.49    3.11
   1   6  -5   45.74    2.87
   0  -6  -5  138.81    8.46
   0  -6   5  129.95    8.13
   0   6  -5  139.97    8.37
   0   6   5  136.61    9.03
   0   6  -5  157.57    8.94
   0   6   5  140.63    8.04
  -1  -6  -5   90.27    5.29
   1  -6   5   80.60    5.07
   1   6   5   84.44    4.99
   1   6   5   83.73    5.58
  -1   6  -5   82.69    5.20
  -2  -6  -5   16.71    1.57
   2  -6   5   13.72    1.37
  -2   6  -5   12.32    1.34
   2   6   5   12.67    1.40
   2   6   5   14.22    1.37
   3  -6   5   -0.04    0.82
  -3  -6  -5    2.57    0.99
   3   6   5    2.19    0.81
  -3   6  -5    1.18    0.93
   3   6   5    2.90    0.83
   4  -6   5    1.62    0.88
  -4  -6  -5    1.57    0.99
  -4   6  -5    2.64    1.09
   4   6   5    1.52    0.90
  -5  -6  -5   37.66    2.91
   5  -6   5   42.30    2.79
   5   6   5   33.90    2.65
  -5   6  -5   32.07    2.86
   6  -6   5   27.46    2.14
  -6  -6  -5   21.68    2.16
  -6   6  -5   18.00    1.98
   6   6   5   21.40    2.03
   7  -6   5   15.57    1.67
  -7  -6  -5   18.54    1.97
  -7   6  -5   21.37    2.04
   7   6   5   14.87    1.60
 -11  -7   5   26.04    2.39
  11  -7  -5   29.70    2.33
  11   7  -5   24.17    2.38
 -10  -7   5   37.81    2.96
  10  -7  -5   37.08    2.79
 -10   7   5   40.60    3.14
  10   7  -5   38.52    3.00
   9  -7  -5    1.75    0.87
  -9  -7   5    2.22    1.10
  -9   7   5    2.12    1.01
   9   7  -5    2.60    0.90
  -8  -7   5    4.82    1.10
   8  -7  -5    5.88    0.90
  -8   7   5    7.65    1.16
   8   7  -5    4.99    1.11
  -7  -7   5   10.78    1.24
   7  -7  -5   10.00    1.07
  -7   7   5   11.41    1.48
   7   7  -5    9.57    1.28
   6  -7  -5    5.94    0.87
  -6  -7   5    4.67    0.93
  -6   7   5    5.05    1.12
   6   7  -5    3.24    0.89
  -5  -7   5   12.83    1.33
   5  -7  -5   15.40    1.33
  -5   7   5   13.06    1.60
   5   7  -5   15.64    1.55
  -4  -7   5   23.35    1.87
   4  -7  -5   22.81    1.73
  -4   7   5   18.58    2.05
   4   7  -5   23.38    2.00
   3  -7  -5    0.39    0.66
  -3  -7   5    0.18    0.67
   3   7  -5    0.19    0.66
   3   7  -5    1.18    0.36
  -3   7   5    1.50    0.86
   2  -7  -5   82.89    5.17
  -2  -7   5   79.93    4.96
   2   7  -5   84.79    4.88
   2   7  -5   82.63    5.40
  -2   7   5   77.25    4.62
  -2   7   5   86.23    5.59
   1  -7  -5  184.23   11.48
  -1  -7   5  173.37   11.02
  -1   7   5  205.72   10.86
  -1   7   5  193.29   12.28
   1   7  -5  203.31   12.15
   1   7  -5  193.53   11.28
   0  -7   5  118.85    7.44
   0  -7  -5  134.22    7.74
   0   7  -5  140.83    8.18
   0   7  -5  123.64    7.60
   0   7   5  118.19    8.22
   0   7   5  127.83    7.30
   1  -7   5    7.43    1.06
  -1  -7  -5   10.10    1.13
  -1   7  -5    6.89    0.97
   1   7   5    8.92    0.97
   1   7   5    6.78    1.14
  -1   7  -5   12.85    1.22
  -2  -7  -5   16.21    1.54
   2  -7   5   14.24    1.51
   2   7   5   11.61    1.45
   2   7   5   13.88    1.32
  -2   7  -5   13.64    1.43
  -3  -7  -5   20.44    1.92
   3  -7   5   17.97    1.81
   3   7   5   19.54    1.81
   3   7   5   21.19    1.94
  -3   7  -5   19.19    1.94
   4  -7   5   19.61    1.89
  -4  -7  -5   21.08    1.98
   4   7   5   17.98    1.84
  -4   7  -5   20.63    1.90
   5  -7   5    3.62    1.17
  -5  -7  -5    3.60    1.12
  -5   7  -5    2.90    1.16
   5   7   5    2.51    0.98
  -6  -7  -5    3.68    1.16
   6  -7   5    2.00    1.08
  -6   7  -5    2.87    1.11
   6   7   5    1.62    1.02
  -7  -7  -5    0.99    1.09
   7  -7   5    1.12    0.92
   7   7   5    1.61    0.99
  -7   7  -5    1.13    1.09
 -11  -8   5   20.94    2.11
  11  -8  -5   19.16    1.87
  11   8  -5   20.05    2.14
  10  -8  -5    4.01    1.10
 -10  -8   5    5.43    1.33
 -10   8   5    7.80    1.29
  10   8  -5    6.33    1.22
   9  -8  -5    1.39    0.87
  -9  -8   5    0.83    1.09
   9   8  -5    1.72    1.01
  -9   8   5    1.96    1.00
   8  -8  -5    0.95    0.82
  -8  -8   5   -0.47    0.85
   8   8  -5    0.45    0.92
  -8   8   5   -0.15    0.96
   7  -8  -5    2.09    0.79
  -7  -8   5    0.79    0.95
   7   8  -5    0.70    0.82
  -7   8   5    0.29    1.02
  -6  -8   5  170.10   10.95
   6  -8  -5  197.57   11.25
   6   8  -5  198.36   12.11
  -6   8   5  194.83   12.25
  -5  -8   5  267.09   15.61
   5  -8  -5  287.88   16.09
  -5   8   5  245.91   17.34
   5   8  -5  295.32   17.27
   4  -8  -5    0.99    0.76
  -4  -8   5    0.65    0.78
  -4   8   5    0.93    1.02
   4   8  -5    0.71    0.78
   3  -8  -5    6.92    0.94
  -3  -8   5    3.90    0.92
   3   8  -5    6.53    0.99
  -3   8   5    7.77    1.32
   2  -8  -5    3.15    0.92
  -2  -8   5    1.79    0.87
   2   8  -5    3.48    0.53
  -2   8   5    3.52    1.05
   2   8  -5    2.26    0.87
  -1  -8   5    1.56    0.87
   1  -8  -5    0.29    0.81
  -1   8   5    0.36    0.79
   1   8  -5    0.35    0.55
   1   8  -5    0.92    0.83
  -1   8   5    1.37    0.44
   0  -8   5   52.19    3.53
   0  -8  -5   56.14    3.59
   0   8  -5   51.00    3.46
   0   8  -5   63.15    3.89
   0   8   5   50.59    3.87
  -1  -8  -5    1.59    0.66
  -1  -8  -5    1.15    0.66
   1  -8   5    0.13    0.78
  -1   8  -5    0.97    0.91
   1   8   5    0.10    0.86
  -1   8  -5    0.54    0.74
  -2  -8  -5   18.22    1.59
   2  -8   5   15.85    1.57
   2   8   5   12.12    1.55
  -2   8  -5   12.10    1.34
   3  -8   5   54.77    3.64
  -3  -8  -5   59.25    3.76
  -3   8  -5   52.76    3.70
   3   8   5   53.15    3.53
   3   8   5   54.97    3.92
   4  -8   5  177.17   10.39
  -4  -8  -5  168.55   10.71
   4   8   5  185.46   10.31
  -4   8  -5  178.23   10.67
   4   8   5  178.45   11.36
   5  -8   5   12.91    1.48
  -5  -8  -5   11.89    1.54
  -5   8  -5   13.57    1.53
   5   8   5   12.53    1.36
  -6  -8  -5    3.00    1.11
   6  -8   5    1.59    1.01
   6   8   5    0.78    0.97
  -6   8  -5    0.28    1.11
   7  -8   5    0.61    1.02
   7   8   5    0.38    0.98
  -7   8  -5   -1.78    1.11
 -10  -9   5   27.49    2.46
  10  -9  -5   26.55    2.29
  10   9  -5   27.20    2.50
 -10   9   5   26.57    2.44
  -9  -9   5   10.28    1.42
   9  -9  -5   11.61    1.31
  -9   9   5   11.03    1.49
   9   9  -5   12.19    1.50
   8  -9  -5    0.28    0.82
  -8  -9   5    0.09    0.89
   8   9  -5   -0.60    0.93
  -8   9   5    0.15    0.88
  -7  -9   5   -0.93    0.82
   7  -9  -5   -0.58    0.65
  -7   9   5   -1.29    1.06
   7   9  -5    0.41    0.95
   6  -9  -5    7.99    1.06
  -6  -9   5    9.06    1.27
   6   9  -5    8.46    1.26
  -6   9   5    6.90    1.33
  -5  -9   5    0.08    0.80
   5  -9  -5    1.05    0.68
   5   9  -5    1.45    0.97
  -5   9   5   -0.24    1.09
  -4  -9   5    1.42    0.83
   4  -9  -5    1.40    0.76
   4   9  -5    1.09    1.00
  -4   9   5    0.32    0.97
  -3  -9   5    1.78    0.83
   3  -9  -5    2.29    0.84
   3   9  -5    2.31    0.88
  -3   9   5    2.12    1.09
  -2  -9   5   88.07    5.41
   2  -9  -5   83.83    5.56
   2   9  -5   88.68    5.29
   2   9  -5   93.80    5.97
  -2   9   5   93.74    6.13
  -1  -9   5  186.30   10.89
   1  -9  -5  181.41   11.27
  -1   9   5  191.88   12.11
   1   9  -5  204.90   12.00
   1   9  -5  178.92   11.01
   0  -9  -5  121.90    6.77
   0  -9   5  111.24    6.96
   0  -9  -5  119.62    7.19
   0   9   5  105.73    7.69
   0   9  -5  139.22    7.74
   0   9  -5  107.60    6.98
  -1  -9  -5    6.64    0.98
  -1  -9  -5    5.04    0.84
   1  -9   5    5.90    1.13
  -1   9  -5    5.13    0.92
  -1   9  -5    6.60    1.25
   1   9   5    4.63    1.20
  -2  -9  -5    3.13    0.79
  -2  -9  -5    4.68    0.91
   2  -9   5    2.48    1.06
  -2   9  -5    1.88    0.88
   2   9   5    3.75    1.09
  -3  -9  -5    4.30    0.97
   3  -9   5    2.63    1.04
  -3  -9  -5    4.55    0.96
   3   9   5    3.39    1.07
  -3   9  -5    3.95    1.01
  -4  -9  -5   18.19    1.70
   4  -9   5   13.33    1.70
   4   9   5   16.08    1.56
  -4   9  -5   15.05    1.66
   4   9   5   12.76    1.64
   5  -9   5    4.34    1.24
  -5  -9  -5    5.32    1.12
   5   9   5    4.12    1.11
  -5   9  -5    3.77    1.18
   6  -9   5   -0.43    1.10
  -6   9  -5   -0.06    1.14
   6   9   5   -0.42    0.88
 -10 -10   5    2.26    1.25
  10 -10  -5    2.83    1.06
  10  10  -5    2.98    1.19
 -10  10   5    4.48    1.14
   9 -10  -5   24.12    2.12
  -9 -10   5   20.99    2.11
   9  10  -5   26.02    2.42
  -9  10   5   27.81    2.38
  -8 -10   5    5.36    1.29
   8 -10  -5    7.50    1.13
  -8  10   5    8.70    1.40
   8  10  -5    7.65    1.36
  -7 -10   5   55.35    4.02
   7 -10  -5   61.37    4.02
  -7  10   5   70.25    4.65
   7  10  -5   67.16    4.52
   6 -10  -5   17.93    1.68
  -6 -10   5   18.52    1.75
  -6  10   5   14.59    1.95
   6  10  -5   17.40    1.83
  -5 -10   5    5.89    1.17
   5 -10  -5    7.05    1.02
  -5  10   5    5.34    1.30
   5  10  -5    6.05    1.26
  -4 -10   5   47.06    2.88
   4 -10  -5   38.14    2.75
  -4  10   5   39.94    3.30
   4  10  -5   38.01    3.18
  -3 -10   5    8.55    1.16
   3 -10  -5    7.45    1.06
  -3  10   5    9.57    1.43
   3  10  -5    8.21    1.34
   2 -10  -5   37.14    2.65
  -2 -10   5   32.04    2.51
  -2  10   5   32.59    2.96
   2  10  -5   35.76    2.82
  -1 -10   5    5.60    1.12
   1 -10  -5    9.06    1.29
   1  10  -5   11.51    1.42
  -1  10   5    8.81    1.36
   1  10  -5    9.16    0.86
   0 -10   5   32.32    2.67
   0 -10  -5   37.04    2.67
   0 -10  -5   38.90    2.43
   0  10  -5   42.55    3.08
   0  10   5   33.24    3.03
   0  10  -5   33.04    2.42
   1 -10   5    0.25    0.87
  -1 -10  -5    0.76    0.71
  -1 -10  -5   -0.08    0.61
  -1  10  -5    0.68    0.71
  -1  10  -5   -0.46    1.13
   1  10   5   -1.08    0.98
  -2 -10  -5   58.73    3.47
  -2 -10  -5   50.05    3.22
   2 -10   5   47.20    3.41
   2  10   5   48.63    3.86
  -2  10  -5   49.12    3.38
  -3 -10  -5   16.77    1.57
   3 -10   5   13.96    1.63
  -3 -10  -5   21.36    1.78
   3  10   5   13.59    1.76
  -3  10  -5   17.03    1.64
  -4 -10  -5    2.52    0.92
   4 -10   5    1.59    1.21
  -4 -10  -5    3.87    1.03
   4  10   5    2.88    1.09
  -4  10  -5    1.20    1.04
   5 -10   5   22.17    2.11
  -5  10  -5   21.05    2.14
   5  10   5   19.85    1.88
   6 -10   5   14.36    1.63
   6  10   5   13.18    1.51
  -6  10  -5   13.35    1.72
  10 -11  -5   -0.38    0.99
 -10 -11   5    0.84    1.24
 -10  11   5    0.73    0.99
  10  11  -5   -0.30    1.13
   9 -11  -5    0.51    0.94
  -9 -11   5    0.14    1.15
  -9  11   5    1.29    1.07
   9  11  -5    2.43    1.17
   8 -11  -5    4.27    0.95
  -8 -11   5    5.40    1.24
  -8  11   5    6.03    1.31
   8  11  -5    4.48    1.14
   7 -11  -5    1.71    0.87
  -7 -11   5    1.64    1.07
   7  11  -5    1.97    1.12
  -7  11   5    1.29    1.10
  -6 -11   5    9.05    1.33
   6 -11  -5    7.82    1.12
  -6  11   5    6.69    1.42
   6  11  -5    7.78    1.29
   5 -11  -5    4.85    0.96
  -5 -11   5    4.62    1.06
  -5  11   5    4.19    1.36
   5  11  -5    5.58    1.19
  -4 -11   5    4.29    1.15
   4 -11  -5    4.45    0.98
   4  11  -5    5.38    1.29
  -4  11   5    5.26    1.35
  -3 -11   5    5.03    1.19
   3 -11  -5    6.57    1.08
  -3  11   5    3.54    1.18
   3  11  -5    4.62    1.15
   2 -11  -5    7.29    1.19
  -2 -11   5    7.97    1.28
   2  11  -5    9.19    1.43
  -2  11   5    8.13    1.40
  -1 -11   5   -0.41    0.88
   1 -11  -5    1.36    0.91
   1  11  -5    1.92    1.13
  -1  11   5   -0.15    0.95
   0 -11  -5    2.11    0.93
   0 -11   5    1.56    1.08
   0  11  -5    3.52    1.23
   0  11   5    1.08    1.06
   0  11  -5    1.86    0.70
  -1 -11  -5   21.76    1.80
   1 -11   5   17.70    1.83
  -1 -11  -5   21.36    1.60
  -1  11  -5   17.11    1.64
   1  11   5   17.08    2.07
  -2 -11  -5    3.14    0.87
  -2 -11  -5    1.19    0.78
   2 -11   5    1.64    1.14
   2  11   5    1.18    1.11
  -2  11  -5    1.66    0.81
  -3 -11  -5   14.01    1.29
  -3 -11  -5   14.71    1.42
   3 -11   5   11.02    1.58
  -3  11  -5    9.67    1.25
   3  11   5    7.00    1.47
  -4 -11  -5    4.29    1.02
  -4 -11  -5    2.76    0.91
   4 -11   5    0.81    1.16
   4  11   5    1.49    1.04
  -4  11  -5    0.61    0.90
   5 -11   5    3.64    1.33
   5  11   5    3.60    1.09
  -5  11  -5    5.49    1.28
   6 -11   5    1.49    1.27
  -6  11  -5    1.74    1.24
   6  11   5   -0.20    0.93
   9 -12  -5    1.43    0.98
  -9 -12   5    2.61    1.26
   9  12  -5    2.91    1.24
  -9  12   5    2.42    1.17
   8 -12  -5    4.42    1.07
  -8 -12   5    4.20    1.30
  -8  12   5    4.35    1.31
   8  12  -5    3.58    1.26
   7 -12  -5    8.46    1.13
  -7 -12   5    8.29    1.30
   7  12  -5    9.25    1.41
  -7  12   5    6.86    1.61
   6 -12  -5    0.42    0.82
  -6 -12   5    1.32    0.98
   6  12  -5   -0.56    1.13
  -6  12   5   -0.31    1.09
   5 -12  -5    0.50    0.74
  -5 -12   5   -0.05    1.00
  -5  12   5    0.05    1.12
   5  12  -5   -1.12    0.95
  -4 -12   5   16.17    1.69
   4 -12  -5   17.73    1.76
  -4  12   5   18.71    2.22
   4  12  -5   18.87    2.04
  -3 -12   5   27.49    2.34
   3 -12  -5   23.87    2.06
  -3  12   5   26.84    2.56
   3  12  -5   24.49    2.56
  -2 -12   5    9.89    1.46
   2 -12  -5    9.95    1.37
  -2  12   5   10.19    1.67
   2  12  -5   10.11    1.57
  -1 -12   5    4.40    1.11
   1 -12  -5    4.59    1.12
   1  12  -5    5.76    1.41
  -1  12   5    6.13    1.45
   0 -12   5    0.19    0.94
   0 -12  -5    0.21    0.85
   0  12  -5    1.69    0.77
   0  12   5   -0.82    0.98
   0  12  -5    0.28    1.19
  -1 -12  -5    1.12    0.82
   1 -12   5   -0.26    1.07
   1  12   5    0.30    1.21
  -1  12  -5    0.80    0.74
  -2 -12  -5   14.42    1.39
   2 -12   5   11.91    1.57
   2  12   5   11.39    1.70
  -2  12  -5   11.72    1.33
  -3 -12  -5    2.77    0.93
  -3 -12  -5    1.04    0.81
   3 -12   5    1.12    1.21
  -3  12  -5    1.08    0.97
   3  12   5   -0.32    1.07
   4 -12   5    1.18    1.20
  -4 -12  -5    1.54    0.87
  -4  12  -5    0.61    1.05
   4  12   5    1.62    1.09
   5 -12   5    1.07    1.22
  -5  12  -5    1.79    1.10
   8 -13  -5   20.95    2.01
  -8 -13   5   17.59    1.90
  -8  13   5   22.26    2.22
   8  13  -5   20.06    2.18
   7 -13  -5    1.38    0.85
  -7 -13   5    0.47    1.03
  -7  13   5    0.17    1.22
   7  13  -5    0.76    1.22
   6 -13  -5    4.65    0.95
  -6 -13   5    4.25    1.27
  -6  13   5    3.42    1.49
   6  13  -5    4.69    1.40
  -5 -13   5    2.37    1.13
   5 -13  -5    3.09    0.98
  -5  13   5    5.08    1.53
   5  13  -5    1.80    1.34
   4 -13  -5    4.12    0.93
  -4 -13   5    3.90    1.11
  -4  13   5    4.07    1.53
   4  13  -5    7.94    1.50
  -3 -13   5   28.08    2.43
   3 -13  -5   24.73    2.23
   3  13  -5   27.45    2.57
  -3  13   5   26.59    2.83
   2 -13  -5   37.94    2.78
  -2 -13   5   34.77    2.79
   2  13  -5   34.01    3.14
  -2  13   5   35.23    3.12
  -1 -13   5    0.29    1.10
   1 -13  -5    1.78    1.00
   1  13  -5    3.78    1.34
  -1  13   5    1.12    1.24
   0 -13   5   14.35    1.73
   0 -13  -5   16.25    1.67
   0  13  -5   18.08    2.16
   0  13   5   12.33    1.95
  -1 -13  -5   49.15    3.06
   1 -13   5   44.75    3.24
   1  13   5   38.13    3.56
  -1  13  -5   39.15    2.87
  -2 -13  -5    1.70    0.86
   2 -13   5    0.50    1.19
   2  13   5   -0.02    1.14
  -2  13  -5    0.91    0.86
   3 -13   5   11.30    1.64
  -3  13  -5   10.66    1.36
   3  13   5   12.58    1.71
   4 -13   5    1.08    1.31
  -4  13  -5    1.66    1.07
   4  13   5    0.27    1.09
   5 -13   5   -1.21    1.27
  -5  13  -5   -1.64    1.00
  -8 -14   5   -0.29    1.07
   8 -14  -5    0.44    1.00
   8  14  -5    1.42    1.30
  -8  14   5    2.39    1.37
   7 -14  -5   12.11    1.32
  -7 -14   5   10.03    1.54
  -7  14   5    8.64    1.78
   7  14  -5    9.93    1.71
   6 -14  -5   37.46    2.67
  -6 -14   5   37.73    2.94
   6  14  -5   36.45    3.33
  -6  14   5   35.01    3.44
   5 -14  -5   44.72    3.09
   5  14  -5   40.13    3.50
  -5  14   5   45.25    3.71
   4 -14  -5    4.40    1.08
  -4 -14   5    4.91    1.20
  -4  14   5    6.37    1.66
   4  14  -5    5.38    1.48
   3 -14  -5    0.12    0.95
  -3 -14   5   -0.05    1.12
  -3  14   5    0.32    1.33
   3  14  -5   -2.01    1.23
   2 -14  -5    0.78    0.98
  -2 -14   5    0.14    1.03
   2  14  -5    0.25    1.32
  -2  14   5   -0.82    1.29
   1 -14  -5    0.69    0.99
  -1 -14   5    0.72    1.16
   1  14  -5    0.87    1.34
  -1  14   5   -0.73    1.26
   0 -14  -5    3.40    1.08
   0 -14   5    3.20    1.14
   0  14  -5    7.45    1.83
   0  14   5    1.51    1.35
  -1 -14  -5    5.15    1.02
   1 -14   5    2.06    1.25
   1  14   5    2.18    1.36
   2 -14   5    3.15    1.28
   2  14   5    1.39    1.30
   3 -14   5    6.82    1.50
  -3  14  -5    6.93    1.15
   3  14   5    6.20    1.37
   4 -14   5   29.56    2.62
  -4  14  -5   26.16    2.26
   4  14   5   21.77    2.45
   7 -15  -5    1.33    0.95
  -7 -15   5    2.15    1.26
  -7  15   5    0.59    1.41
   7  15  -5    1.37    1.36
   6 -15  -5    5.84    1.09
  -6 -15   5    7.38    1.46
   6  15  -5    7.25    1.65
  -6  15   5    7.57    1.72
   5 -15  -5    1.97    1.01
  -5 -15   5    2.41    1.26
  -5  15   5    1.90    1.59
   5  15  -5    2.14    1.36
  -4 -15   5    4.33    1.22
   4 -15  -5    7.89    1.23
   4  15  -5    5.88    1.47
  -4  15   5    4.64    1.67
  -3 -15   5    3.64    1.33
   3 -15  -5    3.48    1.11
   3  15  -5    3.11    1.53
  -3  15   5    2.35    1.48
   2 -15  -5    4.15    1.19
  -2 -15   5    3.29    1.33
   2  15  -5    4.56    1.58
  -2  15   5    2.14    1.30
   1 -15  -5   91.01    5.28
  -1 -15   5   70.99    5.12
   1  15  -5   90.23    5.95
  -1  15   5   69.29    5.77
   0 -15   5   43.32    3.42
   0 -15  -5   51.93    3.36
   0  15  -5   52.51    4.27
   0  15   5   37.41    3.83
   1 -15   5    0.70    1.19
   1  15   5   -0.87    1.28
   2 -15   5   -0.68    1.11
   2  15   5    0.54    1.17
   3 -15   5    1.87    1.26
   3  15   5   -1.79    1.11
   6 -16  -5   16.27    1.72
  -6 -16   5   15.83    1.93
  -6  16   5   16.23    2.32
   6  16  -5   20.76    2.29
   5 -16  -5   16.08    1.73
  -5 -16   5   22.58    2.10
   5  16  -5   14.90    2.15
  -5  16   5   21.47    2.52
   4 -16  -5    2.09    1.08
  -4 -16   5    1.59    1.26
  -4  16   5    5.42    1.70
   4  16  -5    1.78    1.33
  -3 -16   5    0.69    1.25
   3 -16  -5    0.46    1.05
   3  16  -5    0.89    1.44
  -3  16   5    1.87    1.48
   2 -16  -5    3.24    1.18
  -2 -16   5    1.54    1.30
   2  16  -5    2.70    1.61
  -2  16   5    0.47    1.27
  -1 -16   5    2.65    1.33
   1 -16  -5    3.03    1.14
  -1  16   5    2.41    1.47
   1  16  -5    3.18    1.75
   0 -16   5    0.41    1.16
   0  16   5   -0.88    1.32
   1 -16   5    1.98    1.28
   1  16   5   -1.02    1.25
   2 -16   5   -0.61    1.21
   2  16   5    0.51    1.29
   4 -17  -5   17.10    1.78
  -4 -17   5   14.24    1.89
  -4  17   5   19.59    2.47
   4  17  -5   17.20    2.26
   3 -17  -5   -1.81    1.00
  -3 -17   5    1.02    1.29
   3  17  -5   -0.90    1.46
  -3  17   5   -0.31    1.42
  -2 -17   5    5.27    1.42
   2 -17  -5    9.02    1.43
   2  17  -5    9.06    1.99
  -2  17   5    6.04    1.58
  -1 -17   5   -1.33    1.25
  -1  17   5    0.28    1.39
   1  17  -5   -0.33    1.71
   0 -17   5    5.72    1.41
   0  17   5    1.95    1.52
  12   0  -6   66.29    4.65
 -10   0   6    2.21    1.20
  10   0  -6    1.50    0.74
 -10   0   6    4.22    1.17
  -9   0   6   18.94    2.06
   9   0  -6   18.00    1.55
  -9   0   6   21.39    1.82
  -8   0   6    3.23    1.23
  -8   0   6    2.72    0.93
   8   0  -6    1.76    0.64
   7   0  -6    0.44    0.57
  -7   0   6    1.16    0.73
  -7   0   6    1.49    1.15
  -6   0   6   46.84    3.53
   6   0  -6   47.69    3.06
  -6   0   6   47.33    2.98
   5   0  -6    4.39    0.76
  -5   0   6    3.13    0.62
  -5   0   6    2.31    0.95
  -4   0   6   29.93    2.04
   4   0  -6   34.20    2.32
  -4   0   6   34.07    2.64
   3   0  -6  165.31    9.30
  -3   0   6  155.36    9.94
  -3   0   6  147.52    8.84
  -2   0   6  692.61   39.08
   2   0  -6  692.76   40.52
  -2   0   6  711.55   43.24
  -1   0   6  155.14    8.58
   1   0  -6  143.69    8.99
  -1   0   6  149.85    9.45
   0   0   6   19.55    1.48
   0   0  -6   21.31    1.86
   0   0   6   17.05    1.47
   1   0   6    5.57    0.83
  -1   0  -6    4.57    1.07
   1   0   6    6.50    0.66
  -2   0  -6   13.65    1.57
   2   0   6   11.40    1.15
   3   0   6  154.10    8.94
  -3   0  -6  156.30    9.48
  -4   0  -6   58.05    4.04
   4   0   6   55.25    3.54
   5   0   6    9.84    1.14
  -5   0  -6    9.04    1.46
  -6   0  -6    2.39    1.20
   6   0   6    2.99    0.90
   7   0   6   39.83    2.73
  -7   0  -6   37.00    3.29
  12  -1  -6    2.46    1.03
  12   1  -6    2.15    1.04
 -11   1   6    1.45    1.20
  11   1  -6    2.80    1.01
 -10  -1   6    7.27    1.30
 -10  -1   6    4.43    1.31
  10  -1  -6    4.96    0.90
 -10   1   6    5.35    1.34
   9  -1  -6    0.61    0.67
  -9  -1   6    1.33    1.02
  -9  -1   6   -0.04    0.90
  -9   1   6    0.90    1.14
  -9   1   6   -0.86    0.88
   9   1  -6    0.76    0.63
  -8  -1   6   45.71    3.78
   8  -1  -6   48.47    3.22
  -8  -1   6   48.51    3.30
   8   1  -6   47.95    3.18
  -8   1   6   59.59    3.31
  -8   1   6   49.98    3.83
  -7  -1   6  199.63   13.21
  -7  -1   6  204.79   11.82
   7  -1  -6  205.73   12.15
  -7   1   6  226.44   11.80
  -7   1   6  197.49   13.20
   7   1  -6  206.13   12.14
  -6  -1   6  172.76   11.48
  -6  -1   6  179.71   10.21
   6  -1  -6  176.77   10.53
  -6   1   6  181.18   11.50
  -6   1   6  184.95   10.18
   6   1  -6  176.54   10.54
   5  -1  -6   23.53    1.79
  -5  -1   6   22.27    1.64
  -5  -1   6   21.65    2.21
   5   1  -6   25.41    1.79
  -5   1   6   24.58    2.24
  -5   1   6   23.22    1.61
  -4  -1   6   24.84    1.73
   4  -1  -6   26.43    1.95
  -4  -1   6   24.75    2.23
   4   1  -6   26.78    1.90
  -4   1   6   25.32    1.66
  -4   1   6   24.15    2.12
   3  -1  -6   48.79    3.10
  -3  -1   6   45.73    2.86
  -3  -1   6   47.08    3.34
  -3   1   6   46.35    3.35
  -3   1   6   45.00    2.79
   3   1  -6   48.62    3.07
  -2  -1   6   95.99    5.65
  -2  -1   6   94.75    6.30
   2  -1  -6  101.64    5.96
   2   1  -6   95.10    5.95
  -2   1   6   95.40    5.60
  -2   1   6  100.65    6.33
  -1  -1   6   19.75    1.62
   1  -1  -6   21.60    1.70
  -1  -1   6   20.54    1.54
  -1   1   6   18.37    1.50
  -1   1   6   19.85    1.62
   1   1  -6   20.87    1.79
   0  -1  -6   -0.08    0.78
   0  -1   6    1.34    0.51
   0  -1   6    0.30    0.54
   0   1   6    1.68    0.54
   0   1  -6    2.20    0.89
   0   1   6    1.59    0.59
  -1  -1  -6    1.71    0.86
   1  -1   6    1.57    0.71
   1  -1   6    1.89    0.45
   1   1   6    1.91    0.61
  -1   1  -6    1.60    0.88
   1   1   6    1.77    0.50
   2  -1   6   50.81    3.06
  -2  -1  -6   41.21    3.33
  -2   1  -6   43.13    3.29
   2   1   6   51.14    2.98
   3  -1   6   89.58    5.38
  -3  -1  -6   89.49    5.82
   3   1   6   91.56    5.35
  -3   1  -6   89.92    5.76
  -4  -1  -6   53.28    3.76
   4  -1   6   53.59    3.23
   4   1   6   46.36    3.18
  -4   1  -6   50.95    3.71
  -5  -1  -6    3.39    1.27
   5  -1   6    1.93    0.75
  -5   1  -6    2.41    1.23
   5   1   6    1.74    0.80
  -6  -1  -6    3.35    1.35
   6  -1   6    1.98    0.87
   6   1   6    3.50    0.83
  -6   1  -6    2.03    1.31
  -7  -1  -6   25.77    2.43
   7  -1   6   25.43    2.03
   7   1   6   21.62    1.88
  -7   1  -6   23.63    2.35
  12   2  -6    8.67    1.32
 -12   2   6    6.91    1.46
  11  -2  -6    3.36    0.91
 -11  -2   6    2.64    1.24
 -11   2   6    2.61    1.25
  11   2  -6    3.06    1.00
 -10  -2   6   23.75    2.04
  10  -2  -6   15.87    1.65
  10   2  -6   18.38    1.89
 -10   2   6   13.90    1.80
  -9  -2   6    1.47    1.14
   9  -2  -6    1.51    0.73
  -9  -2   6    1.89    1.00
  -9   2   6    1.30    1.04
  -8  -2   6   80.17    4.79
  -8  -2   6   72.93    5.39
   8  -2  -6   77.90    4.77
   8   2  -6   80.58    4.74
  -8   2   6   74.06    5.40
   7  -2  -6   42.67    2.94
  -7  -2   6   44.46    2.96
  -7  -2   6   45.51    3.42
  -7   2   6   40.97    3.40
   7   2  -6   47.70    2.93
  -7   2   6   49.45    2.90
   6  -2  -6   80.66    5.17
  -6  -2   6   81.07    5.04
  -6  -2   6   83.35    5.75
  -6   2   6   82.26    5.79
  -6   2   6   92.51    4.97
   6   2  -6   89.07    5.20
  -5  -2   6   42.30    3.29
  -5  -2   6   43.76    2.77
   5  -2  -6   42.39    2.88
  -5   2   6   45.45    2.65
   5   2  -6   43.15    2.87
  -4  -2   6   34.88    2.46
  -4  -2   6   41.13    2.99
   4  -2  -6   40.97    2.71
  -4   2   6   42.05    2.36
  -4   2   6   35.73    2.97
   4   2  -6   39.05    2.60
   3  -2  -6   33.76    2.41
  -3  -2   6   32.24    2.16
  -3  -2   6   33.34    2.53
  -3   2   6   33.96    2.56
   3   2  -6   30.90    2.27
  -3   2   6   33.90    2.03
  -2  -2   6   13.32    1.20
  -2  -2   6   10.69    1.23
   2  -2  -6   15.56    1.43
  -2   2   6   13.15    1.04
   2   2  -6   14.03    1.34
  -2   2   6   13.04    1.37
  -1  -2   6  132.57    8.64
   1  -2  -6  139.91    8.25
  -1  -2   6  138.47    7.88
  -1   2   6  129.59    7.81
  -1   2   6  137.06    8.68
   1   2  -6  144.30    8.28
   0  -2  -6  117.75    7.62
   0  -2   6  127.27    7.91
   0  -2   6  121.51    7.29
   0   2  -6  126.34    7.66
   0   2   6  123.53    7.95
   0   2   6  135.60    7.23
   1  -2   6   51.37    3.42
  -1  -2  -6   55.42    3.72
   1   2   6   51.18    3.54
  -1   2  -6   55.31    3.48
   1   2   6   56.60    3.30
  -1   2  -6   54.65    3.70
   2  -2   6  176.48   10.37
  -2  -2  -6  176.64   10.92
   2   2   6  191.02   10.31
  -2   2  -6  176.49   10.85
  -3  -2  -6   -0.19    0.89
   3  -2   6    0.74    0.69
  -3   2  -6    0.45    0.92
   3   2   6    0.98    0.59
   4  -2   6    6.15    0.97
  -4  -2  -6    4.51    1.18
  -4   2  -6    5.62    1.29
   4   2   6    4.35    0.87
   5  -2   6    7.99    1.09
  -5  -2  -6   10.52    1.58
  -5   2  -6    6.84    1.46
   5   2   6    5.81    0.93
   6  -2   6    1.14    0.87
  -6  -2  -6    3.02    1.32
  -6   2  -6    0.84    1.28
   6   2   6    0.92    0.85
  -7  -2  -6    5.33    1.45
   7  -2   6    6.15    1.08
   7   2   6    3.74    0.90
  -7   2  -6    4.34    1.52
 -12  -3   6    8.04    1.53
  12   3  -6    5.62    1.23
 -12   3   6    5.15    1.42
  11  -3  -6    6.49    1.11
 -11  -3   6    7.86    1.50
 -11   3   6    7.57    1.45
  11   3  -6    8.36    1.26
 -10  -3   6   22.79    2.00
  10  -3  -6   21.22    1.82
  10   3  -6   20.21    2.01
 -10   3   6   15.28    1.96
  -9  -3   6    1.14    1.00
   9  -3  -6    0.59    0.68
   9   3  -6    1.41    0.90
  -9   3   6    0.62    1.11
  -8  -3   6   12.25    1.39
   8  -3  -6   12.01    1.20
  -8   3   6   13.27    1.59
  -7  -3   6   -0.02    0.99
   7  -3  -6   -0.85    0.59
  -7  -3   6    0.45    0.78
  -7   3   6   -0.70    0.87
   7   3  -6    0.50    0.59
   6  -3  -6    2.11    0.68
  -6  -3   6    0.92    0.89
  -6  -3   6    2.06    0.72
  -6   3   6    2.15    1.02
   6   3  -6    1.47    0.61
  -5  -3   6   16.67    1.72
   5  -3  -6   17.00    1.41
  -5  -3   6   15.60    1.40
  -5   3   6   14.31    1.63
   5   3  -6   15.91    1.40
  -5   3   6   18.43    1.16
  -4  -3   6   14.67    1.40
  -4  -3   6   19.31    1.83
   4  -3  -6   20.63    1.57
   4   3  -6   16.97    1.43
  -4   3   6   17.05    1.81
  -4   3   6   18.73    1.17
  -3  -3   6   95.36    6.42
  -3  -3   6   96.65    5.76
   3  -3  -6   94.21    6.06
   3   3  -6  101.63    5.97
  -3   3   6   98.32    6.44
  -3   3   6  102.50    5.59
  -2  -3   6    0.78    0.63
  -2  -3   6    0.19    0.62
   2  -3  -6    1.33    0.68
   2   3  -6    0.08    0.59
  -2   3   6    0.93    0.40
  -2   3   6    0.50    0.60
   1  -3  -6   69.74    4.13
  -1  -3   6   69.69    3.92
  -1  -3   6   58.71    4.23
  -1   3   6   65.21    4.29
  -1   3   6   58.15    3.78
   1   3  -6   67.46    4.12
   0  -3  -6   35.47    2.38
   0  -3   6   30.57    2.25
   0   3  -6   28.79    2.39
   0   3   6   35.65    2.08
   0   3  -6   30.69    2.17
   0   3   6   29.34    2.29
   1  -3   6   -0.44    0.67
  -1  -3  -6    0.15    0.75
  -1   3  -6    0.03    0.80
   1   3   6    1.43    0.55
   1   3   6    1.66    0.56
  -2  -3  -6    6.50    1.14
   2  -3   6    8.06    1.07
  -2   3  -6    5.57    1.18
   2   3   6    7.42    0.79
   2   3   6    5.85    0.80
   3  -3   6    0.99    0.72
  -3  -3  -6    0.28    1.02
  -3   3  -6   -0.69    0.83
   3   3   6    0.79    0.68
   4  -3   6   38.18    2.61
  -4  -3  -6   35.36    2.94
  -4   3  -6   35.89    2.89
   4   3   6   35.45    2.43
   5  -3   6    3.19    0.88
  -5  -3  -6    5.43    1.36
   5   3   6    4.57    0.93
  -5   3  -6    5.41    1.31
   6  -3   6   15.97    1.56
  -6  -3  -6   14.09    1.86
  -6   3  -6   17.73    1.99
   6   3   6   15.05    1.47
  -7  -3  -6    7.78    1.54
   7  -3   6    8.00    1.21
  -7   3  -6    7.20    1.49
   7   3   6    7.55    1.12
  12  -4  -6    0.13    0.94
  12   4  -6    0.41    1.00
 -11  -4   6    3.60    1.28
  11  -4  -6    1.55    0.92
 -11   4   6    3.88    1.29
  11   4  -6    1.95    1.04
  10  -4  -6   26.03    2.10
 -10  -4   6   28.24    2.35
  10   4  -6   26.47    2.32
 -10   4   6   24.52    2.52
  -9  -4   6   49.96    3.36
   9  -4  -6   49.71    3.26
   9   4  -6   47.06    3.56
  -9   4   6   49.83    3.76
  -8  -4   6    1.05    0.86
   8  -4  -6    0.77    0.64
   8   4  -6    1.66    0.80
  -8   4   6    0.68    1.08
  -7  -4   6    4.04    0.89
   7  -4  -6    5.00    0.83
   7   4  -6    2.93    0.82
  -7   4   6    2.30    0.98
  -6  -4   6    0.21    0.66
   6  -4  -6   -0.08    0.64
   6   4  -6   -0.39    0.47
  -6   4   6    0.18    0.88
   6   4  -6   -0.48    0.65
  -5  -4   6   44.21    3.31
   5  -4  -6   46.09    2.94
  -5  -4   6   41.25    2.84
  -5   4   6   42.44    3.26
   5   4  -6   45.49    2.80
  -4  -4   6  174.15   10.34
  -4  -4   6  178.52   11.50
   4  -4  -6  180.56   10.72
  -4   4   6  178.79   11.52
   4   4  -6  190.98   10.63
  -3  -4   6   35.37    2.28
   3  -4  -6   32.88    2.51
  -3   4   6   33.75    2.60
   3   4  -6   34.70    2.32
   3   4  -6   31.66    2.45
  -3   4   6   35.50    2.00
  -2  -4   6   25.47    1.95
   2  -4  -6   27.44    2.06
  -2   4   6   27.84    1.68
   2   4  -6   27.53    2.02
   2   4  -6   25.09    1.95
  -2   4   6   25.16    2.13
  -1  -4   6    0.17    0.61
   1  -4  -6    0.70    0.63
  -1   4   6    1.10    0.43
  -1   4   6    1.12    0.65
   1   4  -6   -0.32    0.65
   1   4  -6    0.57    0.52
   0  -4  -6   35.65    2.61
   0  -4   6   35.47    2.51
   0   4  -6   35.86    2.48
   0   4   6   35.21    2.59
   0   4   6   40.43    2.27
   0   4  -6   31.76    2.50
  -1  -4  -6    0.41    0.76
   1  -4   6   -0.02    0.71
   1   4   6    0.96    0.60
   1   4   6    0.03    0.50
  -1   4  -6   -1.04    0.81
   2  -4   6    5.25    1.02
  -2  -4  -6    4.42    1.09
  -2   4  -6    5.27    1.13
   2   4   6    4.87    0.79
   2   4   6    5.66    0.77
  -3  -4  -6    2.95    1.16
   3  -4   6    4.09    1.00
   3   4   6    5.60    0.87
  -3   4  -6    3.15    1.02
   4  -4   6    0.59    0.86
  -4  -4  -6    0.58    0.93
   4   4   6    0.73    0.78
  -4   4  -6   -1.28    0.95
   5  -4   6   65.97    3.87
  -5  -4  -6   59.84    4.22
   5   4   6   56.09    3.74
  -5   4  -6   55.21    4.05
  -6  -4  -6   26.31    2.68
   6  -4   6   32.68    2.25
   6   4   6   28.49    2.22
  -6   4  -6   26.84    2.55
  -7  -4  -6    1.21    1.25
   7  -4   6    1.46    0.99
  -7   4  -6   -0.35    1.26
   7   4   6   -1.02    0.80
 -11  -5   6   -1.46    1.11
  11  -5  -6   -0.96    0.82
  11   5  -6   -0.36    0.96
 -11   5   6    0.78    1.15
 -10  -5   6    0.91    1.09
  10  -5  -6   -0.92    0.79
  10   5  -6    0.72    0.93
 -10   5   6   -0.01    1.09
   9  -5  -6   64.84    4.04
  -9  -5   6   60.57    4.06
  -9   5   6   64.33    4.53
   9   5  -6   60.64    4.30
  -8  -5   6   77.45    4.72
   8  -5  -6   73.33    4.71
  -8   5   6   77.78    5.27
   8   5  -6   74.38    5.10
   7  -5  -6    0.57    0.62
  -7  -5   6    1.13    0.83
  -7   5   6    0.95    1.04
   7   5  -6    0.37    0.80
   6  -5  -6    1.44    0.71
  -6  -5   6    1.26    0.69
   6   5  -6    0.81    0.79
  -6   5   6    1.15    0.90
  -5  -5   6  118.30    7.20
   5  -5  -6  126.40    7.42
   5   5  -6  126.04    7.27
  -5   5   6  119.96    8.09
   5   5  -6  125.69    7.95
  -4  -5   6   24.55    1.80
   4  -5  -6   23.05    1.90
   4   5  -6   21.06    1.60
  -4   5   6   24.18    2.16
   4   5  -6   21.87    1.89
  -3  -5   6    7.06    0.99
   3  -5  -6    9.17    1.16
  -3   5   6    7.08    1.08
   3   5  -6    9.07    0.91
   3   5  -6    8.41    1.02
  -2  -5   6    8.98    1.03
   2  -5  -6   10.89    1.23
  -2   5   6    8.46    1.13
   2   5  -6    9.61    1.04
   2   5  -6    9.59    0.99
  -2   5   6    8.89    0.77
  -1  -5   6    0.08    0.74
   1  -5  -6    1.26    0.71
   1   5  -6    1.91    0.64
  -1   5   6    2.16    0.44
  -1   5   6    0.50    0.66
   1   5  -6    0.52    0.64
   0  -5  -6  139.17    8.70
   0  -5   6  137.75    8.42
   0   5   6  153.23    8.25
   0   5  -6  135.49    8.65
   0   5   6  142.08    9.22
   0   5  -6  158.61    9.14
  -1  -5  -6  186.38   10.57
   1  -5   6  177.49   10.20
   1   5   6  176.48   10.01
  -1   5  -6  164.97   10.49
   1   5   6  174.46   11.10
   2  -5   6    2.72    0.89
  -2  -5  -6    3.78    1.02
  -2   5  -6    2.68    0.91
   2   5   6    4.10    0.74
   2   5   6    3.63    0.76
  -3  -5  -6    2.41    1.05
   3  -5   6    2.43    0.85
   3   5   6    1.34    0.73
  -3   5  -6    1.67    1.07
  -4  -5  -6   34.07    2.67
   4  -5   6   36.29    2.49
  -4   5  -6   30.85    2.62
   4   5   6   33.24    2.41
   5  -5   6    5.29    1.11
  -5  -5  -6    3.70    1.25
  -5   5  -6    3.62    1.18
   5   5   6    3.08    0.92
   6  -5   6   12.86    1.49
  -6  -5  -6   11.27    1.65
  -6   5  -6   13.29    1.76
   6   5   6   12.01    1.37
  -7  -5  -6    8.37    1.56
   7  -5   6   10.66    1.35
  -7   5  -6    7.88    1.58
   7   5   6    6.77    1.16
  11  -6  -6   25.35    2.14
 -11  -6   6   23.20    2.20
 -11   6   6   24.38    2.42
  11   6  -6   22.12    2.28
 -10  -6   6    5.48    1.23
  10  -6  -6    5.03    1.04
 -10   6   6    8.34    1.42
  10   6  -6    6.83    1.22
  -9  -6   6    3.08    1.12
   9  -6  -6    5.01    0.98
   9   6  -6    3.74    0.96
  -9   6   6    5.85    1.19
   8  -6  -6    9.53    1.14
  -8  -6   6   11.68    1.41
   8   6  -6   11.36    1.39
  -8   6   6   13.71    1.63
  -7  -6   6    4.07    1.00
   7  -6  -6    5.00    0.84
  -7   6   6    4.08    1.23
   7   6  -6    4.64    0.95
   6  -6  -6   23.55    1.77
  -6  -6   6   21.30    1.89
   6   6  -6   21.57    2.01
  -6   6   6   23.78    2.26
   5  -6  -6   36.28    2.52
  -5  -6   6   35.11    2.56
   5   6  -6   40.49    2.79
  -5   6   6   35.32    2.90
  -4  -6   6    8.01    1.07
   4  -6  -6    7.46    1.05
  -4   6   6    8.21    1.23
   4   6  -6   10.30    0.86
   4   6  -6    8.16    1.05
  -3  -6   6   45.07    3.11
   3  -6  -6   45.89    3.21
  -3   6   6   47.81    3.49
   3   6  -6   49.25    2.98
   3   6  -6   48.92    3.34
  -2  -6   6  154.53    9.15
   2  -6  -6  156.18    9.52
  -2   6   6  163.90   10.14
   2   6  -6  153.17   10.00
  -2   6   6  156.19    8.89
   2   6  -6  164.67    9.34
   1  -6  -6   30.18    2.36
  -1  -6   6   27.75    2.19
  -1   6   6   34.40    1.91
   1   6  -6   30.44    2.26
   1   6  -6   27.90    2.16
  -1   6   6   29.95    2.42
   0  -6   6    1.60    0.81
   0  -6  -6    2.14    0.73
   0   6   6    0.63    0.73
   0   6   6    1.73    0.50
   0   6  -6    1.86    0.72
   0   6  -6    1.11    0.76
  -1  -6  -6    3.92    0.84
   1  -6   6    3.46    0.92
  -1   6  -6    2.59    0.81
   1   6   6    3.24    0.83
   1   6   6    3.12    0.66
  -2  -6  -6    0.43    0.87
   2  -6   6   -0.55    0.89
  -2   6  -6    1.17    0.94
   2   6   6    0.52    0.65
   2   6   6    0.69    0.70
   3  -6   6   23.63    2.08
  -3  -6  -6   24.02    2.13
   3   6   6   21.97    1.78
  -3   6  -6   18.05    1.94
   4  -6   6   62.31    3.84
  -4  -6  -6   55.40    4.03
   4   6   6   58.42    3.71
  -4   6  -6   56.96    4.05
  -5  -6  -6   20.28    2.07
   5  -6   6   24.48    2.08
   5   6   6   20.60    1.87
  -5   6  -6   18.56    2.07
  -6  -6  -6    3.85    1.26
   6  -6   6    4.79    1.02
   6   6   6    2.86    0.98
  -6   6  -6    2.61    1.20
 -11  -7   6    2.04    1.22
  11  -7  -6    3.79    1.06
  11   7  -6    4.49    1.19
 -11   7   6    4.92    1.26
  10  -7  -6   18.68    1.87
 -10  -7   6   19.63    1.94
  10   7  -6   19.31    2.03
 -10   7   6   17.31    1.93
   9  -7  -6    1.01    0.85
  -9  -7   6    1.58    1.04
   9   7  -6    1.82    0.91
  -9   7   6    2.90    1.09
   8  -7  -6    4.47    0.97
  -8  -7   6    3.61    1.12
  -8   7   6    4.31    1.24
   8   7  -6    4.63    0.99
  -7  -7   6   93.63    6.02
   7  -7  -6   99.10    6.12
  -7   7   6  106.51    6.79
   7   7  -6  101.71    6.57
  -6  -7   6   51.00    3.49
   6  -7  -6   55.63    3.53
   6   7  -6   56.51    3.83
  -6   7   6   55.63    4.09
  -5  -7   6    1.00    0.80
   5  -7  -6    4.61    0.89
   5   7  -6    4.09    0.96
  -5   7   6    2.67    1.02
  -4  -7   6    1.25    0.87
   4  -7  -6    2.66    0.78
  -4   7   6    2.93    1.04
   4   7  -6    1.48    0.76
  -3  -7   6   45.82    3.11
   3  -7  -6   46.48    3.30
   3   7  -6   46.74    3.34
  -3   7   6   49.69    3.49
   3   7  -6   48.77    2.94
  -2  -7   6   16.07    1.58
   2  -7  -6   15.76    1.64
  -2   7   6   17.13    1.81
   2   7  -6   17.21    1.37
   2   7  -6   16.55    1.68
   1  -7  -6  134.66    8.35
  -1  -7   6  131.87    8.07
   1   7  -6  143.65    8.81
  -1   7   6  131.42    8.89
  -1   7   6  152.83    7.82
   1   7  -6  129.59    8.19
   0  -7  -6    1.03    0.71
   0  -7   6    0.24    0.78
   0   7  -6    0.18    0.69
   0   7  -6    1.00    0.80
   0   7   6    0.15    0.76
   0   7   6    1.00    0.49
   1  -7   6    1.19    0.99
  -1  -7  -6    1.59    0.75
   1   7   6    1.74    0.81
   1   7   6    2.25    0.63
  -1   7  -6    1.34    0.77
  -2  -7  -6   58.16    3.62
   2  -7   6   50.72    3.49
   2   7   6   51.85    3.33
  -2   7  -6   48.03    3.54
   2   7   6   53.00    3.66
   3  -7   6   64.57    4.15
  -3  -7  -6   68.22    4.26
  -3   7  -6   57.23    4.14
   3   7   6   63.00    3.94
  -4  -7  -6    0.21    0.92
   4  -7   6   -0.55    0.99
   4   7   6   -0.55    0.79
  -4   7  -6    0.16    1.06
  -5  -7  -6    5.57    1.24
   5  -7   6    9.28    1.35
  -5   7  -6    5.28    1.34
   5   7   6    5.31    1.09
  -6  -7  -6    6.62    1.32
   6  -7   6    7.50    1.22
   6   7   6    5.36    1.10
  -6   7  -6    5.43    1.30
  11  -8  -6    6.48    1.23
 -11  -8   6    6.92    1.45
  11   8  -6    8.23    1.38
 -11   8   6    8.63    1.41
  10  -8  -6    0.98    0.94
 -10  -8   6   -0.98    1.08
 -10   8   6    0.60    1.09
  10   8  -6    0.75    0.99
   9  -8  -6    2.16    0.94
  -9  -8   6    1.79    1.00
  -9   8   6    2.89    1.15
   9   8  -6    2.40    1.05
  -8  -8   6    2.33    1.05
   8  -8  -6    3.39    0.93
  -8   8   6    3.53    1.09
   8   8  -6    2.56    0.92
   7  -8  -6    0.24    0.68
  -7  -8   6    0.44    0.95
  -7   8   6    0.92    1.07
   7   8  -6    0.06    0.92
   6  -8  -6    0.86    0.77
  -6  -8   6    0.01    0.80
  -6   8   6    1.16    1.04
   6   8  -6    2.36    0.97
   5  -8  -6    1.37    0.79
  -5  -8   6   -0.54    0.78
   5   8  -6    0.65    0.89
  -5   8   6   -0.72    0.95
  -4  -8   6    0.66    0.92
   4  -8  -6   -0.38    0.68
   4   8  -6    0.83    0.86
  -4   8   6    0.09    0.83
   3  -8  -6    3.10    0.90
  -3  -8   6    3.24    0.89
  -3   8   6    3.40    1.01
   3   8  -6    2.95    0.90
   2  -8  -6   17.31    1.84
  -2  -8   6   19.88    1.78
   2   8  -6   22.24    1.51
   2   8  -6   17.50    1.83
  -2   8   6   20.42    1.93
  -1  -8   6   18.47    1.69
   1  -8  -6   19.27    1.78
   1   8  -6   18.46    1.78
  -1   8   6   19.26    1.90
   1   8  -6   15.31    1.49
   0  -8  -6   10.47    1.21
   0  -8   6   10.67    1.36
   0   8  -6   12.81    1.40
   0   8   6   11.93    1.07
   0   8   6    8.36    1.30
   0   8  -6   10.39    1.16
   1  -8   6   -0.57    0.96
  -1  -8  -6    0.37    0.74
  -1   8  -6    0.36    0.78
   1   8   6   -0.39    0.63
   1   8   6   -0.11    0.84
  -2  -8  -6   22.44    1.85
   2  -8   6   16.49    1.82
  -2   8  -6   17.97    1.73
   2   8   6   19.80    1.96
   2   8   6   17.58    1.68
   3  -8   6    8.96    1.43
  -3  -8  -6   15.08    1.56
   3   8   6   15.17    1.40
   3   8   6   13.69    1.48
  -3   8  -6   11.45    1.42
   4  -8   6    1.59    1.15
  -4  -8  -6    3.89    1.08
  -4   8  -6    1.50    1.00
   4   8   6   -0.05    0.87
   5  -8   6    2.24    1.19
  -5  -8  -6    1.95    1.03
  -5   8  -6    1.38    1.16
   5   8   6    1.49    0.90
  -6  -8  -6    1.71    1.07
   6  -8   6    1.22    1.12
   6   8   6   -0.72    0.87
  -6   8  -6   -0.55    1.06
  10  -9  -6   25.26    2.04
 -10  -9   6   19.74    2.11
  10   9  -6   22.39    2.33
 -10   9   6   26.39    2.48
  -9  -9   6   -1.32    1.00
   9  -9  -6   -1.04    0.85
  -9   9   6   -0.13    1.05
   9   9  -6    0.93    1.01
   8  -9  -6    2.36    0.91
  -8  -9   6    1.53    1.08
  -8   9   6    1.90    1.16
   8   9  -6    3.27    1.04
   7  -9  -6    3.38    0.97
  -7  -9   6    5.82    1.15
   7   9  -6    5.88    1.08
  -7   9   6    6.88    1.41
   6  -9  -6    6.33    1.00
  -6  -9   6    3.13    1.08
  -6   9   6    3.02    1.16
   6   9  -6    4.06    1.09
   5  -9  -6   31.48    2.27
  -5  -9   6   27.51    2.24
  -5   9   6   29.94    2.72
   5   9  -6   27.66    2.38
   4  -9  -6    5.10    0.95
  -4  -9   6    4.69    1.12
  -4   9   6    6.03    1.27
   4   9  -6    5.30    1.13
  -3  -9   6  158.18    9.38
   3  -9  -6  154.63    9.68
  -3   9   6  173.45   10.45
   3   9  -6  156.88   10.26
   2  -9  -6    1.19    0.87
  -2  -9   6    1.43    0.97
  -2   9   6    2.56    0.96
   2   9  -6    1.03    0.94
   2   9  -6    1.60    0.56
   1  -9  -6   84.17    5.46
  -1  -9   6   81.14    5.29
   1   9  -6   95.84    5.78
  -1   9   6   84.81    5.84
   1   9  -6   83.83    5.21
   0  -9  -6   17.62    1.75
   0  -9   6   16.31    1.72
   0   9  -6   17.70    1.55
   0   9   6   14.35    1.72
   0   9  -6   22.41    1.96
   1  -9   6    1.11    1.07
  -1  -9  -6    1.05    0.79
  -1   9  -6   -0.46    0.79
   1   9   6    1.25    0.70
   1   9   6    1.55    0.90
  -2  -9  -6   23.29    1.88
   2  -9   6   17.40    1.91
   2   9   6   20.22    1.76
   2   9   6   18.97    2.02
  -2   9  -6   17.91    1.87
   3  -9   6    6.85    1.42
  -3  -9  -6    9.05    1.24
  -3   9  -6    6.47    1.16
   3   9   6    7.30    1.28
   3   9   6    9.35    1.14
   4  -9   6   12.64    1.74
  -4  -9  -6   23.27    2.01
  -4   9  -6   16.03    1.73
   4   9   6   15.07    1.54
   5  -9   6   23.32    2.08
  -5  -9  -6   22.11    2.00
  -5   9  -6   18.08    1.89
   5   9   6   16.12    1.70
   6  -9   6    7.24    1.38
  -6   9  -6    4.53    1.24
   6   9   6    4.82    1.06
 -10 -10   6    2.54    1.26
  10 -10  -6    2.61    1.05
 -10  10   6    3.03    1.16
  10  10  -6    3.75    1.21
   9 -10  -6    8.21    1.23
  -9 -10   6    6.21    1.27
   9  10  -6    6.95    1.35
  -9  10   6    8.67    1.53
  -8 -10   6   25.38    2.29
   8 -10  -6   28.09    2.28
  -8  10   6   30.37    2.70
   8  10  -6   27.52    2.42
  -7 -10   6   -0.02    1.02
   7 -10  -6    0.07    0.74
  -7  10   6    0.71    1.25
   7  10  -6    0.92    1.07
  -6 -10   6   27.32    2.26
   6 -10  -6   24.39    2.00
  -6  10   6   25.63    2.58
   6  10  -6   24.36    2.26
  -5 -10   6   63.82    4.31
   5 -10  -6   67.48    4.39
  -5  10   6   72.40    4.97
   5  10  -6   69.73    4.73
   4 -10  -6   18.69    1.76
  -4 -10   6   18.67    1.86
  -4  10   6   20.13    2.12
   4  10  -6   20.87    2.13
  -3 -10   6   11.39    1.44
   3 -10  -6   10.04    1.31
  -3  10   6   11.51    1.62
   3  10  -6   13.30    1.56
  -2 -10   6   10.69    1.36
   2 -10  -6   11.09    1.48
  -2  10   6   12.33    1.64
   2  10  -6   14.19    1.58
   1 -10  -6    6.35    1.14
  -1 -10   6    4.84    1.13
  -1  10   6    6.02    1.29
   1  10  -6    8.05    1.34
   1  10  -6    6.99    0.83
   0 -10   6    1.77    0.96
   0 -10  -6    4.30    0.99
   0  10   6    4.34    1.15
   0  10  -6    3.57    0.82
   0  10  -6    3.52    1.20
   1 -10   6   14.17    1.67
  -1 -10  -6   14.55    1.46
   1  10   6   14.39    1.71
  -1  10  -6   14.41    1.41
  -2 -10  -6   19.33    1.72
   2 -10   6   14.96    1.67
  -2  10  -6   14.21    1.53
   2  10   6   13.91    1.74
   2  10   6   15.59    1.44
  -3 -10  -6    2.22    0.92
   3 -10   6    1.30    1.20
   3  10   6    1.57    1.04
  -3  10  -6    1.83    0.99
   3  10   6    0.37    0.83
   4 -10   6   19.31    2.03
  -4 -10  -6   29.07    2.14
  -4  10  -6   21.98    2.08
   4  10   6   18.85    1.91
   5 -10   6   16.41    1.85
  -5  10  -6   14.96    1.74
   5  10   6   14.31    1.52
   9 -11  -6   42.58    2.95
  -9 -11   6   36.52    3.03
  -9  11   6   36.52    3.25
   9  11  -6   40.35    3.21
   8 -11  -6   16.53    1.65
  -8 -11   6   16.82    1.75
  -8  11   6   15.45    1.92
   8  11  -6   20.99    2.17
  -7 -11   6    3.76    1.09
   7 -11  -6    4.66    1.03
  -7  11   6    5.22    1.42
   7  11  -6    4.25    1.25
  -6 -11   6    1.03    1.10
   6 -11  -6    1.34    0.91
   6  11  -6   -0.13    1.04
  -6  11   6    1.37    1.10
   5 -11  -6   53.29    3.73
  -5 -11   6   60.20    3.87
   5  11  -6   56.69    4.21
  -5  11   6   59.91    4.28
  -4 -11   6   19.92    2.00
   4 -11  -6   19.00    1.87
   4  11  -6   22.86    2.19
  -4  11   6   27.11    2.51
  -3 -11   6    0.19    1.00
   3 -11  -6    2.01    0.99
   3  11  -6    0.45    1.06
  -3  11   6    1.01    1.09
   2 -11  -6   -0.82    0.79
  -2 -11   6   -0.96    0.89
   2  11  -6    0.49    1.04
  -2  11   6    0.77    0.96
   1 -11  -6    0.78    0.96
  -1 -11   6    1.27    1.07
   1  11  -6    2.34    1.13
  -1  11   6    1.72    1.02
   0 -11   6   99.57    6.28
   0 -11  -6  114.99    6.41
   0  11   6   99.71    6.90
   0  11  -6   96.04    6.16
   1 -11   6  158.25    9.62
  -1 -11  -6  181.09    9.85
  -1  11  -6  146.73    9.69
   1  11   6  168.56   10.62
  -2 -11  -6   11.30    1.27
   2 -11   6    8.43    1.43
   2  11   6    8.36    1.47
  -2  11  -6   10.24    1.28
   3 -11   6    7.27    1.37
  -3 -11  -6    7.90    1.19
  -3  11  -6    5.24    1.18
   3  11   6    6.66    1.30
   3  11   6    5.96    1.08
   4 -11   6    1.79    1.29
  -4 -11  -6    2.31    0.98
   4  11   6    0.61    0.90
  -4  11  -6    0.33    1.00
   5 -11   6   -2.26    1.02
   5  11   6    0.48    0.90
  -5  11  -6   -1.05    1.11
  -9 -12   6   31.10    2.74
   9 -12  -6   33.50    2.59
  -9  12   6   31.68    2.92
   9  12  -6   31.39    2.91
  -8 -12   6    4.87    1.37
   8 -12  -6    6.02    1.18
  -8  12   6    6.94    1.56
   8  12  -6    5.85    1.29
   7 -12  -6   -0.18    0.88
  -7 -12   6    0.76    1.01
   7  12  -6    0.32    1.04
  -7  12   6   -1.05    1.24
   6 -12  -6    2.55    0.96
  -6 -12   6    0.31    0.99
   6  12  -6    0.26    1.14
  -6  12   6    1.52    1.16
   5 -12  -6   60.15    4.15
  -5 -12   6   64.10    4.16
   5  12  -6   69.63    4.67
  -5  12   6   60.17    4.64
   4 -12  -6  138.10    8.72
  -4 -12   6  148.51    8.59
   4  12  -6  141.52    9.42
  -4  12   6  148.44    9.51
   3 -12  -6   18.26    1.79
  -3 -12   6   14.78    1.71
  -3  12   6   18.34    2.09
   3  12  -6   19.50    2.04
   2 -12  -6   10.01    1.48
  -2 -12   6   13.45    1.64
   2  12  -6   15.97    1.75
  -2  12   6   10.77    1.60
  -1 -12   6    1.23    1.12
   1 -12  -6    1.07    0.97
   1  12  -6    1.23    1.28
  -1  12   6    1.11    1.09
   0 -12  -6   18.65    1.84
   0 -12   6   13.55    1.68
   0  12   6   18.19    2.04
   1 -12   6    3.74    1.29
  -1 -12  -6    1.17    0.87
   1  12   6    1.30    1.11
  -1  12  -6    0.91    0.84
   2 -12   6    0.02    1.10
  -2 -12  -6    1.46    0.88
  -2  12  -6    1.05    0.86
   2  12   6    0.56    1.11
  -3 -12  -6    4.31    1.02
   3 -12   6    1.39    1.32
  -3  12  -6    3.02    1.06
   3  12   6    1.74    1.09
   4 -12   6    3.15    1.44
  -4  12  -6    2.80    1.16
   8 -13  -6   -1.05    0.80
  -8 -13   6   -0.23    1.21
   8  13  -6    1.07    1.20
  -8  13   6    0.15    1.34
  -7 -13   6    1.00    1.07
   7 -13  -6    0.55    0.87
   7  13  -6    1.65    1.27
  -7  13   6    1.37    1.39
   6 -13  -6    2.10    1.00
  -6 -13   6    0.23    1.15
   6  13  -6    0.99    1.11
  -6  13   6    1.06    1.37
   5 -13  -6    0.11    0.91
  -5 -13   6    0.01    1.12
  -5  13   6   -0.07    1.23
   5  13  -6    1.52    1.29
  -4 -13   6   13.06    1.68
   4 -13  -6   11.11    1.45
   4  13  -6   12.52    1.78
  -4  13   6   13.33    1.80
   3 -13  -6   28.57    2.44
  -3 -13   6   29.58    2.60
  -3  13   6   28.82    2.86
   3  13  -6   27.29    2.83
  -2 -13   6    0.06    1.15
   2 -13  -6    0.76    0.96
   2  13  -6    0.31    1.26
  -2  13   6   -0.75    1.14
  -1 -13   6   38.80    3.06
   1 -13  -6   36.96    2.96
   1  13  -6   44.24    3.49
  -1  13   6   36.54    3.31
   0 -13  -6   39.10    2.76
   0 -13   6   30.61    2.89
   0  13   6   36.68    3.19
   1 -13   6    9.87    1.59
  -1 -13  -6   16.48    1.49
   1  13   6    7.76    1.56
  -2 -13  -6    8.84    1.19
   2 -13   6    4.91    1.41
  -2  13  -6    5.98    1.13
   2  13   6    5.76    1.40
   3 -13   6    1.73    1.41
  -3  13  -6   -0.33    0.93
   3  13   6    0.86    1.13
   4 -13   6    8.95    1.62
  -4  13  -6    5.23    1.27
   8 -14  -6   19.30    1.86
   8  14  -6   19.72    2.16
  -8  14   6   16.64    2.23
  -7 -14   6    6.07    1.47
   7 -14  -6    6.24    1.22
  -7  14   6    6.32    1.72
   7  14  -6    5.00    1.50
   6 -14  -6   19.83    2.10
  -6 -14   6   26.03    2.46
   6  14  -6   23.22    2.43
  -6  14   6   26.88    2.66
   5 -14  -6   15.95    1.65
  -5 -14   6   19.30    1.94
   5  14  -6   19.48    2.13
  -5  14   6   17.30    2.10
  -4 -14   6    0.89    1.11
   4 -14  -6    0.10    0.96
   4  14  -6    1.34    1.34
  -4  14   6    1.31    1.34
  -3 -14   6   -0.46    1.19
   3 -14  -6   -0.67    0.96
   3  14  -6   -1.18    1.31
  -3  14   6    0.10    1.28
   2 -14  -6    1.68    1.07
  -2 -14   6    1.85    1.11
  -2  14   6    0.93    1.20
   2  14  -6    1.85    1.40
   1 -14  -6   10.37    1.46
  -1 -14   6   12.10    1.68
   1  14  -6   12.92    1.94
  -1  14   6    7.03    1.50
   0 -14   6   13.78    1.79
   0 -14  -6   16.82    1.65
   0  14   6   10.77    1.80
  -1 -14  -6   14.45    1.48
   1 -14   6   10.27    1.61
   1  14   6    9.22    1.69
   2 -14   6   23.24    2.30
   2  14   6   25.08    2.57
   3 -14   6    0.18    1.37
  -3  14  -6    0.87    0.94
   3  14   6    2.03    1.17
  -7 -15   6   12.86    1.78
   7 -15  -6   10.52    1.48
  -7  15   6   13.66    2.02
   7  15  -6   11.11    1.71
  -6 -15   6    8.45    1.48
   6 -15  -6    8.78    1.29
   6  15  -6    8.86    1.74
  -6  15   6    8.35    1.78
   5 -15  -6    0.36    1.02
  -5 -15   6    0.06    1.26
   5  15  -6    1.94    1.45
  -5  15   6    1.49    1.46
   4 -15  -6    3.07    1.08
  -4 -15   6    2.31    1.30
  -4  15   6    1.61    1.31
   4  15  -6    2.33    1.40
  -3 -15   6    2.53    1.24
   3 -15  -6    3.75    1.18
   3  15  -6    4.12    1.52
  -3  15   6    4.20    1.55
  -2 -15   6    4.53    1.40
   2 -15  -6    3.74    1.19
   2  15  -6    3.24    1.58
  -2  15   6    3.47    1.46
   1 -15  -6   -0.26    1.00
  -1 -15   6    0.85    1.28
  -1  15   6    0.39    1.30
   1  15  -6   -0.87    1.51
   0 -15   6   -0.18    1.14
   0 -15  -6    0.18    0.99
   0  15   6    0.53    1.28
   1 -15   6    1.50    1.35
   1  15   6    1.62    1.27
   2 -15   6    2.20    1.32
   2  15   6    1.54    1.26
   5 -16  -6    3.35    1.16
  -5 -16   6    4.31    1.46
  -5  16   6    3.56    1.58
   5  16  -6    2.36    1.52
   4 -16  -6   -1.08    1.02
  -4 -16   6    0.10    1.32
  -4  16   6    0.85    1.45
   4  16  -6    0.49    1.38
  -3 -16   6   12.57    1.71
   3 -16  -6   13.55    1.65
  -3  16   6   15.98    2.09
   3  16  -6   15.20    2.11
  -2 -16   6   49.22    3.75
   2 -16  -6   51.06    3.65
   2  16  -6   56.96    4.35
  -2  16   6   46.99    3.99
   1 -16  -6    6.67    1.33
  -1 -16   6    5.39    1.44
  -1  16   6    5.56    1.58
   0 -16   6    5.10    1.48
   0  16   6    3.05    1.45
   1 -16   6    1.21    1.35
   1  16   6   -0.60    1.20
   3 -17  -6   -0.56    1.08
  -3  17   6    0.82    1.45
   3  17  -6   -1.14    1.52
  -2 -17   6    0.72    1.39
   2 -17  -6    3.18    1.19
  -2  17   6    2.05    1.29
   2  17  -6    4.94    1.81
  12   0  -7   -0.44    0.97
 -11   0   7   -1.26    1.16
 -10   0   7    0.97    1.26
   9   0  -7   -0.87    0.69
  -9   0   7   -2.26    1.11
  -8   0   7    0.16    0.82
   8   0  -7    1.01    0.69
  -8   0   7    0.81    1.21
   7   0  -7    1.32    0.68
  -7   0   7   -1.87    0.69
  -7   0   7    0.49    1.15
   6   0  -7   -0.63    0.65
  -6   0   7   -0.74    1.02
  -6   0   7   -0.22    0.62
  -5   0   7   -0.17    0.90
  -5   0   7   -0.32    0.55
   5   0  -7    0.41    0.69
  -4   0   7   -0.34    0.51
  -4   0   7    0.28    0.88
   4   0  -7    0.80    0.68
   3   0  -7    0.49    0.65
  -3   0   7   -0.06    0.72
  -3   0   7    0.29    0.56
  -2   0   7    1.05    0.63
  -2   0   7   -0.90    0.67
   2   0  -7   -0.68    0.57
  -1   0   7    0.35    0.63
   1   0  -7    0.24    0.68
  -1   0   7    0.12    0.60
   0   0   7    0.38    0.62
   0   0   7    0.41    0.55
   0   0  -7   -0.35    0.86
  -1   0  -7   -0.23    0.86
   1   0   7    0.73    0.66
  -2   0  -7   -0.61    0.89
   2   0   7   -0.05    0.58
  -3   0  -7    0.59    0.94
   3   0   7    1.11    0.71
   4   0   7    0.23    0.75
  -4   0  -7    1.00    1.20
  -5   0  -7    0.73    1.25
   5   0   7    0.32    0.68
  -6   0  -7    1.54    1.34
   6   0   7   -0.34    0.81
  12   1  -7    5.12    1.21
 -12   1   7    1.79    1.33
 -11   1   7    7.05    1.53
  11   1  -7    5.47    1.25
 -10  -1   7   -0.24    1.19
  10  -1  -7    0.00    0.73
 -10   1   7    0.11    1.19
  -9  -1   7   49.62    3.22
   9  -1  -7   45.89    3.06
  -9  -1   7   42.80    3.57
  -9   1   7   43.24    3.68
   8  -1  -7    0.90    0.70
  -8  -1   7    1.27    1.09
  -8  -1   7   -0.36    0.85
   8   1  -7    1.75    0.72
  -8   1   7    1.12    1.12
  -7  -1   7  103.52    7.25
   7  -1  -7  106.63    6.48
  -7  -1   7  107.24    6.30
   7   1  -7  106.39    6.50
  -7   1   7  102.19    7.22
  -7   1   7  114.38    6.28
   6  -1  -7   11.76    1.19
  -6  -1   7   11.97    1.11
  -6  -1   7   10.27    1.57
   6   1  -7    9.45    1.13
  -6   1   7   11.40    1.07
  -6   1   7    7.94    1.40
   5  -1  -7    3.14    0.81
  -5  -1   7    3.29    1.13
  -5  -1   7    3.31    0.72
  -5   1   7    1.86    1.08
  -5   1   7    2.96    0.62
   5   1  -7    2.78    0.77
  -4  -1   7   50.92    3.81
  -4  -1   7   48.35    3.27
   4  -1  -7   56.97    3.55
  -4   1   7   52.64    3.87
   4   1  -7   56.10    3.49
  -4   1   7   56.18    3.22
  -3  -1   7  122.58    8.19
   3  -1  -7  133.02    7.68
  -3  -1   7  122.71    7.32
  -3   1   7  132.79    8.22
   3   1  -7  126.16    7.65
  -3   1   7  124.52    7.27
  -2  -1   7   17.33    1.69
   2  -1  -7   21.96    1.62
  -2  -1   7   16.47    1.47
  -2   1   7   16.86    1.68
  -2   1   7   18.45    1.40
   2   1  -7   17.51    1.58
  -1  -1   7   66.71    4.33
  -1  -1   7   66.85    4.00
   1  -1  -7   67.13    4.26
  -1   1   7   63.32    4.32
   1   1  -7   65.82    4.28
  -1   1   7   62.19    3.93
   0  -1   7   27.01    2.15
   0  -1   7   30.66    2.14
   0  -1  -7   29.53    2.41
   0   1   7   31.41    2.18
   0   1   7   31.23    2.06
   0   1  -7   27.90    2.45
   1  -1   7    6.64    0.95
  -1  -1  -7    6.34    1.25
   1   1   7    5.50    0.81
  -1   1  -7    4.79    1.18
   2  -1   7   57.81    3.69
  -2  -1  -7   59.85    4.06
   2   1   7   59.42    3.63
  -2   1  -7   59.38    4.10
   3  -1   7   26.83    1.93
  -3  -1  -7   23.51    2.42
   3   1   7   25.67    1.93
  -3   1  -7   27.84    2.37
   4  -1   7    1.99    0.82
  -4  -1  -7    1.23    1.23
  -4   1  -7    1.48    1.10
   4   1   7    1.80    0.68
   5  -1   7    4.66    0.96
  -5  -1  -7    4.96    1.25
  -5   1  -7    2.80    1.37
   5   1   7    5.14    0.92
   6  -1   7   21.12    1.78
  -6  -1  -7   23.82    2.31
  -6   1  -7   21.45    2.27
   6   1   7   20.78    1.85
  12   2  -7    7.57    1.32
 -12   2   7    6.90    1.56
  11  -2  -7   31.04    2.33
 -11   2   7   28.27    2.87
  11   2  -7   31.89    2.65
  10  -2  -7    8.27    1.07
 -10  -2   7    7.72    1.38
 -10   2   7    6.07    1.44
  10   2  -7    6.32    1.14
  -9  -2   7   18.93    2.15
  -9  -2   7   21.30    2.02
   9  -2  -7   21.46    1.71
  -9   2   7   17.31    2.02
  -8  -2   7   29.88    2.82
   8  -2  -7   30.66    2.18
  -8  -2   7   29.43    2.32
   8   2  -7   29.59    2.22
  -8   2   7   28.25    2.66
  -7  -2   7    1.11    0.82
  -7  -2   7    0.48    1.02
   7  -2  -7    0.59    0.70
  -7   2   7   -0.21    0.97
   7   2  -7    1.00    0.69
  -6  -2   7    1.81    0.76
   6  -2  -7    3.63    0.81
  -6  -2   7    1.64    1.01
  -6   2   7    1.16    1.03
   6   2  -7    3.04    0.76
   5  -2  -7   18.02    1.55
  -5  -2   7   18.18    1.87
  -5  -2   7   14.21    1.48
  -5   2   7   15.61    1.79
   5   2  -7   18.37    1.56
  -5   2   7   19.03    1.32
   4  -2  -7   19.76    1.68
  -4  -2   7   17.16    1.53
  -4  -2   7   19.59    1.88
   4   2  -7   18.53    1.60
  -4   2   7   21.09    1.37
  -4   2   7   21.19    2.00
  -3  -2   7    4.78    0.81
  -3  -2   7    4.67    0.97
   3  -2  -7    5.76    0.92
  -3   2   7    6.00    1.05
  -3   2   7    6.56    0.71
   3   2  -7    6.63    0.89
  -2  -2   7  197.11   11.10
   2  -2  -7  199.59   11.54
  -2  -2   7  184.22   12.22
  -2   2   7  187.44   12.25
  -2   2   7  193.99   11.01
   2   2  -7  203.26   11.56
  -1  -2   7   86.68    5.50
   1  -2  -7   86.77    5.35
  -1  -2   7   88.21    5.07
  -1   2   7   79.47    4.98
   1   2  -7   85.12    5.38
  -1   2   7   83.21    5.53
   0  -2   7   89.02    5.26
   0  -2  -7   82.53    5.22
   0  -2   7   77.19    4.93
   0   2   7   74.00    5.26
   0   2  -7   82.17    5.22
   0   2   7   84.02    4.82
   1  -2   7   62.53    3.84
  -1  -2  -7   55.42    4.05
   1   2   7   64.62    3.70
  -1   2  -7   59.36    4.07
   2  -2   7    0.24    0.77
  -2  -2  -7    0.67    0.94
   2   2   7    0.83    0.60
  -2   2  -7    0.73    1.04
  -3  -2  -7   16.72    1.84
   3  -2   7   19.45    1.70
  -3   2  -7   17.90    1.86
   3   2   7   18.98    1.54
  -4  -2  -7    8.57    1.49
   4  -2   7    8.70    1.14
  -4   2  -7    8.77    1.58
   4   2   7    8.81    1.05
  -5  -2  -7    1.31    1.23
   5  -2   7    0.75    0.87
  -5   2  -7    1.27    1.29
   5   2   7    0.43    0.75
   6  -2   7    1.06    0.91
  -6  -2  -7    2.25    1.31
   6   2   7    0.41    0.81
  -6   2  -7    2.88    1.39
 -12   3   7   -0.40    1.21
  12   3  -7    0.29    1.04
  11  -3  -7   23.74    2.12
 -11  -3   7   29.08    2.61
  11   3  -7   25.67    2.38
 -11   3   7   26.75    2.66
 -10  -3   7   22.67    2.06
  10  -3  -7   20.09    1.81
 -10   3   7   18.90    2.22
  10   3  -7   20.96    2.08
  -9  -3   7   -0.98    0.94
   9  -3  -7    0.68    0.74
  -9   3   7   -0.85    1.13
   9   3  -7    1.14    0.83
  -8  -3   7    0.07    0.88
   8  -3  -7    1.06    0.66
  -8  -3   7    2.23    1.23
  -8   3   7    1.20    1.17
   7  -3  -7    5.69    0.95
  -7  -3   7    8.03    1.44
  -7  -3   7    6.55    1.02
  -7   3   7    4.48    1.32
   7   3  -7    6.72    0.93
  -6  -3   7  150.33    9.81
   6  -3  -7  155.06    9.03
  -6  -3   7  147.61    8.70
   6   3  -7  155.06    8.98
  -6   3   7  145.34    9.77
  -5  -3   7  341.70   21.05
  -5  -3   7  324.77   18.91
   5  -3  -7  339.06   19.62
  -5   3   7  336.08   21.04
   5   3  -7  334.29   19.54
  -4  -3   7   19.62    1.93
   4  -3  -7   16.29    1.68
  -4  -3   7   16.58    1.53
  -4   3   7   21.38    1.95
  -4   3   7   19.00    1.28
   4   3  -7   19.79    1.56
  -3  -3   7   12.65    1.48
   3  -3  -7   17.56    1.52
  -3  -3   7   15.17    1.44
  -3   3   7   16.74    1.65
   3   3  -7   14.88    1.47
  -3   3   7   15.37    1.16
  -2  -3   7   12.42    1.35
   2  -3  -7   13.89    1.41
  -2  -3   7   14.91    1.34
  -2   3   7   14.18    1.14
  -2   3   7   13.80    1.45
   2   3  -7   12.21    1.33
  -1  -3   7    7.02    1.01
   1  -3  -7    5.56    0.94
   1   3  -7    5.02    1.03
  -1   3   7    5.71    0.73
  -1   3   7    4.97    0.88
   0  -3   7   30.27    2.26
   0  -3  -7   33.78    2.40
   0   3   7   28.36    2.18
   0   3  -7   28.18    2.08
   0   3   7   31.48    2.01
   0   3  -7   27.46    2.39
  -1  -3  -7   19.65    1.98
   1  -3   7   17.66    1.70
   1   3   7   20.56    1.60
   1   3   7   20.74    1.51
  -1   3  -7   20.22    1.86
   2  -3   7    5.80    0.95
  -2  -3  -7    6.23    1.17
  -2   3  -7    5.58    1.27
   2   3   7    5.75    0.77
  -3  -3  -7   12.31    1.59
   3  -3   7   11.83    1.24
  -3   3  -7   12.87    1.63
   3   3   7   10.86    1.11
   4  -3   7  126.46    7.40
  -4  -3  -7  126.48    7.87
   4   3   7  124.38    7.32
  -4   3  -7  127.43    7.89
  -5  -3  -7   41.12    3.35
   5  -3   7   45.07    2.97
   5   3   7   44.73    2.87
  -5   3  -7   39.32    3.25
  -6  -3  -7    0.80    1.19
   6  -3   7    0.90    0.87
   6   3   7   -0.04    0.76
  -6   3  -7    0.50    1.36
  11  -4  -7   20.55    2.02
 -11  -4   7   28.30    2.33
 -11   4   7   24.51    2.51
  11   4  -7   21.44    2.22
 -10  -4   7   78.63    4.98
  10  -4  -7   77.29    4.93
  10   4  -7   76.12    5.33
 -10   4   7   82.21    5.56
  -9  -4   7   20.96    1.84
   9  -4  -7   15.89    1.66
   9   4  -7   18.43    1.80
  -9   4   7   16.96    1.92
  -8  -4   7   10.41    1.31
   8  -4  -7   11.29    1.21
  -8   4   7   12.40    1.65
   8   4  -7    8.91    1.24
   7  -4  -7    0.61    0.73
  -7  -4   7   -0.08    0.78
   7   4  -7   -0.40    0.82
  -7   4   7   -0.03    0.96
   6  -4  -7   22.61    1.77
  -6  -4   7   24.23    2.32
  -6  -4   7   20.62    1.79
   6   4  -7   21.45    1.65
  -6   4   7   22.95    2.17
  -5  -4   7    2.01    0.96
  -5  -4   7    2.22    0.81
   5  -4  -7    1.90    0.76
  -5   4   7    4.04    1.10
   5   4  -7    3.50    0.66
  -4  -4   7   11.39    1.39
  -4  -4   7    8.55    1.06
   4  -4  -7    8.76    1.15
  -4   4   7    8.22    1.26
   4   4  -7   10.75    1.03
   3  -4  -7   15.56    1.49
  -3  -4   7   14.40    1.36
  -3   4   7   14.72    1.04
   3   4  -7   13.24    1.33
  -3   4   7   11.60    1.37
  -2  -4   7    3.82    0.84
   2  -4  -7    4.21    0.98
   2   4  -7    4.61    0.90
  -2   4   7    5.11    0.63
  -2   4   7    4.97    0.92
   2   4  -7    5.35    0.78
  -1  -4   7  262.41   14.83
   1  -4  -7  254.93   15.33
  -1   4   7  248.38   16.25
  -1   4   7  283.06   14.67
   1   4  -7  252.19   15.32
   1   4  -7  258.16   16.20
   0  -4   7  203.05   12.25
   0  -4  -7  218.84   12.73
   0   4   7  227.71   12.10
   0   4  -7  193.81   12.65
   0   4  -7  228.93   13.36
   0   4   7  207.86   13.39
  -1  -4  -7    2.38    0.96
   1  -4   7    0.45    0.86
   1   4   7    1.66    0.62
  -1   4  -7    0.71    0.94
   1   4   7    1.34    0.56
   2  -4   7    7.78    1.10
  -2  -4  -7    6.05    1.17
   2   4   7    9.35    0.94
  -2   4  -7    7.09    1.21
   3  -4   7    0.01    0.81
  -3  -4  -7   -0.18    0.87
   3   4   7    0.18    0.67
  -3   4  -7    0.29    1.08
   4  -4   7    3.99    1.00
  -4  -4  -7    2.73    1.12
   4   4   7    1.70    0.76
  -4   4  -7    2.89    1.29
  -5  -4  -7   19.60    1.95
   5  -4   7   18.58    1.73
   5   4   7   17.60    1.68
  -5   4  -7   20.70    2.12
   6  -4   7    0.96    0.84
  -6  -4  -7    1.36    1.22
  -6   4  -7    1.51    1.37
   6   4   7    0.23    0.82
  11  -5  -7   -0.06    0.86
 -11  -5   7   -0.21    1.22
  11   5  -7    1.03    0.91
 -11   5   7    0.63    1.20
 -10  -5   7   10.26    1.49
  10  -5  -7    8.54    1.22
 -10   5   7   10.51    1.63
  10   5  -7    9.33    1.39
  -9  -5   7   42.41    2.97
   9  -5  -7   40.99    2.85
  -9   5   7   45.51    3.41
   9   5  -7   36.09    3.09
   8  -5  -7    3.39    0.90
  -8  -5   7    4.95    1.08
   8   5  -7    3.03    1.02
  -8   5   7    6.16    1.35
   7  -5  -7   54.92    3.79
  -7  -5   7   54.33    3.74
   7   5  -7   58.86    4.06
  -7   5   7   70.19    4.43
  -6  -5   7   65.02    4.20
   6  -5  -7   67.96    4.29
   6   5  -7   69.01    4.58
  -6   5   7   69.49    4.84
  -5  -5   7   24.54    1.91
   5  -5  -7   24.98    1.91
  -5   5   7   23.76    2.23
   5   5  -7   23.07    1.67
   5   5  -7   20.62    1.99
  -4  -5   7   20.50    1.74
   4  -5  -7   19.92    1.78
  -4   5   7   21.96    1.92
   4   5  -7   20.26    1.57
   4   5  -7   18.00    1.67
  -3  -5   7    2.07    0.88
   3  -5  -7    3.32    0.87
   3   5  -7    4.02    0.80
  -3   5   7    3.44    0.97
   3   5  -7    3.19    0.74
   2  -5  -7   73.34    4.55
  -2  -5   7   69.24    4.35
   2   5  -7   70.36    4.44
  -2   5   7   70.76    4.76
  -2   5   7   69.69    4.12
   2   5  -7   72.03    4.67
   1  -5  -7   29.67    2.31
  -1  -5   7   29.39    2.36
  -1   5   7   36.15    2.02
  -1   5   7   28.00    2.34
   1   5  -7   30.55    2.31
   1   5  -7   30.77    2.30
   0  -5  -7   30.72    2.36
   0  -5   7   29.85    2.36
   0   5   7   28.01    2.25
   0   5   7   32.62    1.96
   0   5  -7   26.63    2.22
  -1  -5  -7   57.20    3.66
   1  -5   7   52.55    3.55
  -1   5  -7   49.52    3.61
   1   5   7   56.07    3.29
   1   5   7   55.17    3.67
   2  -5   7    2.09    0.97
  -2  -5  -7    4.40    1.07
  -2   5  -7    0.86    1.00
   2   5   7    1.83    0.64
  -3  -5  -7   10.20    1.37
   3  -5   7   12.70    1.42
  -3   5  -7    7.90    1.45
   3   5   7    8.98    1.05
  -4  -5  -7    6.95    1.33
   4  -5   7    7.69    1.16
  -4   5  -7    7.01    1.30
   4   5   7    6.04    0.98
  -5  -5  -7   23.33    2.14
   5  -5   7   19.80    1.83
  -5   5  -7   20.95    2.18
   5   5   7   18.30    1.74
  -6  -5  -7   13.68    1.74
   6  -5   7   12.39    1.43
   6   5   7   12.73    1.34
  -6   5  -7   15.66    1.92
 -11  -6   7   16.37    1.84
  11  -6  -7   12.90    1.50
 -11   6   7   14.99    1.82
  11   6  -7   14.87    1.61
  10  -6  -7    0.65    0.90
 -10  -6   7   -0.71    1.05
 -10   6   7    1.14    1.14
  10   6  -7    1.14    1.01
   9  -6  -7    5.55    1.01
  -9  -6   7    4.96    1.14
   9   6  -7    4.31    1.11
  -9   6   7    6.60    1.44
   8  -6  -7   -0.89    0.66
  -8  -6   7    0.67    0.94
   8   6  -7   -0.29    0.78
  -8   6   7    1.88    1.07
   7  -6  -7   42.35    2.85
  -7  -6   7   32.91    2.82
  -7   6   7   48.49    3.40
   7   6  -7   40.41    2.99
   6  -6  -7   50.37    3.27
  -6  -6   7   47.15    3.27
  -6   6   7   48.22    3.74
   6   6  -7   50.61    3.48
  -5  -6   7   35.00    2.47
   5  -6  -7   34.68    2.61
   5   6  -7   35.71    2.69
  -5   6   7   36.40    2.93
  -4  -6   7  167.98   10.14
   4  -6  -7  179.16   10.55
  -4   6   7  177.70   11.25
   4   6  -7  179.50   10.33
   4   6  -7  174.98   11.15
  -3  -6   7   -0.29    0.81
   3  -6  -7    0.73    0.88
  -3   6   7    1.43    0.76
   3   6  -7    0.86    0.72
   3   6  -7   -0.46    0.53
  -2  -6   7   25.04    2.13
   2  -6  -7   24.33    2.09
   2   6  -7   28.12    2.11
   2   6  -7   24.11    1.94
  -2   6   7   28.00    2.18
  -1  -6   7    0.62    0.91
   1  -6  -7    0.65    0.74
  -1   6   7    0.76    0.71
   1   6  -7   -0.24    0.67
   1   6  -7    0.79    0.71
  -1   6   7    0.89    0.45
   0  -6  -7    0.73    0.80
   0  -6   7    0.47    0.93
   0   6   7    1.43    0.52
   0   6  -7    1.27    0.79
   0   6   7    0.82    0.70
  -1  -6  -7   40.49    2.70
   1  -6   7   33.55    2.58
   1   6   7   34.43    2.60
   1   6   7   35.27    2.27
  -1   6  -7   32.00    2.55
   2  -6   7    1.93    1.05
  -2  -6  -7    3.07    1.01
  -2   6  -7    0.85    0.98
   2   6   7    1.19    0.64
  -3  -6  -7   82.95    5.17
   3  -6   7   80.16    4.97
  -3   6  -7   71.32    5.13
   3   6   7   80.64    4.75
  -4  -6  -7    8.86    1.32
   4  -6   7    9.20    1.34
   4   6   7    5.73    0.99
  -4   6  -7    8.16    1.47
  -5  -6  -7   25.30    2.38
   5  -6   7   29.53    2.31
   5   6   7   23.09    1.97
  -5   6  -7   23.89    2.35
   6  -6   7   11.71    1.44
  -6  -6  -7    9.26    1.49
  -6   6  -7   10.52    1.66
   6   6   7    9.09    1.20
  11  -7  -7    0.81    1.02
 -11  -7   7   -0.03    1.17
  11   7  -7    1.14    1.02
 -11   7   7    0.62    1.19
 -10  -7   7    2.06    1.18
  10  -7  -7    2.85    1.01
  10   7  -7    3.26    1.09
 -10   7   7    2.32    1.26
   9  -7  -7   10.57    1.20
  -9  -7   7    9.33    1.41
   9   7  -7   10.18    1.37
  -9   7   7   11.18    1.60
   8  -7  -7   10.27    1.19
  -8  -7   7    9.06    1.35
  -8   7   7   13.41    1.75
   8   7  -7   11.34    1.45
   7  -7  -7    8.39    1.12
  -7  -7   7    5.21    1.16
  -7   7   7    7.42    1.44
   7   7  -7    6.82    1.10
   6  -7  -7    1.79    0.85
  -6  -7   7    1.33    0.95
  -6   7   7    1.42    1.13
   6   7  -7    0.57    0.89
   5  -7  -7    0.68    0.85
  -5  -7   7    0.47    0.81
   5   7  -7    0.84    0.86
  -5   7   7    1.93    1.08
  -4  -7   7   13.46    1.40
   4  -7  -7   12.18    1.42
   4   7  -7   14.09    1.46
  -4   7   7   15.61    1.63
  -3  -7   7   62.52    4.16
   3  -7  -7   62.97    4.35
   3   7  -7   68.34    4.50
  -3   7   7   68.29    4.61
   3   7  -7   68.88    4.09
  -2  -7   7   64.21    4.14
   2  -7  -7   62.65    4.22
   2   7  -7   65.73    4.05
  -2   7   7   62.69    4.44
   2   7  -7   67.62    4.41
  -1  -7   7    2.42    1.03
   1  -7  -7    3.65    0.97
  -1   7   7    3.50    0.92
   1   7  -7    2.99    0.90
   1   7  -7    3.37    0.83
   0  -7   7   15.52    1.61
   0  -7  -7   16.64    1.54
   0   7   7   13.00    1.47
   0   7   7   15.72    1.20
   0   7  -7   14.81    1.46
  -1  -7  -7   67.03    4.08
   1  -7   7   61.01    4.05
   1   7   7   60.70    4.16
   1   7   7   59.97    3.67
  -1   7  -7   57.03    4.00
  -2  -7  -7   54.02    3.42
   2  -7   7   43.03    3.37
   2   7   7   50.38    3.04
  -2   7  -7   43.12    3.28
  -3  -7  -7    6.65    1.14
   3  -7   7    5.06    1.16
  -3   7  -7    4.73    1.14
   3   7   7    6.20    0.95
  -4  -7  -7    4.94    1.11
   4  -7   7    1.95    1.09
   4   7   7    1.29    0.81
  -4   7  -7    0.94    1.14
   5  -7   7    1.20    1.07
  -5  -7  -7    2.14    1.05
   5   7   7   -0.68    0.78
  -5   7  -7    0.76    1.27
  10  -8  -7    2.90    1.01
 -10  -8   7    2.67    1.19
  10   8  -7    1.22    0.95
 -10   8   7    2.89    1.30
   9  -8  -7   23.25    2.06
  -9  -8   7   20.39    2.05
  -9   8   7   26.94    2.53
   9   8  -7   22.78    2.13
   8  -8  -7  152.24    9.13
  -8  -8   7  134.71    8.89
  -8   8   7  165.15    9.95
   8   8  -7  155.56    9.79
   7  -8  -7   57.54    3.80
  -7  -8   7   48.76    3.77
   7   8  -7   64.59    4.14
  -7   8   7   59.36    4.25
   6  -8  -7   14.14    1.46
  -6  -8   7   11.33    1.41
  -6   8   7   14.30    1.77
   6   8  -7   14.83    1.57
  -5  -8   7    2.35    1.00
   5  -8  -7    2.44    0.86
  -5   8   7    0.61    0.95
   5   8  -7    1.83    0.94
  -4  -8   7   13.25    1.49
   4  -8  -7   10.89    1.38
   4   8  -7   15.36    1.52
  -4   8   7   12.86    1.58
  -3  -8   7   88.55    5.75
   3  -8  -7   94.97    6.04
   3   8  -7   99.51    6.29
  -3   8   7   97.60    6.37
   2  -8  -7   78.47    5.09
  -2  -8   7   75.10    4.88
   2   8  -7   78.26    4.80
   2   8  -7   84.93    5.29
  -2   8   7   76.82    5.34
   1  -8  -7    9.82    1.26
  -1  -8   7   12.69    1.46
  -1   8   7    9.11    1.30
   1   8  -7    9.73    1.13
   1   8  -7   13.56    1.43
   0  -8  -7    5.48    0.98
   0  -8   7    5.85    1.15
   0   8   7    5.80    1.05
   0   8  -7    6.59    1.01
   1  -8   7   76.02    4.62
  -1  -8  -7   74.27    4.59
   1   8   7   68.82    4.80
  -1   8  -7   62.64    4.50
   1   8   7   71.56    4.19
  -2  -8  -7   61.89    4.06
   2  -8   7   59.60    4.08
   2   8   7   61.90    4.18
  -2   8  -7   54.96    4.03
   2   8   7   62.25    3.73
   3  -8   7   -0.10    0.98
  -3  -8  -7    2.97    0.99
  -3   8  -7    0.41    1.08
   3   8   7    0.06    0.76
  -4  -8  -7    2.24    1.05
   4  -8   7    2.16    1.06
   4   8   7    0.01    0.79
  -4   8  -7   -0.43    1.01
  -5  -8  -7    1.83    1.00
   5  -8   7    1.45    1.20
   5   8   7    0.30    0.83
  -5   8  -7   -0.41    1.18
 -10  -9   7    0.45    1.16
  10  -9  -7    0.00    0.94
  10   9  -7    2.17    1.13
 -10   9   7    1.15    1.19
   9  -9  -7    4.47    1.07
  -9  -9   7    1.95    1.18
   9   9  -7    3.95    1.16
  -9   9   7    3.54    1.22
  -8  -9   7   12.63    1.54
   8  -9  -7   11.11    1.34
  -8   9   7   11.20    1.73
   8   9  -7   10.74    1.40
  -7  -9   7   15.10    1.70
   7  -9  -7   14.95    1.57
   7   9  -7   19.44    1.81
  -7   9   7   17.12    1.99
   6  -9  -7    1.18    0.78
  -6  -9   7   -0.55    0.97
   6   9  -7    1.20    0.99
  -6   9   7    0.56    1.14
   5  -9  -7    2.09    0.87
  -5  -9   7    2.29    0.98
  -5   9   7    3.38    1.16
   5   9  -7    3.47    1.07
  -4  -9   7   38.98    3.03
   4  -9  -7   44.17    3.13
  -4   9   7   47.60    3.46
   4   9  -7   46.91    3.33
  -3  -9   7   68.21    4.48
   3  -9  -7   64.10    4.54
   3   9  -7   72.03    4.80
  -3   9   7   74.08    4.89
  -2  -9   7   26.78    2.29
   2  -9  -7   27.93    2.41
   2   9  -7   31.01    2.46
  -2   9   7   29.52    2.53
  -1  -9   7    1.68    1.10
   1  -9  -7    0.83    0.93
  -1   9   7   -0.53    0.88
   1   9  -7    0.31    0.97
   1   9  -7    0.88    0.72
   0  -9   7    8.73    1.40
   0  -9  -7   10.28    1.27
   0   9  -7    7.50    1.12
   0   9   7    6.79    1.25
  -1  -9  -7   34.76    2.56
   1  -9   7   33.64    2.61
  -1   9  -7   28.58    2.46
   1   9   7   34.21    2.71
  -2  -9  -7   63.98    3.69
   2  -9   7   49.58    3.63
  -2   9  -7   46.97    3.53
   2   9   7   54.14    3.33
   2   9   7   50.03    3.74
  -3  -9  -7   11.14    1.43
   3  -9   7   11.85    1.64
  -3   9  -7   11.41    1.50
   3   9   7   11.13    1.21
   4  -9   7    2.59    1.27
  -4  -9  -7    2.88    1.04
   4   9   7    1.56    0.84
  -4   9  -7    1.33    1.09
   5  -9   7    4.09    1.19
  -5  -9  -7    5.23    1.10
   5   9   7    1.22    0.88
  -5   9  -7    2.02    1.27
 -10 -10   7   22.09    1.99
  10 -10  -7   16.35    1.74
  10  10  -7   13.67    1.84
 -10  10   7   17.65    1.97
   9 -10  -7   10.14    1.33
  -9 -10   7    9.02    1.52
   9  10  -7    9.77    1.46
  -9  10   7   11.44    1.73
  -8 -10   7   -0.35    1.11
   8 -10  -7    1.53    0.98
  -8  10   7    0.34    1.21
   8  10  -7    1.49    1.06
   7 -10  -7   12.63    1.44
  -7 -10   7   13.19    1.58
   7  10  -7   12.32    1.59
  -7  10   7   13.41    1.75
   6 -10  -7   34.74    2.71
  -6 -10   7   33.02    2.68
   6  10  -7   38.66    2.96
  -6  10   7   40.23    3.24
   5 -10  -7    5.39    1.15
  -5 -10   7    5.19    1.24
  -5  10   7    5.34    1.32
   5  10  -7    7.12    1.30
  -4 -10   7   59.90    4.21
   4 -10  -7   66.74    4.28
   4  10  -7   66.85    4.58
  -4  10   7   65.08    4.65
  -3 -10   7    2.31    1.00
   3 -10  -7    1.35    0.93
   3  10  -7    3.58    1.10
  -3  10   7    2.18    1.00
   2 -10  -7    0.39    0.84
  -2 -10   7   -0.50    1.01
  -2  10   7    1.10    0.91
   2  10  -7    0.05    0.96
  -1 -10   7   20.93    2.06
   1 -10  -7   23.69    2.00
  -1  10   7   21.58    2.10
   1  10  -7   28.03    2.38
   1  10  -7   19.88    1.74
   0 -10  -7   19.09    1.78
   0 -10   7   14.09    1.71
   0  10   7   13.85    1.66
   0  10  -7   16.28    1.61
   1 -10   7    1.29    1.19
  -1 -10  -7    1.09    0.92
   1  10   7   -0.85    0.91
  -1  10  -7    0.03    0.86
  -2 -10  -7    2.93    0.98
   2 -10   7    1.55    1.26
   2  10   7    1.97    1.01
  -2  10  -7    0.79    0.97
   3 -10   7   27.11    2.67
  -3 -10  -7   33.18    2.42
  -3  10  -7   24.23    2.39
   4 -10   7   -0.20    1.26
  -4 -10  -7    0.89    0.94
  -4  10  -7    0.36    1.13
   4  10   7    0.15    0.80
   9 -11  -7    8.04    1.25
  -9 -11   7    5.79    1.42
   9  11  -7    6.35    1.36
  -9  11   7    4.55    1.44
  -8 -11   7    0.44    1.16
   8 -11  -7    1.32    0.87
   8  11  -7    2.41    1.17
  -8  11   7   -0.36    1.26
   7 -11  -7   11.60    1.39
  -7 -11   7   10.02    1.54
  -7  11   7    9.56    1.74
   7  11  -7   11.47    1.60
  -6 -11   7    0.81    1.10
   6 -11  -7    0.21    0.82
   6  11  -7    1.08    1.11
  -6  11   7    3.10    1.24
  -5 -11   7   10.51    1.51
   5 -11  -7   14.12    1.56
   5  11  -7   15.68    1.76
  -5  11   7   14.84    1.80
   4 -11  -7   -0.15    0.95
  -4 -11   7    1.04    1.15
  -4  11   7    0.47    1.11
   4  11  -7    0.76    1.12
   3 -11  -7    1.43    1.00
  -3 -11   7   -1.24    1.04
  -3  11   7    0.40    0.97
   3  11  -7    0.75    1.06
   2 -11  -7   11.23    1.42
  -2 -11   7   10.67    1.54
   2  11  -7   14.36    1.67
  -2  11   7   11.50    1.53
   1 -11  -7    1.82    1.03
  -1 -11   7    3.10    1.18
   1  11  -7    3.62    1.22
  -1  11   7    1.68    1.10
   0 -11  -7   12.87    1.40
   0 -11   7    8.59    1.44
   0  11   7   11.99    1.57
   0  11  -7   10.18    1.18
  -1 -11  -7   10.35    1.28
   1 -11   7    6.55    1.41
  -1  11  -7   10.35    1.21
   1  11   7    8.95    1.41
   2 -11   7    0.62    1.33
  -2 -11  -7    2.49    1.00
  -2  11  -7    0.46    0.95
   2  11   7    0.83    1.01
  -3 -11  -7    1.65    0.98
   3 -11   7   -0.60    1.30
  -3  11  -7    0.09    0.99
   4 -11   7    2.85    1.45
  -4 -11  -7    6.14    1.15
  -4  11  -7    3.34    1.21
  -9 -12   7    2.63    1.30
   9 -12  -7    3.41    1.10
   9  12  -7    3.17    1.23
  -9  12   7    2.65    1.42
   8 -12  -7    0.25    0.98
  -8 -12   7    1.43    1.26
   8  12  -7    1.03    1.04
  -8  12   7    0.29    1.26
   7 -12  -7    2.83    1.06
  -7 -12   7    2.40    1.25
  -7  12   7    3.80    1.37
   7  12  -7    1.54    1.19
   6 -12  -7    4.17    1.10
  -6 -12   7    3.44    1.13
   6  12  -7    4.85    1.32
  -6  12   7    3.00    1.35
  -5 -12   7   -0.56    1.14
   5 -12  -7   -0.86    0.83
   5  12  -7    0.50    1.21
  -5  12   7   -0.06    1.06
  -4 -12   7    9.70    1.56
   4 -12  -7    9.90    1.40
  -4  12   7   10.42    1.61
   4  12  -7    9.88    1.53
   3 -12  -7   -0.12    0.88
  -3 -12   7    1.01    1.16
  -3  12   7   -1.08    1.08
   3  12  -7   -0.42    1.19
   2 -12  -7    0.25    0.99
  -2 -12   7   -0.35    1.14
   2  12  -7   -0.90    1.19
  -2  12   7   -0.28    1.10
   1 -12  -7   13.17    1.50
  -1 -12   7   12.05    1.56
  -1  12   7   12.59    1.59
   0 -12   7    5.64    1.45
   0 -12  -7    7.39    1.18
   0  12   7    5.40    1.35
   1 -12   7    6.40    1.53
  -1 -12  -7    7.44    1.19
   1  12   7    5.44    1.31
  -1  12  -7    6.99    1.06
   2 -12   7    1.53    1.39
  -2 -12  -7    1.37    0.93
  -2  12  -7    2.23    0.95
   2  12   7   -0.97    1.00
  -3 -12  -7    6.66    1.17
   3 -12   7    4.31    1.39
  -3  12  -7    4.22    1.12
   8 -13  -7    4.14    1.14
  -8 -13   7    4.40    1.43
  -8  13   7    2.45    1.50
   8  13  -7    3.23    1.32
  -7 -13   7   -0.80    1.22
   7 -13  -7   -0.62    0.97
  -7  13   7    1.69    1.43
   7  13  -7   -0.56    1.17
   6 -13  -7    6.25    1.20
  -6 -13   7    4.57    1.27
   6  13  -7    5.65    1.44
  -6  13   7    6.85    1.50
   5 -13  -7   24.84    2.25
  -5 -13   7   20.86    2.19
   5  13  -7   27.93    2.63
  -5  13   7   25.04    2.64
  -4 -13   7    0.45    1.21
   4 -13  -7    0.83    0.99
  -4  13   7    2.56    1.29
   4  13  -7    2.91    1.37
  -3 -13   7    0.48    1.07
   3 -13  -7    0.90    0.98
  -3  13   7    0.64    1.19
   3  13  -7    0.34    1.30
  -2 -13   7   23.04    2.30
   2 -13  -7   25.53    2.31
  -2  13   7   23.25    2.56
   2  13  -7   30.41    2.83
   1 -13  -7    9.04    1.37
  -1 -13   7    8.37    1.50
  -1  13   7    6.86    1.46
   0 -13   7   14.24    1.85
   0 -13  -7   16.34    1.63
   0  13   7   12.64    1.77
   1 -13   7   12.43    1.83
  -1 -13  -7   24.23    1.96
   1  13   7   16.94    1.98
  -2 -13  -7    1.57    0.97
   2 -13   7    0.63    1.24
   2  13   7    2.20    1.16
   7 -14  -7    9.31    1.42
  -7 -14   7    8.32    1.49
   7  14  -7    7.96    1.63
  -7  14   7   10.52    1.81
   6 -14  -7    2.54    1.13
  -6 -14   7    1.34    1.30
  -6  14   7    3.57    1.28
   6  14  -7    3.52    1.41
   5 -14  -7    0.45    1.05
  -5 -14   7   -1.45    1.23
  -5  14   7   -0.44    1.25
   5  14  -7   -0.30    1.29
   4 -14  -7    3.12    1.11
  -4 -14   7    3.39    1.25
   4  14  -7    4.64    1.44
  -4  14   7    3.75    1.39
   3 -14  -7   16.14    1.83
  -3 -14   7   15.91    1.85
  -3  14   7   18.10    2.12
   3  14  -7   18.89    2.17
   2 -14  -7   30.41    2.58
  -2 -14   7   27.25    2.74
   2  14  -7   35.45    3.07
  -2  14   7   28.94    2.90
   1 -14  -7    4.92    1.21
  -1 -14   7    5.36    1.51
  -1  14   7    3.20    1.25
   0 -14   7    0.48    1.33
   0 -14  -7    3.53    1.06
   0  14   7    2.95    1.28
  -1 -14  -7   10.68    1.35
   1 -14   7    7.97    1.66
   1  14   7    6.67    1.47
   2  14   7    3.98    1.22
   6 -15  -7    0.40    1.08
  -6 -15   7   -1.68    1.28
  -6  15   7    0.37    1.37
   6  15  -7   -1.20    1.34
  -5 -15   7   -1.24    1.30
   5 -15  -7    1.93    1.13
   5  15  -7    1.35    1.22
  -5  15   7   -0.17    1.13
   4 -15  -7   13.14    1.58
  -4 -15   7   15.18    1.94
   4  15  -7   12.54    1.96
  -4  15   7   17.50    2.07
  -3 -15   7   42.44    3.30
   3 -15  -7   41.11    3.25
  -3  15   7   47.16    3.72
   3  15  -7   43.87    3.76
   2 -15  -7    2.48    1.15
  -2 -15   7    2.84    1.31
   2  15  -7    1.16    1.53
  -2  15   7    3.84    1.42
  -1 -15   7   -1.16    1.30
   1 -15  -7    0.74    1.00
  -1  15   7    0.83    1.25
   0 -15  -7    0.06    0.99
   0 -15   7    1.22    1.38
   0  15   7    1.13    1.15
  -4 -16   7    7.76    1.50
   4 -16  -7    8.26    1.43
   4  16  -7    9.31    1.78
  -4  16   7   10.01    1.75
   3 -16  -7   11.55    1.54
  -3 -16   7    9.58    1.74
   3  16  -7   11.98    1.98
  -3  16   7   12.58    1.89
  -2 -16   7    1.11    1.40
   2 -16  -7    1.03    1.08
  -2  16   7    1.28    1.29
 -11   0   8    2.63    1.50
 -10   0   8    6.58    1.63
  -9   0   8   59.74    4.67
   9   0  -8   65.78    4.10
  -8   0   8   85.89    6.11
   8   0  -8   88.63    5.46
  -7   0   8    1.63    0.83
  -7   0   8    2.26    1.35
   7   0  -8    2.99    0.87
   6   0  -8   24.29    1.96
  -6   0   8   26.96    1.82
  -6   0   8   18.84    2.22
   5   0  -8   95.48    5.97
  -5   0   8  101.82    5.69
  -5   0   8   92.01    6.51
  -4   0   8  118.44    7.53
   4   0  -8  111.78    6.91
  -4   0   8  111.13    6.60
  -3   0   8    1.53    0.73
   3   0  -8    1.76    0.75
  -3   0   8    0.84    0.89
   2   0  -8    6.78    1.08
  -2   0   8    8.11    1.11
  -2   0   8    6.98    0.98
   1   0  -8    0.69    0.86
  -1   0   8    0.41    0.72
  -1   0   8    1.42    0.70
   0   0   8  130.94    7.51
   0   0  -8  125.99    7.94
  -1   0  -8  363.03   22.46
   1   0   8  399.86   21.56
  -2   0  -8   31.19    2.48
   2   0   8   27.44    2.10
   3   0   8   24.32    1.94
  -3   0  -8   27.39    2.49
  -4   0  -8    2.84    1.26
   4   0   8    2.07    0.82
   5   0   8    8.34    1.06
  -5   0  -8   10.46    1.53
 -11  -1   8   -2.02    1.25
 -11   1   8   -0.96    1.29
 -10  -1   8    7.69    1.80
  10  -1  -8   12.40    1.30
 -10   1   8   11.81    1.89
  -9  -1   8   62.00    4.72
   9  -1  -8   61.33    4.02
  -9   1   8   62.65    4.72
  -8  -1   8   50.64    4.06
  -8  -1   8   54.27    3.49
   8  -1  -8   51.83    3.47
  -8   1   8   50.47    4.03
   8   1  -8   54.33    3.49
   7  -1  -8    1.10    0.75
  -7  -1   8    3.13    1.36
  -7  -1   8    0.84    0.80
  -7   1   8    1.14    1.12
   7   1  -8    0.39    0.76
  -6  -1   8   29.83    2.71
   6  -1  -8   25.08    2.12
  -6  -1   8   25.36    1.98
   6   1  -8   29.71    2.09
  -6   1   8   23.36    2.46
  -5  -1   8   89.67    6.50
  -5  -1   8   94.11    5.65
   5  -1  -8   97.17    5.95
  -5   1   8   94.38    6.47
   5   1  -8   99.95    5.92
  -5   1   8   98.62    5.60
  -4  -1   8  157.18    9.58
   4  -1  -8  169.50   10.00
  -4  -1   8  171.04   10.77
  -4   1   8  167.21    9.53
   4   1  -8  171.72    9.97
  -4   1   8  165.65   10.75
  -3  -1   8   15.15    1.65
   3  -1  -8   18.13    1.64
  -3  -1   8   18.46    1.53
   3   1  -8   16.69    1.52
  -3   1   8   15.78    1.66
  -3   1   8   16.00    1.45
  -2  -1   8    0.80    0.77
  -2  -1   8    0.75    0.76
   2  -1  -8    0.67    0.69
   2   1  -8    0.04    0.78
  -2   1   8   -0.20    0.66
  -2   1   8    0.64    0.78
  -1  -1   8    1.18    0.79
   1  -1  -8    1.60    0.78
  -1  -1   8    1.38    0.70
  -1   1   8    0.75    0.72
   1   1  -8    0.66    0.89
  -1   1   8    1.92    0.71
   0  -1  -8    8.35    1.26
   0  -1   8    9.25    1.16
   0   1   8   10.45    1.04
   0   1  -8    8.99    1.39
  -1  -1  -8   15.77    1.73
   1  -1   8   17.65    1.58
  -1   1  -8   13.05    1.78
   1   1   8   19.33    1.49
   2  -1   8    4.30    0.90
  -2  -1  -8    2.88    1.10
   2   1   8    4.40    0.75
  -2   1  -8    4.16    1.11
   3  -1   8    1.00    0.78
  -3  -1  -8    1.06    0.99
   3   1   8    1.41    0.75
  -3   1  -8   -0.13    1.19
  -4  -1  -8    7.44    1.48
   4  -1   8    5.69    0.96
   4   1   8    6.35    0.96
  -4   1  -8    5.65    1.42
  -5  -1  -8   46.87    3.56
   5  -1   8   47.90    3.04
  -5   1  -8   44.09    3.56
   5   1   8   42.84    2.97
 -11   2   8    6.90    1.60
  11   2  -8    5.70    1.26
 -10  -2   8   59.29    4.68
  10  -2  -8   63.55    4.06
 -10   2   8   65.21    4.78
  -9  -2   8    4.94    1.56
   9  -2  -8    5.29    0.98
  -9  -2   8    6.97    1.20
  -9   2   8    5.00    1.50
   8  -2  -8    7.85    1.11
  -8  -2   8    7.54    1.66
  -8  -2   8   11.10    1.31
  -8   2   8    7.34    1.59
  -7  -2   8    2.60    1.33
   7  -2  -8    1.59    0.84
  -7  -2   8    2.40    0.92
  -7   2   8    3.21    1.18
   7   2  -8    3.92    0.84
   6  -2  -8    5.52    1.03
  -6  -2   8    5.62    0.99
  -6  -2   8    7.82    1.40
  -6   2   8    8.47    1.39
   6   2  -8    9.35    1.04
  -5  -2   8   10.18    1.10
   5  -2  -8    9.50    1.21
  -5  -2   8    8.47    1.34
  -5   2   8    7.61    1.37
   5   2  -8    8.01    1.03
  -4  -2   8    6.14    0.94
  -4  -2   8    5.07    1.13
   4  -2  -8    6.08    1.00
  -4   2   8    4.77    1.16
   4   2  -8    6.77    0.94
  -4   2   8    6.47    0.79
  -3  -2   8  154.54    9.08
   3  -2  -8  161.74    9.44
  -3  -2   8  149.98   10.04
  -3   2   8  162.63    8.98
   3   2  -8  160.11    9.42
  -3   2   8  151.64   10.04
  -2  -2   8   16.56    1.62
   2  -2  -8   17.19    1.68
  -2  -2   8   16.51    1.60
  -2   2   8   16.37    1.66
   2   2  -8   16.85    1.71
  -2   2   8   18.44    1.46
   1  -2  -8  128.46    8.03
  -1  -2   8  138.15    8.38
  -1  -2   8  131.02    7.72
   1   2  -8  134.91    8.08
  -1   2   8  131.42    7.61
  -1   2   8  125.81    8.38
   0  -2  -8   68.29    4.42
   0  -2   8   68.15    4.23
   0   2   8   72.87    4.11
   0   2  -8   64.78    4.45
   0   2   8   63.83    4.43
   1  -2   8    1.35    0.83
  -1  -2  -8    2.10    1.02
   1   2   8    1.20    0.63
  -1   2  -8   -0.21    1.02
  -2  -2  -8    8.07    1.36
   2  -2   8   13.35    1.29
  -2   2  -8   10.07    1.45
   2   2   8   11.53    1.12
  -3  -2  -8   12.72    1.55
   3  -2   8   12.39    1.28
   3   2   8   10.29    1.11
  -3   2  -8   11.96    1.68
  -4  -2  -8   10.84    1.56
   4  -2   8   13.54    1.32
  -4   2  -8   13.98    1.82
   4   2   8   12.11    1.24
   5  -2   8   15.93    1.52
  -5  -2  -8   19.67    2.00
  -5   2  -8   18.29    2.06
   5   2   8   14.97    1.45
  11  -3  -8    0.04    0.90
  11   3  -8    0.37    1.04
 -11   3   8    1.88    1.33
 -10  -3   8   -0.11    1.13
  10  -3  -8   -0.09    0.81
  10   3  -8    0.65    0.87
 -10   3   8    1.00    1.17
  -9  -3   8    0.21    1.03
   9  -3  -8    0.22    0.81
  -9   3   8    0.76    1.29
  -8  -3   8   19.40    1.91
  -8  -3   8   17.23    2.09
   8  -3  -8   21.97    1.80
  -8   3   8   18.66    2.09
   7  -3  -8   20.62    1.95
  -7  -3   8   25.02    2.61
  -7  -3   8   23.64    1.99
  -7   3   8   24.17    2.36
  -6  -3   8   13.21    1.30
   6  -3  -8   12.77    1.33
  -6  -3   8    9.94    1.55
   6   3  -8   12.01    1.20
  -6   3   8    9.83    1.53
  -5  -3   8   43.24    3.00
  -5  -3   8   47.01    3.57
   5  -3  -8   48.03    3.24
  -5   3   8   45.89    3.45
   5   3  -8   46.49    3.03
  -4  -3   8    0.32    0.92
  -4  -3   8    0.58    0.77
   4  -3  -8   -0.11    0.77
   4   3  -8    1.22    0.67
  -4   3   8    0.61    0.88
  -3  -3   8   -1.03    0.78
   3  -3  -8   -0.72    0.67
  -3  -3   8    1.36    0.82
   3   3  -8    0.39    0.72
  -3   3   8    0.90    0.62
  -3   3   8    0.20    0.81
  -2  -3   8    0.92    0.78
  -2  -3   8    1.57    0.78
   2  -3  -8    1.65    0.74
   2   3  -8    1.49    0.85
  -2   3   8    1.11    0.76
  -2   3   8    1.11    0.62
  -1  -3   8   26.74    2.05
   1  -3  -8   24.68    2.07
  -1   3   8   29.28    1.89
  -1   3   8   24.15    2.06
   1   3  -8   25.46    1.96
   1   3  -8   26.99    2.25
   0  -3   8   36.69    2.81
   0  -3  -8   44.66    2.98
   0   3   8   41.47    2.55
   0   3   8   38.40    2.80
   0   3  -8   38.32    2.97
  -1  -3  -8    4.52    1.05
   1  -3   8    5.74    0.97
  -1   3  -8    5.10    1.23
   1   3   8    5.54    0.79
   2  -3   8   57.77    3.65
  -2  -3  -8   56.12    3.87
   2   3   8   55.70    3.44
  -2   3  -8   54.01    3.97
  -3  -3  -8    2.26    1.12
   3  -3   8    2.13    0.87
  -3   3  -8    2.29    1.26
   3   3   8    1.04    0.65
   4  -3   8    9.28    1.19
  -4  -3  -8    6.31    1.28
  -4   3  -8    8.22    1.44
   4   3   8    7.71    1.00
  -5  -3  -8    0.92    1.13
   5  -3   8   -0.01    0.76
   5   3   8    0.40    0.74
  -5   3  -8    0.55    1.30
  11  -4  -8   -1.73    0.86
  11   4  -8    2.04    1.08
 -11   4   8    2.11    1.35
  10  -4  -8    3.01    0.98
 -10  -4   8    5.02    1.31
  10   4  -8    4.59    1.16
 -10   4   8    5.73    1.45
  -9  -4   8    1.21    1.04
   9  -4  -8   -0.09    0.79
   9   4  -8    0.84    0.85
  -9   4   8    3.15    1.34
   8  -4  -8    2.03    0.85
  -8  -4   8   -0.19    0.94
   8   4  -8    0.67    0.82
  -8   4   8    1.26    1.11
  -7  -4   8   87.54    5.47
   7  -4  -8   92.27    5.63
  -7   4   8   92.48    6.22
   6  -4  -8   75.07    4.74
  -6  -4   8   78.14    5.28
  -6  -4   8   70.08    4.53
  -6   4   8   72.69    5.14
  -5  -4   8    1.20    1.05
  -5  -4   8   -0.14    0.74
   5  -4  -8    0.04    0.74
  -5   4   8    0.71    0.91
   5   4  -8    0.22    0.59
  -4  -4   8   17.23    1.89
   4  -4  -8   20.92    1.78
  -4  -4   8   19.57    1.75
   4   4  -8   20.79    1.66
  -4   4   8   17.25    1.92
  -3  -4   8    2.48    0.92
   3  -4  -8    3.14    0.86
  -3   4   8    3.17    0.91
   3   4  -8    3.20    0.75
   3   4  -8    3.20    0.84
   2  -4  -8   -0.02    0.68
  -2  -4   8    1.35    0.89
  -2   4   8    2.01    0.79
   2   4  -8    0.82    0.64
  -2   4   8    1.51    0.59
   2   4  -8    0.32    0.75
   1  -4  -8   42.22    2.95
  -1  -4   8   44.58    3.03
   1   4  -8   41.27    2.92
  -1   4   8   45.72    2.68
   1   4  -8   40.56    3.01
  -1   4   8   40.70    3.02
   0  -4   8    0.26    0.93
   0  -4  -8    2.04    0.91
   0   4   8    1.10    0.59
   0   4   8    1.47    0.69
   0   4  -8    1.22    0.95
  -1  -4  -8    4.10    1.09
   1  -4   8    2.00    1.00
  -1   4  -8    2.15    1.10
   1   4   8    3.77    0.69
   2  -4   8   13.40    1.42
  -2  -4  -8   11.20    1.56
  -2   4  -8   14.96    1.69
   2   4   8   12.41    1.22
   3  -4   8   51.81    3.33
  -3  -4  -8   52.93    3.59
  -3   4  -8   44.95    3.52
   3   4   8   47.59    3.10
   4  -4   8    5.48    1.11
  -4  -4  -8    5.97    1.22
   4   4   8    5.06    0.89
  -4   4  -8    7.18    1.37
  -5  -4  -8    1.46    1.14
   5  -4   8    1.48    0.92
   5   4   8    1.55    0.80
  -5   4  -8    5.05    1.31
  11  -5  -8   51.57    3.55
 -11  -5   8   52.69    3.70
 -11   5   8   49.77    4.06
  11   5  -8   51.31    3.84
  10  -5  -8    3.82    1.05
 -10  -5   8    6.27    1.29
  10   5  -8    3.82    1.04
 -10   5   8    5.15    1.33
  -9  -5   8   -0.83    0.99
   9  -5  -8   -1.10    0.81
   9   5  -8    0.05    0.84
  -9   5   8    1.35    1.33
   8  -5  -8    8.63    1.21
  -8  -5   8    9.32    1.32
   8   5  -8    9.84    1.34
  -8   5   8   11.66    1.71
   7  -5  -8   10.23    1.25
  -7  -5   8   12.22    1.36
   7   5  -8   10.68    1.38
  -7   5   8   13.76    1.64
   6  -5  -8   29.33    2.20
  -6  -5   8   24.25    2.15
  -6   5   8   29.67    2.50
   6   5  -8   27.66    2.31
  -5  -5   8   33.55    2.45
   5  -5  -8   32.24    2.58
  -5   5   8   34.62    2.80
   5   5  -8   32.00    2.56
   5   5  -8   33.45    2.29
  -4  -5   8    1.53    0.92
   4  -5  -8    1.17    0.81
   4   5  -8    1.85    0.71
   4   5  -8    1.09    0.74
  -4   5   8    1.89    0.92
   3  -5  -8   13.82    1.45
  -3  -5   8   13.26    1.47
  -3   5   8   15.15    1.62
   3   5  -8   13.09    1.36
   3   5  -8   15.15    1.41
   2  -5  -8  214.22   12.13
  -2  -5   8  202.89   11.72
   2   5  -8  196.12   12.03
   2   5  -8  207.27   12.77
  -2   5   8  195.60   12.80
  -1  -5   8   48.62    3.30
   1  -5  -8   49.20    3.28
   1   5  -8   40.07    3.19
  -1   5   8   55.38    2.93
  -1   5   8   42.75    3.30
   1   5  -8   46.33    3.25
   0  -5  -8    5.67    1.11
   0  -5   8    6.32    1.22
   0   5   8    6.71    0.78
   0   5   8    6.58    0.95
   0   5  -8    6.49    1.17
   1  -5   8    0.46    1.01
  -1  -5  -8    0.58    0.82
  -1   5  -8   -1.04    0.94
   1   5   8    0.33    0.56
  -2  -5  -8    2.99    1.11
   2  -5   8    2.07    0.95
   2   5   8    3.15    0.70
  -2   5  -8    2.74    1.03
  -3  -5  -8   16.99    1.75
   3  -5   8   15.92    1.63
   3   5   8   13.91    1.41
  -3   5  -8   19.36    1.95
   4  -5   8   31.57    2.37
  -4  -5  -8   30.77    2.51
   4   5   8   26.39    2.04
  -4   5  -8   25.72    2.49
   5  -5   8    2.18    1.04
  -5  -5  -8    3.12    1.14
  -5   5  -8    0.25    1.33
   5   5   8    0.70    0.76
  11  -6  -8   -1.25    0.91
 -11  -6   8   -0.65    1.20
  11   6  -8   -0.61    1.00
 -11   6   8    0.99    1.31
 -10  -6   8   -1.51    1.05
  10  -6  -8    0.01    0.89
  10   6  -8   -1.04    0.96
 -10   6   8    1.12    1.31
   9  -6  -8   11.86    1.36
  -9  -6   8   12.03    1.60
  -9   6   8   14.87    1.90
   9   6  -8   16.10    1.63
   8  -6  -8   43.11    3.02
  -8  -6   8   40.96    3.00
   8   6  -8   39.34    3.13
  -8   6   8   48.70    3.59
   7  -6  -8   21.98    1.78
  -7  -6   8   15.89    1.67
  -7   6   8   18.93    2.04
   7   6  -8   20.04    1.94
  -6  -6   8   16.48    1.70
   6  -6  -8   19.03    1.90
   6   6  -8   19.43    1.88
  -6   6   8   22.17    2.22
   5  -6  -8   46.83    3.17
  -5  -6   8   42.40    3.02
   5   6  -8   40.70    3.16
  -5   6   8   44.78    3.35
   4  -6  -8   16.94    1.74
  -4  -6   8   18.17    1.70
   4   6  -8   16.60    1.44
   4   6  -8   18.01    1.69
  -4   6   8   19.08    1.92
  -3  -6   8    3.26    1.06
   3  -6  -8    3.57    1.01
   3   6  -8    2.13    0.72
   3   6  -8    3.49    0.85
  -3   6   8    2.54    0.82
   2  -6  -8    9.65    1.33
  -2  -6   8    9.12    1.27
   2   6  -8    8.05    1.10
  -2   6   8   12.16    1.27
   2   6  -8   11.97    1.21
   1  -6  -8    6.39    1.09
  -1  -6   8    5.07    1.12
  -1   6   8    5.00    0.92
   1   6  -8    5.34    1.00
   0  -6   8   17.19    1.79
   0  -6  -8   20.54    1.89
   0   6  -8   17.62    1.84
   0   6   8   16.07    1.68
   0   6   8   21.41    1.43
   1  -6   8   59.80    4.05
  -1  -6  -8   69.06    4.13
  -1   6  -8   55.12    4.06
   1   6   8   59.57    3.63
   2  -6   8   26.38    2.32
  -2  -6  -8   28.01    2.21
   2   6   8   24.20    1.85
  -2   6  -8   23.69    2.33
  -3  -6  -8    5.86    1.20
   3  -6   8    6.25    1.23
   3   6   8    4.70    0.86
  -3   6  -8    2.41    1.24
  -4  -6  -8    6.96    1.21
   4  -6   8    3.30    1.13
   4   6   8    2.83    0.83
  -4   6  -8    3.84    1.33
  -5  -6  -8    3.90    1.17
  -5   6  -8    3.67    1.37
  11  -7  -8    0.31    1.00
  11   7  -8   -0.37    1.03
 -11   7   8   -0.24    1.30
 -10  -7   8   11.08    1.58
  10  -7  -8   11.96    1.43
 -10   7   8   13.19    1.82
  10   7  -8   10.78    1.49
  -9  -7   8   49.07    3.56
   9  -7  -8   48.87    3.50
   9   7  -8   47.55    3.76
  -9   7   8   62.89    4.14
   8  -7  -8   -0.24    0.87
  -8  -7   8   -0.85    0.96
  -8   7   8    0.73    1.13
   8   7  -8    0.80    0.98
  -7  -7   8    8.57    1.29
   7  -7  -8    6.33    1.06
   7   7  -8    6.09    1.11
  -7   7   8    7.85    1.38
   6  -7  -8    6.21    1.13
  -6  -7   8    5.76    1.15
   6   7  -8    4.46    1.00
  -6   7   8    6.83    1.33
  -5  -7   8    2.23    1.05
   5  -7  -8    2.18    0.90
   5   7  -8    2.06    0.92
  -5   7   8    2.83    1.12
  -4  -7   8  118.00    7.11
   4  -7  -8  115.49    7.37
  -4   7   8  123.45    7.81
   4   7  -8  118.94    7.70
   3  -7  -8   73.30    4.59
  -3  -7   8   67.03    4.43
  -3   7   8   70.23    4.74
   3   7  -8   64.40    4.28
   3   7  -8   72.65    4.68
  -2  -7   8    3.27    1.00
   2  -7  -8    2.40    0.99
   2   7  -8    3.04    0.89
  -2   7   8    2.63    0.85
   2   7  -8    3.24    0.83
  -1  -7   8    0.34    1.08
   1  -7  -8    0.98    0.76
  -1   7   8    0.56    0.75
   1   7  -8    0.16    0.77
   0  -7   8   41.22    3.03
   0  -7  -8   43.07    2.86
   0   7   8   38.19    2.87
   0   7  -8   35.76    2.80
   1  -7   8    0.42    1.00
  -1  -7  -8    0.21    0.80
   1   7   8    0.43    0.57
  -1   7  -8    0.21    0.91
   2  -7   8   19.36    1.96
  -2  -7  -8   23.13    2.04
   2   7   8   20.09    1.60
  -2   7  -8   16.73    1.83
  -3  -7  -8    1.67    1.02
   3  -7   8    0.90    0.99
   3   7   8   -0.10    0.71
  -3   7  -8   -0.39    1.11
   4  -7   8    4.39    1.24
  -4  -7  -8    3.98    1.11
  -4   7  -8    3.25    1.36
   4   7   8    3.09    0.86
  10  -8  -8    4.30    1.02
 -10  -8   8    4.00    1.25
  10   8  -8    4.45    1.17
 -10   8   8    6.49    1.58
   9  -8  -8    3.66    0.96
  -9  -8   8    4.26    1.23
   9   8  -8    2.76    1.12
  -9   8   8    4.02    1.45
   8  -8  -8    0.63    0.92
  -8  -8   8    1.84    1.03
   8   8  -8    1.89    1.04
  -8   8   8    1.14    1.16
  -7  -8   8   -0.08    1.01
   7  -8  -8   -0.91    0.78
  -7   8   8   -0.11    1.02
   7   8  -8   -0.17    0.90
   6  -8  -8    1.44    0.85
  -6  -8   8    0.88    0.99
   6   8  -8    0.73    0.92
  -6   8   8    2.08    1.19
  -5  -8   8    1.76    0.96
   5  -8  -8    0.67    0.98
   5   8  -8    0.84    0.90
  -5   8   8    2.07    1.09
  -4  -8   8    4.87    1.16
   4  -8  -8    4.37    1.07
   4   8  -8    5.08    1.04
  -4   8   8    5.16    1.05
   3  -8  -8    7.15    1.14
  -3  -8   8    7.06    1.18
   3   8  -8    7.16    1.16
  -3   8   8    7.06    1.18
   2  -8  -8    1.84    0.89
  -2  -8   8    2.42    1.03
   2   8  -8    2.67    0.98
   2   8  -8    4.10    0.78
  -2   8   8    2.91    0.93
   1  -8  -8    1.04    0.89
  -1  -8   8    2.06    1.03
   1   8  -8    0.02    0.72
  -1   8   8   -0.16    0.79
   0  -8   8   12.92    1.66
   0  -8  -8   15.03    1.53
   0   8   8   13.63    1.44
   0   8  -8   12.51    1.41
  -1  -8  -8   14.92    1.51
   1  -8   8   12.05    1.59
  -1   8  -8   12.86    1.47
   1   8   8   13.53    1.41
  -2  -8  -8    5.35    1.08
   2  -8   8    4.11    1.20
  -2   8  -8    3.35    1.11
   3  -8   8    0.15    1.04
  -3  -8  -8    2.78    1.01
   3   8   8    0.57    0.69
  -3   8  -8   -0.28    1.12
  -4  -8  -8    2.92    1.04
   4  -8   8    0.37    1.13
   4   8   8   -0.01    0.73
  -4   8  -8   -0.36    1.19
  10  -9  -8    2.19    1.06
 -10  -9   8    1.06    1.16
  10   9  -8    2.92    1.17
 -10   9   8    1.22    1.31
   9  -9  -8    7.39    1.24
  -9  -9   8    6.63    1.40
   9   9  -8    6.45    1.19
  -9   9   8    7.88    1.51
  -8  -9   8   15.44    1.77
   8  -9  -8   18.26    1.73
   8   9  -8   18.53    1.87
  -8   9   8   17.14    2.11
   7  -9  -8   14.49    1.49
  -7  -9   8   13.26    1.63
   7   9  -8   13.33    1.60
  -7   9   8   14.19    1.84
  -6  -9   8    9.09    1.43
   6  -9  -8    9.91    1.31
   6   9  -8   11.87    1.43
  -6   9   8   12.09    1.64
   5  -9  -8   28.61    2.35
  -5  -9   8   28.55    2.34
   5   9  -8   29.27    2.48
  -5   9   8   29.03    2.66
  -4  -9   8    7.85    1.26
   4  -9  -8    7.47    1.35
   4   9  -8   10.68    1.31
  -4   9   8    8.45    1.33
  -3  -9   8   15.85    1.75
   3  -9  -8   12.15    1.59
   3   9  -8   17.94    1.72
  -3   9   8   15.67    1.69
   2  -9  -8    0.49    0.85
  -2  -9   8    0.29    0.97
   2   9  -8    0.62    0.93
  -2   9   8    0.38    0.87
   1  -9  -8    7.30    1.12
  -1  -9   8    7.41    1.40
  -1   9   8    5.91    1.12
   1   9  -8    7.48    1.03
   0  -9  -8   49.64    3.27
   0  -9   8   45.21    3.42
   0   9  -8   42.80    3.15
   0   9   8   44.86    3.33
  -1  -9  -8    5.04    1.09
   1  -9   8    2.72    1.30
   1   9   8    3.46    1.01
  -1   9  -8    4.36    1.05
  -2  -9  -8   50.75    3.31
   2  -9   8   46.24    3.48
  -2   9  -8   40.08    3.25
   3  -9   8    3.69    1.39
  -3  -9  -8    5.24    1.15
  -3   9  -8    3.03    1.07
  -4  -9  -8    9.26    1.29
  -4   9  -8    5.43    1.33
   9 -10  -8   -1.44    0.95
  -9 -10   8   -0.92    1.11
  -9  10   8    0.62    1.20
   9  10  -8   -0.13    1.05
   8 -10  -8   22.21    2.06
  -8 -10   8   16.85    1.93
   8  10  -8   21.99    2.21
  -8  10   8   21.50    2.33
   7 -10  -8   28.16    2.49
  -7 -10   8   27.72    2.57
  -7  10   8   32.14    2.90
   7  10  -8   33.64    2.69
   6 -10  -8   34.92    2.77
  -6 -10   8   35.39    2.82
   6  10  -8   32.24    2.88
  -6  10   8   41.14    3.14
   5 -10  -8   24.74    2.23
  -5 -10   8   21.96    2.14
   5  10  -8   23.28    2.28
  -5  10   8   25.38    2.40
   4 -10  -8   -1.31    0.98
  -4 -10   8   -2.65    0.97
  -4  10   8    1.05    1.03
   4  10  -8    1.11    1.01
  -3 -10   8   32.55    2.56
   3 -10  -8   25.18    2.44
   3  10  -8   37.53    2.71
  -3  10   8   31.71    2.67
  -2 -10   8   14.64    1.73
   2 -10  -8   16.25    1.76
  -2  10   8   18.54    1.95
   2  10  -8   21.22    1.94
  -1 -10   8   -0.70    1.16
   1 -10  -8    0.28    0.92
  -1  10   8    1.58    0.92
   0 -10  -8   -0.27    0.86
   0 -10   8    0.68    1.24
   0  10   8    0.86    0.95
   0  10  -8    0.42    0.82
   1 -10   8    4.27    1.47
  -1 -10  -8    6.23    1.14
   1  10   8    5.41    1.15
  -1  10  -8    5.04    1.12
   2 -10   8   -0.63    1.29
  -2 -10  -8    1.12    0.96
  -2  10  -8    0.98    1.00
   3 -10   8    4.06    1.34
  -3 -10  -8    5.76    1.14
  -3  10  -8    4.81    1.26
  -9 -11   8    1.16    1.23
   9 -11  -8    1.14    1.06
  -9  11   8    2.40    1.49
   9  11  -8    3.84    1.12
  -8 -11   8   -0.07    1.18
   8 -11  -8    0.88    1.02
   8  11  -8    0.42    1.10
  -8  11   8   -1.21    1.22
  -7 -11   8   -0.31    1.15
   7 -11  -8    0.49    1.01
   7  11  -8    2.84    1.19
  -7  11   8    1.62    1.32
  -6 -11   8    3.99    1.33
   6 -11  -8    4.55    1.10
  -6  11   8    6.09    1.31
   6  11  -8    8.02    1.35
  -5 -11   8    2.68    1.26
   5 -11  -8    3.43    1.02
  -5  11   8    2.50    1.07
   5  11  -8    3.86    1.21
  -4 -11   8    2.82    1.22
   4 -11  -8    0.47    1.03
  -4  11   8    2.55    1.03
   4  11  -8    4.38    1.19
  -3 -11   8    4.55    1.35
   3 -11  -8    5.54    1.13
   3  11  -8    7.11    1.33
  -3  11   8    6.45    1.27
   2 -11  -8  128.61    7.98
  -2 -11   8  119.83    7.83
   2  11  -8  146.41    8.61
  -2  11   8  124.92    8.50
  -1 -11   8   61.18    4.24
   1 -11  -8   69.95    4.23
  -1  11   8   58.71    4.49
   0 -11  -8    1.29    0.93
   0 -11   8    0.97    1.29
   0  11   8   -0.09    0.97
   1 -11   8    4.87    1.55
  -1 -11  -8    3.62    1.04
  -1  11  -8    2.45    0.95
   1  11   8    3.14    1.09
   2 -11   8    1.19    1.35
  -2 -11  -8    4.39    1.10
  -2  11  -8    3.09    1.07
  -3  11  -8   15.19    1.71
  -8 -12   8    4.08    1.35
   8 -12  -8    3.45    1.05
   8  12  -8    4.78    1.29
  -8  12   8    1.43    1.38
  -7 -12   8   57.35    4.28
   7 -12  -8   65.92    4.24
   7  12  -8   63.13    4.61
  -7  12   8   66.42    4.77
  -6 -12   8   60.54    4.22
   6 -12  -8   58.24    4.18
   6  12  -8   59.68    4.49
  -6  12   8   67.59    4.55
   5 -12  -8    2.99    1.12
  -5 -12   8    3.51    1.21
  -5  12   8    1.45    1.13
   5  12  -8    3.48    1.31
   4 -12  -8    6.33    1.32
  -4 -12   8    6.44    1.33
  -4  12   8    6.05    1.23
   4  12  -8    6.02    1.41
  -3 -12   8    0.65    1.20
   3 -12  -8    0.15    1.00
   3  12  -8   -0.36    1.24
  -3  12   8    1.32    1.10
   2 -12  -8    2.60    1.09
  -2 -12   8    4.21    1.39
  -2  12   8    1.63    1.02
  -1 -12   8   20.92    2.11
   1 -12  -8   18.50    1.83
  -1  12   8   17.64    1.96
   0 -12   8   -0.05    1.33
   0 -12  -8    0.44    0.92
   0  12   8   -0.83    1.01
  -1 -12  -8    3.06    1.01
   1 -12   8    2.66    1.33
   1  12   8    2.18    1.12
  -2 -12  -8   20.81    1.95
   2 -12   8   11.98    1.99
  -2  12  -8   18.25    1.69
  -7 -13   8   10.03    1.64
   7 -13  -8    6.68    1.37
  -7  13   8   10.58    1.69
   7  13  -8    8.20    1.53
  -6 -13   8    7.44    1.51
   6 -13  -8    4.17    1.26
   6  13  -8    7.46    1.45
  -6  13   8    6.43    1.53
  -5 -13   8   10.13    1.64
   5 -13  -8    8.30    1.31
  -5  13   8    8.64    1.57
   5  13  -8   10.30    1.64
   4 -13  -8    1.47    1.11
  -4 -13   8    2.31    1.19
   4  13  -8    3.26    1.39
  -4  13   8    2.71    1.26
  -3 -13   8   10.91    1.52
   3 -13  -8    9.85    1.46
  -3  13   8   13.21    1.67
   3  13  -8   10.19    1.72
   2 -13  -8   12.19    1.47
  -2 -13   8   12.93    1.76
  -2  13   8   11.71    1.65
   1 -13  -8   17.89    1.77
  -1 -13   8   17.26    1.96
  -1  13   8   13.68    1.84
   0 -13  -8   11.07    1.45
   0 -13   8   12.54    1.82
   0  13   8   10.80    1.62
  -1 -13  -8    0.75    0.97
   1 -13   8   -0.14    1.24
   1  13   8    0.09    0.99
   6 -14  -8   -1.85    1.02
  -6 -14   8   -2.14    1.18
   6  14  -8    0.69    1.27
  -6  14   8    1.68    1.29
  -5 -14   8   13.39    1.83
   5 -14  -8   11.24    1.62
  -5  14   8   13.85    1.82
   5  14  -8   15.06    1.93
  -4 -14   8    0.92    1.34
   4 -14  -8   -0.17    0.91
  -4  14   8    1.38    1.20
   4  14  -8   -0.75    1.32
   3 -14  -8   27.70    2.52
  -3 -14   8   29.20    2.61
   3  14  -8   29.81    2.92
  -3  14   8   31.19    2.83
   2 -14  -8    6.76    1.19
  -2 -14   8    7.00    1.41
  -2  14   8    4.67    1.37
   1 -14  -8   14.17    1.57
  -1 -14   8   11.63    1.69
  -1  14   8   10.38    1.70
   0 -14   8   11.16    1.83
   0 -14  -8    9.43    1.38
   0  14   8    9.10    1.52
   4 -15  -8    5.26    1.26
  -4 -15   8    5.69    1.42
   4  15  -8    7.84    1.65
  -4  15   8    4.88    1.42
   3 -15  -8   -0.30    0.99
  -3 -15   8   -1.12    1.28
  -3  15   8    1.25    1.24
   2 -15  -8    0.07    1.03
  -2 -15   8   -0.60    1.33
  -2  15   8    0.73    1.16
 -11   0   9   -2.04    1.35
 -10   0   9   -1.58    1.37
  -9   0   9   -0.54    1.35
   9   0  -9    0.42    0.82
  -8   0   9   -0.69    1.37
   8   0  -9    0.16    0.84
   7   0  -9    0.24    0.78
  -7   0   9   -1.77    1.08
   6   0  -9   -0.09    0.77
  -6   0   9   -0.55    1.21
  -5   0   9    0.41    1.16
  -5   0   9   -0.36    0.72
   5   0  -9   -0.29    0.68
   4   0  -9    0.79    0.71
  -4   0   9    0.42    0.79
  -4   0   9   -0.04    1.00
   3   0  -9   -0.04    0.69
  -3   0   9    1.65    0.86
  -3   0   9   -0.13    0.89
  -2   0   9    0.83    0.85
  -2   0   9    1.71    0.83
   2   0  -9   -0.07    0.73
  -1   0   9    0.71    0.80
   1   0  -9    0.70    0.84
   0   0   9    1.14    0.77
   0   0  -9   -0.27    1.00
   1   0   9    0.38    0.76
  -1   0  -9   -0.39    0.89
   2   0   9    0.54    0.74
  -2   0  -9   -0.14    1.01
   3   0   9    1.27    0.76
  -3   0  -9    1.09    1.06
   4   0   9    0.64    0.76
  -4   0  -9    2.29    1.25
 -11  -1   9    1.38    1.60
 -11   1   9    0.72    1.47
 -10  -1   9   24.26    2.69
 -10   1   9   23.86    2.60
  -9  -1   9   26.94    2.81
   9  -1  -9   27.30    2.23
  -9   1   9   29.69    3.01
  -8  -1   9   -1.25    1.36
   8  -1  -9    0.73    0.86
   8   1  -9    1.32    0.85
  -8   1   9    1.56    1.26
   7  -1  -9    6.52    1.09
  -7  -1   9    7.69    1.68
   7   1  -9    7.08    1.08
  -7   1   9    4.72    1.41
  -6  -1   9   60.93    5.01
   6  -1  -9   67.04    4.44
  -6  -1   9   75.49    4.30
   6   1  -9   69.67    4.44
  -6   1   9   70.40    5.06
  -5  -1   9    1.86    1.16
   5  -1  -9   -0.43    0.74
  -5  -1   9    0.12    0.75
  -5   1   9    0.38    1.01
   5   1  -9   -0.28    0.69
  -4  -1   9  104.03    6.31
   4  -1  -9  105.98    6.54
  -4  -1   9  108.28    7.11
  -4   1   9  105.89    7.10
   4   1  -9  108.72    6.55
  -4   1   9  106.60    6.27
  -3  -1   9   16.62    1.78
   3  -1  -9   15.60    1.56
  -3  -1   9   16.61    1.55
  -3   1   9   17.66    1.53
  -3   1   9   16.75    1.74
   3   1  -9   15.60    1.59
  -2  -1   9   23.83    2.02
   2  -1  -9   22.79    2.04
  -2  -1   9   22.14    2.02
  -2   1   9   22.96    1.90
  -2   1   9   23.00    2.06
   2   1  -9   21.00    2.03
  -1  -1   9   15.97    1.55
   1  -1  -9   17.03    1.72
  -1   1   9   15.97    1.60
   1   1  -9   15.63    1.67
  -1   1   9   17.49    1.60
   0  -1   9   46.64    3.00
   0  -1  -9   43.68    3.21
   0   1   9   47.53    2.92
   0   1  -9   39.61    3.21
   1  -1   9    1.71    0.81
  -1  -1  -9    1.76    1.10
   1   1   9    0.51    0.70
  -1   1  -9    0.91    0.96
   2  -1   9    1.91    0.88
  -2  -1  -9    2.70    1.04
   2   1   9    2.84    0.78
  -2   1  -9    3.08    1.20
   3  -1   9   19.91    1.73
  -3  -1  -9   17.24    1.95
   3   1   9   22.47    1.69
  -3   1  -9   17.92    2.03
   4  -1   9    6.67    1.04
  -4  -1  -9    6.43    1.36
   4   1   9    5.83    0.90
  -4   1  -9    4.11    1.41
 -11   2   9   15.99    2.16
  11   2  -9   16.34    1.78
  10  -2  -9    1.27    0.94
 -10  -2   9    1.08    1.56
 -10   2   9    2.75    1.46
  -9  -2   9    9.09    1.91
   9  -2  -9   12.83    1.40
  -9   2   9   10.03    1.87
  -8  -2   9   15.61    1.72
  -8  -2   9   15.12    2.16
   8  -2  -9   14.64    1.53
  -8   2   9   14.13    2.03
  -7  -2   9    0.64    1.18
  -7  -2   9   -0.97    0.85
   7  -2  -9    0.08    0.84
   7   2  -9   -0.44    0.72
  -7   2   9    0.26    1.15
  -6  -2   9   12.34    1.81
  -6  -2   9   11.44    1.31
   6  -2  -9   11.26    1.37
   6   2  -9   11.97    1.26
  -6   2   9   12.06    1.71
  -5  -2   9   34.22    3.06
  -5  -2   9   40.18    2.63
   5  -2  -9   35.96    2.69
  -5   2   9   37.65    3.00
   5   2  -9   35.68    2.62
   4  -2  -9   39.84    2.91
  -4  -2   9   42.26    3.22
  -4  -2   9   40.95    2.87
   4   2  -9   40.63    2.87
  -4   2   9   41.99    3.20
  -3  -2   9    7.24    1.14
   3  -2  -9    4.33    0.91
  -3  -2   9    5.40    1.07
  -3   2   9    6.00    1.10
  -3   2   9    7.57    1.01
   3   2  -9    3.78    0.94
  -2  -2   9   40.60    2.98
  -2  -2   9   37.62    2.85
   2  -2  -9   41.39    2.95
  -2   2   9   37.42    2.95
   2   2  -9   43.83    3.00
  -2   2   9   43.19    2.72
  -1  -2   9   20.40    2.02
   1  -2  -9   23.85    2.02
   1   2  -9   22.15    2.20
  -1   2   9   27.34    1.88
  -1   2   9   23.77    1.97
   0  -2  -9    8.18    1.29
   0  -2   9    7.63    1.18
   0   2   9    9.19    1.02
   0   2  -9    6.44    1.22
  -1  -2  -9   40.65    3.12
   1  -2   9   39.18    2.80
   1   2   9   43.88    2.66
  -1   2  -9   36.15    3.09
   2  -2   9   21.29    1.72
  -2  -2  -9   20.77    2.02
  -2   2  -9   19.63    2.07
   2   2   9   18.55    1.62
   3  -2   9    7.12    1.02
  -3  -2  -9    6.40    1.32
  -3   2  -9   10.03    1.57
   3   2   9    7.08    0.96
   4  -2   9    7.99    1.09
  -4  -2  -9    7.72    1.35
   4   2   9    6.96    1.03
  -4   2  -9    7.40    1.56
  11  -3  -9    5.32    1.12
 -11   3   9    5.46    1.62
  11   3  -9    4.25    1.22
  10  -3  -9   -0.30    0.86
  10   3  -9   -2.16    0.94
 -10   3   9    1.37    1.28
   9  -3  -9    7.35    1.14
  -9  -3   9    2.82    1.64
  -9   3   9    6.20    1.47
  -8  -3   9  147.79    8.46
  -8  -3   9  141.72    9.65
   8  -3  -9  135.67    8.71
  -8   3   9  151.95    9.62
  -7  -3   9   95.21    5.83
  -7  -3   9   97.60    6.72
   7  -3  -9   94.16    6.03
  -7   3   9  102.03    6.74
   6  -3  -9    0.78    0.88
  -6  -3   9    0.05    1.07
  -6  -3   9    1.22    0.89
  -6   3   9    0.54    1.15
   6   3  -9    0.22    0.66
   5  -3  -9    3.82    0.91
  -5  -3   9    5.35    1.33
  -5  -3   9    5.30    1.01
  -5   3   9    5.80    1.24
   5   3  -9    5.89    0.92
  -4  -3   9    0.71    0.87
   4  -3  -9    1.56    0.88
  -4  -3   9    0.55    1.00
  -4   3   9    0.86    0.85
   4   3  -9    2.47    0.79
   3  -3  -9   61.00    3.92
  -3  -3   9   56.63    4.11
  -3  -3   9   60.77    3.84
  -3   3   9   54.67    4.08
   3   3  -9   61.90    3.90
  -2  -3   9   83.86    5.26
   2  -3  -9   84.07    5.36
  -2   3   9   78.16    5.62
  -2   3   9   88.16    5.07
   2   3  -9   92.79    5.45
   1  -3  -9    3.52    1.01
  -1  -3   9    3.25    1.05
  -1   3   9    4.56    0.80
  -1   3   9    4.71    0.87
   1   3  -9    3.08    1.04
   0  -3   9    7.24    1.20
   0  -3  -9    6.93    1.16
   0   3   9    5.66    0.84
   0   3  -9    6.86    1.26
   1  -3   9   44.53    2.96
  -1  -3  -9   45.97    3.27
   1   3   9   43.37    2.80
  -1   3  -9   40.05    3.25
   2  -3   9   52.71    3.28
  -2  -3  -9   50.42    3.56
  -2   3  -9   45.18    3.50
   2   3   9   46.62    3.07
  -3  -3  -9    1.14    1.07
   3  -3   9    1.89    0.92
   3   3   9    1.06    0.73
  -3   3  -9    0.37    1.20
   4  -3   9    0.91    0.81
  -4  -3  -9    2.34    1.12
  -4   3  -9    1.76    1.29
   4   3   9    0.72    0.74
  11  -4  -9   -0.10    0.95
  11   4  -9    1.04    1.08
 -11   4   9    1.62    1.44
  10  -4  -9   10.67    1.38
  10   4  -9   10.79    1.51
 -10   4   9   14.00    1.86
  -9  -4   9   -2.08    1.01
   9  -4  -9    0.15    0.86
  -9   4   9    2.08    1.44
   9   4  -9   -0.06    0.87
   8  -4  -9    3.08    1.00
  -8  -4   9    3.71    1.11
  -8   4   9    2.26    1.24
   8   4  -9    2.51    1.05
  -7  -4   9   30.40    2.47
   7  -4  -9   31.27    2.48
  -7   4   9   33.28    2.98
  -6  -4   9   -1.22    1.20
  -6  -4   9    2.13    0.96
   6  -4  -9    0.24    0.90
  -6   4   9    2.55    1.08
  -5  -4   9   11.80    1.75
  -5  -4   9   13.39    1.46
   5  -4  -9   14.96    1.56
  -5   4   9   13.49    1.57
   5   4  -9   14.18    1.42
   4  -4  -9   18.67    1.79
  -4  -4   9   22.28    1.91
  -4   4   9   18.36    1.99
   4   4  -9   19.26    1.77
  -3  -4   9  146.09    8.34
   3  -4  -9  138.71    8.55
  -3   4   9  141.70    9.07
   3   4  -9  143.80    8.54
   3   4  -9  136.52    8.99
  -2  -4   9   71.08    4.44
   2  -4  -9   67.45    4.47
   2   4  -9   70.82    4.51
  -2   4   9   68.15    4.61
   2   4  -9   67.19    4.55
  -1  -4   9    1.53    1.07
   1  -4  -9    1.65    0.84
  -1   4   9    0.96    0.73
  -1   4   9    2.59    0.70
   1   4  -9    2.41    0.98
   0  -4   9    0.77    0.99
   0  -4  -9    1.77    0.98
   0   4  -9    0.81    0.86
   0   4   9    0.68    0.60
   1  -4   9   14.25    1.54
  -1  -4  -9   13.64    1.59
  -1   4  -9   13.12    1.65
   1   4   9   13.31    1.26
  -2  -4  -9   82.37    5.11
   2  -4   9   74.66    4.74
  -2   4  -9   74.86    5.13
   2   4   9   76.47    4.59
  -3  -4  -9   24.79    2.29
   3  -4   9   23.30    1.95
  -3   4  -9   25.66    2.48
   3   4   9   22.16    1.81
   4  -4   9    3.55    1.03
  -4  -4  -9    3.59    1.18
  -4   4  -9    3.80    1.37
   4   4   9    1.23    0.74
  11  -5  -9    6.40    1.26
 -11   5   9    9.86    1.74
  11   5  -9    9.15    1.46
  10  -5  -9   -0.23    0.92
 -10  -5   9    0.30    1.20
 -10   5   9    0.58    1.41
  10   5  -9    0.32    0.99
  -9  -5   9    6.11    1.30
   9  -5  -9    5.47    1.12
   9   5  -9    4.17    1.19
  -9   5   9    5.74    1.56
   8  -5  -9   13.58    1.49
  -8  -5   9   15.38    1.58
  -8   5   9   14.37    1.92
   8   5  -9    9.58    1.41
   7  -5  -9   18.42    1.80
  -7  -5   9   19.32    1.89
  -7   5   9   20.38    2.16
   7   5  -9   18.72    1.85
   6  -5  -9   24.82    2.33
  -6  -5   9   25.93    2.26
  -6   5   9   32.53    2.56
   6   5  -9   28.35    2.38
  -5  -5   9    1.74    0.94
   5  -5  -9    1.23    0.84
  -5   5   9    2.97    1.04
   5   5  -9    1.45    0.84
   4  -5  -9   77.54    5.00
  -4  -5   9   79.89    4.91
   4   5  -9   81.36    4.91
   4   5  -9   75.82    5.21
  -4   5   9   77.11    5.29
   3  -5  -9   11.95    1.39
  -3  -5   9   10.38    1.35
   3   5  -9    9.98    1.21
  -3   5   9   12.56    1.37
   3   5  -9   11.65    1.24
  -2  -5   9    2.47    1.01
   2  -5  -9    1.00    0.79
   2   5  -9    2.21    0.78
  -2   5   9    1.61    0.77
   2   5  -9    1.98    0.86
  -1  -5   9   -0.31    0.94
   1  -5  -9    0.62    0.79
   1   5  -9    0.34    0.86
  -1   5   9    0.92    0.69
   0  -5   9   -0.45    1.05
   0  -5  -9    0.70    0.94
   0   5  -9    1.55    0.97
   0   5   9    1.19    0.64
   1  -5   9   -0.43    1.01
  -1  -5  -9    1.69    1.00
   1   5   9    0.62    0.64
  -1   5  -9    1.02    1.06
   2  -5   9    1.30    1.03
  -2  -5  -9    1.11    0.92
   2   5   9    1.09    0.67
  -2   5  -9    0.91    1.08
  -3  -5  -9   27.01    2.33
   3  -5   9   26.87    2.24
  -3   5  -9   25.34    2.38
   3   5   9   22.89    1.86
   4  -5   9    8.06    1.17
  -4  -5  -9    8.81    1.37
  -4   5  -9    8.52    1.47
   4   5   9    8.32    1.03
 -10  -6   9   -0.68    1.16
  10  -6  -9    0.08    0.97
  10   6  -9   -0.84    1.01
 -10   6   9   -0.18    1.22
   9  -6  -9   50.15    3.53
  -9  -6   9   50.31    3.69
  -9   6   9   57.85    4.25
   9   6  -9   52.19    3.85
  -8  -6   9   18.89    1.76
   8  -6  -9   14.56    1.53
  -8   6   9   14.32    1.84
   8   6  -9   13.97    1.58
  -7  -6   9   34.01    2.69
   7  -6  -9   34.88    2.75
   7   6  -9   36.79    2.77
  -7   6   9   37.11    3.03
   6  -6  -9   59.44    3.89
  -6  -6   9   53.37    3.79
   6   6  -9   57.70    4.05
  -6   6   9   59.68    4.18
   5  -6  -9   -0.62    0.90
  -5  -6   9    0.92    0.98
   5   6  -9    0.55    0.82
  -5   6   9    1.55    1.01
  -4  -6   9    2.73    1.11
   4  -6  -9    2.07    1.03
   4   6  -9    3.45    0.89
  -4   6   9    2.65    0.95
   3  -6  -9    1.54    0.88
  -3  -6   9    2.34    0.99
   3   6  -9    2.59    0.76
   3   6  -9    2.93    0.86
  -3   6   9    3.23    0.92
  -2  -6   9   36.26    2.69
   2  -6  -9   36.09    2.54
   2   6  -9   28.11    2.37
  -2   6   9   29.70    2.44
  -1  -6   9   45.40    3.16
   1  -6  -9   44.05    3.08
  -1   6   9   40.27    3.06
   1   6  -9   45.90    3.08
   0  -6   9   15.01    1.78
   0  -6  -9   19.23    1.73
   0   6  -9   14.97    1.67
   1  -6   9   50.32    3.34
  -1  -6  -9   50.68    3.43
  -1   6  -9   41.96    3.39
  -2  -6  -9    2.05    1.07
   2  -6   9    2.44    1.13
  -2   6  -9    1.67    1.12
   2   6   9    0.42    0.63
  -3  -6  -9    7.97    1.24
   3  -6   9    8.75    1.34
  -3   6  -9    8.51    1.38
   3   6   9    8.14    1.01
 -10  -7   9   20.13    2.00
  10  -7  -9   18.33    1.82
  10   7  -9   18.43    1.92
 -10   7   9   20.19    2.22
  -9  -7   9    5.29    1.30
   9  -7  -9    4.60    1.13
  -9   7   9    4.01    1.37
   9   7  -9    3.44    1.05
  -8  -7   9   -1.96    1.04
   8  -7  -9    0.32    0.94
   8   7  -9   -0.38    0.97
  -8   7   9    1.61    1.33
  -7  -7   9    2.94    1.12
   7  -7  -9    2.92    1.04
   7   7  -9    1.97    1.04
  -7   7   9    0.97    1.24
   6  -7  -9    0.63    1.01
  -6  -7   9    1.64    1.06
  -6   7   9    2.27    1.12
   6   7  -9    1.68    0.85
  -5  -7   9    7.52    1.30
   5  -7  -9    5.59    1.12
  -5   7   9    7.29    1.27
   5   7  -9    7.22    1.11
  -4  -7   9    7.41    1.24
   4  -7  -9    9.93    1.33
   4   7  -9    6.71    1.11
  -4   7   9    7.15    1.23
  -3  -7   9    1.46    1.11
   3  -7  -9    2.82    0.93
   3   7  -9    4.39    0.96
  -3   7   9    2.98    0.84
   3   7  -9    1.66    0.74
  -2  -7   9    6.44    1.41
   2  -7  -9    6.61    1.17
   2   7  -9    6.56    1.03
  -2   7   9    7.43    1.08
   1  -7  -9   76.26    4.67
  -1  -7   9   77.40    4.78
   1   7  -9   69.40    4.59
  -1   7   9   67.66    4.79
   0  -7  -9   70.53    4.25
   0  -7   9   64.61    4.28
   0   7  -9   54.73    4.11
  -1  -7  -9   14.95    1.64
   1  -7   9   14.24    1.74
  -1   7  -9   14.01    1.61
  -2  -7  -9    7.05    1.30
   2  -7   9    6.49    1.38
  -2   7  -9    8.14    1.36
   3  -7   9    6.45    1.29
  -3  -7  -9    7.96    1.25
  -3   7  -9    6.24    1.40
 -10  -8   9   14.97    1.80
  10  -8  -9   13.55    1.67
 -10   8   9   20.63    2.28
  10   8  -9   14.80    1.75
  -9  -8   9    0.36    1.16
   9  -8  -9    1.31    0.97
   9   8  -9    0.58    1.01
  -9   8   9    0.36    1.37
   8  -8  -9    1.36    1.02
  -8  -8   9    0.09    1.06
   8   8  -9    0.99    1.01
  -8   8   9    1.40    1.34
  -7  -8   9    0.52    1.07
   7  -8  -9    1.46    1.06
  -7   8   9    0.06    1.16
   7   8  -9    0.47    0.86
  -6  -8   9   37.83    2.95
   6  -8  -9   38.82    2.98
  -6   8   9   40.15    3.09
   6   8  -9   38.89    2.95
   5  -8  -9  149.35    9.62
  -5  -8   9  162.60    9.38
  -5   8   9  165.49   10.25
   5   8  -9  157.63   10.17
  -4  -8   9   22.98    2.12
   4  -8  -9   20.93    2.13
   4   8  -9   25.20    2.17
  -4   8   9   21.52    2.02
  -3  -8   9   20.31    2.05
   3  -8  -9   20.52    2.09
  -3   8   9   20.71    2.04
   3   8  -9   23.21    2.06
  -2  -8   9    6.34    1.37
   2  -8  -9    3.87    1.06
   2   8  -9    1.78    0.79
  -2   8   9    3.09    0.92
   1  -8  -9   10.14    1.37
  -1  -8   9   14.02    1.75
   1   8  -9   13.95    1.40
  -1   8   9   14.19    1.41
   0  -8  -9    0.68    0.83
   0  -8   9    2.09    1.34
   0   8   9    1.32    0.77
   0   8  -9    2.81    0.99
   1  -8   9   14.07    1.83
  -1  -8  -9   15.22    1.55
  -1   8  -9   13.62    1.59
   2  -8   9    2.31    1.15
  -2  -8  -9    2.19    1.02
  -2   8  -9   -0.11    1.02
   3  -8   9    3.50    1.12
  -3  -8  -9    2.68    1.05
  -3   8  -9    1.09    1.22
   9  -9  -9    8.84    1.39
  -9  -9   9    8.91    1.53
  -9   9   9    9.85    1.67
   9   9  -9    9.32    1.46
  -8  -9   9    0.34    1.12
   8  -9  -9    0.63    1.01
   8   9  -9   -0.51    1.02
  -8   9   9    3.15    1.44
   7  -9  -9   -0.08    1.01
  -7  -9   9    0.42    0.97
  -7   9   9   -0.15    1.13
   7   9  -9    0.34    1.01
  -6  -9   9    5.89    1.31
   6  -9  -9    6.99    1.30
  -6   9   9    9.76    1.48
   6   9  -9    7.39    1.25
  -5  -9   9   11.31    1.59
   5  -9  -9    9.02    1.45
  -5   9   9   13.10    1.56
   5   9  -9    8.88    1.37
  -4  -9   9    0.36    1.10
   4  -9  -9   -0.64    0.93
   4   9  -9    0.70    0.91
  -4   9   9    0.80    0.97
   3  -9  -9   -0.61    0.97
  -3  -9   9    0.58    1.12
  -3   9   9    0.45    0.90
   3   9  -9    0.85    1.00
   2  -9  -9   17.32    1.73
  -2  -9   9   13.43    1.78
  -2   9   9   16.06    1.72
  -1  -9   9   67.02    4.33
   1  -9  -9   69.14    4.25
  -1   9   9   62.69    4.39
   1   9  -9   59.51    4.08
   0  -9   9   42.02    3.32
   0  -9  -9   50.96    3.29
   0   9   9   42.99    3.25
   0   9  -9   42.95    3.14
   1  -9   9   10.25    1.75
  -1  -9  -9   14.24    1.55
  -1   9  -9    9.97    1.43
   2  -9   9    2.12    1.21
  -2  -9  -9    1.50    1.05
  -2   9  -9   -0.43    1.03
   9 -10  -9    9.79    1.46
  -9 -10   9   12.45    1.69
   9  10  -9   11.55    1.49
  -9  10   9   10.15    1.72
  -8 -10   9    0.93    1.19
   8 -10  -9    0.75    1.04
  -8  10   9    3.00    1.41
   8  10  -9    1.03    1.08
   7 -10  -9   35.25    2.88
  -7 -10   9   35.86    2.78
  -7  10   9   40.25    3.18
   7  10  -9   34.55    2.97
   6 -10  -9   18.16    1.99
  -6 -10   9   21.28    2.08
  -6  10   9   24.74    2.37
   6  10  -9   19.56    2.12
   5 -10  -9   -0.55    1.00
  -5 -10   9    1.13    1.22
  -5  10   9    1.50    1.11
   5  10  -9    0.76    1.03
  -4 -10   9   11.10    1.52
   4 -10  -9   10.63    1.50
   4  10  -9   14.83    1.62
  -4  10   9   12.05    1.51
   3 -10  -9   17.16    1.80
  -3 -10   9   17.18    1.96
  -3  10   9   19.44    1.98
   3  10  -9   22.56    2.17
  -2 -10   9    0.83    1.25
   2 -10  -9    0.72    0.98
  -2  10   9    0.46    0.93
   1 -10  -9   13.20    1.52
  -1 -10   9   17.06    1.97
  -1  10   9   16.10    1.63
   0 -10   9    6.51    1.58
   0 -10  -9    6.05    1.19
   0  10   9    5.25    1.06
   0  10  -9    4.71    1.04
  -1 -10  -9   18.01    1.70
   1 -10   9   11.95    1.86
  -1  10  -9   12.93    1.52
  -2 -10  -9    9.41    1.37
   2 -10   9    8.68    1.55
  -2  10  -9    9.47    1.40
  -8 -11   9    0.47    1.21
   8 -11  -9    2.97    1.06
   8  11  -9    3.47    1.10
  -8  11   9    2.75    1.35
  -7 -11   9   -0.49    1.16
   7 -11  -9   -0.60    1.03
  -7  11   9    3.14    1.26
   7  11  -9    0.17    1.09
   6 -11  -9    3.88    1.08
  -6 -11   9    3.13    1.32
  -6  11   9    3.25    1.14
   6  11  -9    5.36    1.25
  -5 -11   9    1.22    1.13
   5 -11  -9    1.68    1.11
   5  11  -9    2.29    1.16
  -5  11   9    2.80    1.05
   4 -11  -9    7.93    1.39
  -4 -11   9    9.73    1.45
   4  11  -9   12.39    1.57
  -4  11   9    8.79    1.40
  -3 -11   9    1.88    1.28
   3 -11  -9    0.76    0.93
  -3  11   9    2.01    1.02
  -2 -11   9   14.66    1.93
   2 -11  -9   15.01    1.71
  -2  11   9   17.55    1.78
  -1 -11   9   -1.94    1.26
   1 -11  -9   -0.30    0.95
  -1  11   9    0.15    0.91
   0 -11   9    3.35    1.49
   0 -11  -9    1.82    1.00
   0  11   9    1.46    0.95
  -1 -11  -9    3.97    1.10
   1 -11   9   -1.56    1.20
  -7 -12   9    2.54    1.35
   7 -12  -9    1.80    1.13
  -7  12   9    4.02    1.39
   7  12  -9    3.52    1.28
   6 -12  -9    1.37    1.13
  -6 -12   9    1.00    1.30
   6  12  -9    1.11    1.12
  -6  12   9    2.05    1.10
  -5 -12   9   -1.12    1.26
   5 -12  -9    0.39    0.99
  -5  12   9    0.00    0.99
   5  12  -9    1.44    1.20
  -4 -12   9    2.84    1.32
   4 -12  -9    3.45    1.16
   4  12  -9    5.52    1.33
  -4  12   9    4.94    1.22
  -3 -12   9   10.48    1.70
   3 -12  -9   10.62    1.48
  -3  12   9   10.53    1.48
   2 -12  -9    0.05    0.98
  -2 -12   9    1.76    1.35
  -2  12   9    1.59    1.06
   1 -12  -9    8.30    1.31
  -1 -12   9    6.52    1.60
  -1  12   9    6.37    1.27
   0 -12   9    0.68    1.27
   0 -12  -9    1.46    0.97
   0  12   9   -0.58    0.93
   6 -13  -9    3.94    1.23
  -6 -13   9    1.79    1.34
   6  13  -9    4.85    1.35
  -6  13   9    3.72    1.34
   5 -13  -9   -0.64    0.97
  -5 -13   9   -0.17    1.32
   5  13  -9   -0.52    1.21
  -5  13   9   -0.15    1.11
   4 -13  -9    2.75    1.17
  -4 -13   9    3.02    1.44
  -4  13   9    4.86    1.26
   4  13  -9    5.71    1.48
   3 -13  -9    0.93    1.05
  -3 -13   9    0.65    1.16
  -3  13   9    2.87    1.12
   2 -13  -9   17.80    1.77
  -2 -13   9   19.12    2.15
  -2  13   9   15.28    1.82
   1 -13  -9    1.72    0.99
  -1 -13   9    3.81    1.52
  -1  13   9    1.97    1.11
   4 -14  -9   15.82    1.77
   4  14  -9   16.49    2.06
  -4  14   9   15.48    1.83
  -3  14   9    1.15    1.11
 -11   0  10   86.80    6.39
 -10   0  10   15.34    2.26
  -9   0  10   14.28    2.20
   8   0 -10    0.21    0.88
  -8   0  10   -0.05    1.44
   7   0 -10   15.77    1.56
  -7   0  10   14.37    2.11
  -6   0  10    2.76    1.39
   6   0 -10    0.03    0.76
   5   0 -10   20.81    1.85
  -5   0  10   20.88    2.19
   4   0 -10    5.24    1.04
  -4   0  10    4.46    1.20
  -4   0  10    5.09    1.08
  -3   0  10    5.57    1.12
   3   0 -10    6.39    1.11
  -3   0  10    4.84    1.12
  -2   0  10  212.31   12.11
   2   0 -10  208.97   12.58
  -1   0  10  188.17   10.22
   1   0 -10  164.31   10.65
   0   0 -10    0.84    0.97
   0   0  10    0.95    0.80
   1   0  10    8.06    1.07
  -1   0 -10    7.77    1.41
   2   0  10    1.72    0.80
  -2   0 -10    1.62    1.01
   3   0  10    9.91    1.17
  -3   0 -10    9.37    1.56
 -11  -1  10    0.17    1.65
 -11   1  10    6.03    1.71
 -10  -1  10   -1.31    1.58
 -10   1  10    0.31    1.48
   9  -1 -10    0.53    0.90
  -9  -1  10   -1.63    1.44
  -9   1  10    2.60    1.57
   8  -1 -10   15.18    1.50
  -8  -1  10   11.29    1.97
  -8   1  10    9.17    1.86
   7  -1 -10   77.56    5.09
  -7  -1  10   77.69    5.80
   7   1 -10   83.74    5.07
  -7   1  10   78.57    5.77
  -6  -1  10  120.69    8.34
   6  -1 -10  119.66    7.57
   6   1 -10  130.82    7.56
  -6   1  10  124.81    8.34
  -5  -1  10   30.26    2.75
  -5  -1  10   28.84    2.35
   5  -1 -10   28.43    2.29
   5   1 -10   27.09    2.23
  -5   1  10   31.29    2.76
  -4  -1  10    0.21    1.04
   4  -1 -10    0.77    0.73
  -4  -1  10    3.09    1.02
   4   1 -10    1.20    0.84
  -4   1  10    1.08    1.08
   3  -1 -10   13.62    1.48
  -3  -1  10   17.67    1.69
  -3  -1  10   17.20    1.62
  -3   1  10   15.81    1.55
   3   1 -10   12.73    1.54
  -3   1  10   15.16    1.66
   2  -1 -10    7.96    1.20
  -2  -1  10    8.62    1.27
  -2   1  10    8.82    1.24
   2   1 -10    7.77    1.21
  -2   1  10   10.42    1.21
  -1  -1  10   10.93    1.30
   1  -1 -10   10.71    1.45
   1   1 -10    8.96    1.45
  -1   1  10   10.60    1.19
   0  -1  10    1.71    0.90
   0  -1 -10    1.16    1.09
   0   1  10    0.92    0.78
   0   1 -10    0.14    0.89
   1  -1  10    0.48    0.85
  -1  -1 -10   -0.86    1.04
   1   1  10   -1.15    0.72
  -1   1 -10    0.55    1.02
  -2  -1 -10    7.52    1.33
   2  -1  10    7.68    1.10
   2   1  10    8.13    1.07
  -2   1 -10    6.45    1.40
  -3  -1 -10   24.55    2.35
   3  -1  10   27.94    2.09
  -3   1 -10   26.28    2.56
   3   1  10   26.92    2.01
 -11   2  10    2.44    1.56
  11   2 -10    0.89    0.96
  10  -2 -10    3.59    1.08
 -10  -2  10    0.88    1.73
 -10   2  10    4.11    1.64
  -9  -2  10    1.53    1.50
   9  -2 -10    5.06    1.11
  -9   2  10    5.38    1.55
   8  -2 -10    8.87    1.24
  -8  -2  10    4.80    1.76
  -8   2  10    7.38    1.71
   7  -2 -10   36.01    2.72
  -7  -2  10   30.16    3.29
  -7   2  10   38.11    3.20
   7   2 -10   39.70    2.69
  -6  -2  10    8.26    1.62
  -6  -2  10   10.50    1.35
   6  -2 -10    9.52    1.29
  -6   2  10   11.12    1.68
   6   2 -10    9.74    1.19
   5  -2 -10   62.06    3.93
  -5  -2  10   60.22    4.38
  -5  -2  10   56.26    3.81
  -5   2  10   57.37    4.33
   5   2 -10   58.64    3.87
   4  -2 -10    6.12    1.04
  -4  -2  10    5.83    1.18
  -4  -2  10    6.96    1.30
  -4   2  10    7.34    1.28
   4   2 -10    5.01    1.04
   3  -2 -10   42.37    3.08
  -3  -2  10   47.15    3.10
  -3  -2  10   40.33    3.24
   3   2 -10   42.27    3.08
  -3   2  10   43.89    3.24
  -2  -2  10    2.52    1.06
   2  -2 -10    1.01    0.93
  -2   2  10    2.24    0.91
   2   2 -10    2.43    0.99
   1  -2 -10   11.57    1.40
  -1  -2  10   12.54    1.44
   1   2 -10   10.08    1.50
  -1   2  10   13.12    1.27
   0  -2 -10   48.81    3.63
   0  -2  10   52.05    3.42
   0   2 -10   47.14    3.64
   0   2  10   54.79    3.25
  -1  -2 -10    3.74    1.18
   1  -2  10    3.35    1.00
   1   2  10    3.52    0.84
  -1   2 -10    1.30    1.02
   2  -2  10   52.66    3.32
  -2  -2 -10   52.83    3.66
  -2   2 -10   48.24    3.62
   2   2  10   48.44    3.22
  -3  -2 -10   14.04    1.64
   3  -2  10    9.90    1.19
  -3   2 -10   12.96    1.73
   3   2  10   11.24    1.19
  11   3 -10    2.13    1.15
 -11   3  10    1.64    1.61
  10  -3 -10   18.79    1.87
 -10   3  10   21.40    2.40
  10   3 -10   14.14    1.74
  -9  -3  10   -2.06    1.61
   9  -3 -10    1.91    1.01
  -9   3  10    2.99    1.54
   8  -3 -10    5.80    1.16
  -8  -3  10    3.10    1.72
  -8   3  10    4.06    1.41
  -7  -3  10    7.48    1.22
   7  -3 -10    3.55    1.05
  -7  -3  10    3.42    1.58
  -7   3  10    5.07    1.33
  -6  -3  10    0.63    1.01
   6  -3 -10    2.03    0.94
  -6  -3  10    0.48    1.28
   6   3 -10    1.50    0.79
  -6   3  10    2.86    1.28
   5  -3 -10    3.64    1.00
  -5  -3  10    1.97    1.03
  -5  -3  10    1.79    1.23
   5   3 -10    3.09    0.88
  -5   3  10    2.81    1.15
  -4  -3  10    0.51    1.02
  -4  -3  10    0.14    1.00
   4  -3 -10   -0.12    0.74
   4   3 -10    0.14    0.81
  -4   3  10    0.52    0.96
  -3  -3  10   44.14    3.05
  -3  -3  10   39.41    3.17
   3  -3 -10   41.87    2.92
   3   3 -10   39.31    2.98
  -3   3  10   42.09    3.09
  -2  -3  10   11.29    1.46
   2  -3 -10   11.27    1.39
   2   3 -10    9.76    1.30
  -2   3  10   10.98    1.28
  -1  -3  10   22.30    2.13
   1  -3 -10   20.76    1.98
   1   3 -10   24.36    2.18
   0  -3 -10   27.57    2.34
   0  -3  10   24.98    2.21
   0   3  10   26.47    1.88
   0   3 -10   22.00    2.17
  -1  -3 -10    1.26    0.95
   1  -3  10    1.47    0.97
   1   3  10    0.76    0.68
  -1   3 -10    1.21    1.13
  -2  -3 -10    1.46    1.08
   2  -3  10    1.80    0.95
  -2   3 -10    0.00    1.15
   2   3  10    0.99    0.74
  -3  -3 -10    2.17    1.07
   3  -3  10    0.46    0.84
  -3   3 -10   -0.15    1.05
   3   3  10    0.72    0.72
  10  -4 -10    1.33    1.02
  10   4 -10    1.71    1.10
 -10   4  10    1.40    1.39
   9  -4 -10   32.79    2.64
   9   4 -10   30.59    2.84
  -9   4  10   40.05    3.41
  -8  -4  10   14.36    1.64
   8  -4 -10   13.54    1.53
   8   4 -10   10.68    1.55
  -8   4  10   13.96    1.97
   7  -4 -10    1.23    0.96
  -7  -4  10    1.34    1.05
  -7   4  10    4.33    1.39
   7   4 -10    1.34    1.04
   6  -4 -10    0.89    0.89
  -6  -4  10   -0.42    1.00
  -6   4  10    1.60    1.15
   5  -4 -10    2.22    0.90
  -5  -4  10    2.55    1.08
   5   4 -10    5.57    0.96
   5   4 -10    3.62    1.00
  -5   4  10    2.62    1.11
  -4  -4  10   52.67    3.44
   4  -4 -10   48.42    3.40
  -4   4  10   46.91    3.57
   4   4 -10   43.91    3.42
   4   4 -10   53.62    3.34
  -3  -4  10   45.20    3.10
   3  -4 -10   39.34    2.96
  -3   4  10   41.36    3.06
   3   4 -10   39.57    2.93
   3   4 -10   41.60    2.95
  -2  -4  10    1.64    1.15
   2  -4 -10    3.85    0.93
  -2   4  10    3.05    0.88
   2   4 -10    2.23    0.98
   1  -4 -10    2.56    1.00
  -1  -4  10    1.72    1.15
   1   4 -10    2.16    0.99
   0  -4  10   14.90    1.65
   0  -4 -10   17.43    1.73
   0   4 -10   14.30    1.66
   1  -4  10   12.49    1.46
  -1  -4 -10   10.69    1.40
  -1   4 -10   11.11    1.46
   1   4  10   10.38    1.09
  -2  -4 -10    6.02    1.23
   2  -4  10    5.29    1.13
  -2   4 -10    4.13    1.29
   2   4  10    3.81    0.81
  10  -5 -10    0.31    0.96
 -10   5  10    1.97    1.58
  10   5 -10   -0.54    1.05
  -9  -5  10    6.64    1.42
   9  -5 -10    6.05    1.20
  -9   5  10    6.41    1.64
   9   5 -10    5.55    1.30
   8  -5 -10   37.33    3.00
  -8  -5  10   37.17    2.98
   8   5 -10   41.65    3.19
  -8   5  10   46.49    3.59
  -7  -5  10    7.26    1.30
   7  -5 -10    3.48    1.01
  -7   5  10    5.26    1.27
   7   5 -10    4.39    1.04
   6  -5 -10   -0.10    0.91
  -6  -5  10   -0.16    1.03
  -6   5  10    0.47    0.97
   6   5 -10   -0.59    0.77
   5  -5 -10   40.87    3.19
  -5  -5  10   48.35    3.24
  -5   5  10   47.49    3.43
   5   5 -10   42.78    3.26
   4  -5 -10   54.38    3.76
  -4  -5  10   58.06    3.78
   4   5 -10   55.41    3.65
  -4   5  10   56.50    3.93
   4   5 -10   51.61    3.83
  -3  -5  10    4.72    1.26
   3  -5 -10    5.97    1.11
   3   5 -10    5.27    0.96
   3   5 -10    6.51    1.06
  -3   5  10    6.72    1.07
   2  -5 -10    7.34    1.14
  -2  -5  10    7.58    1.43
  -2   5  10    6.37    1.04
   2   5 -10    7.14    1.10
   1  -5 -10    1.18    0.93
  -1  -5  10    2.00    1.24
   1   5 -10    1.09    0.96
   0  -5 -10    4.62    1.19
   0  -5  10    6.39    1.33
   0   5 -10    5.16    1.23
   1  -5  10   75.89    4.51
  -1  -5 -10   67.11    4.61
  -1   5 -10   64.68    4.62
   2  -5  10   27.91    2.37
  -2  -5 -10   27.49    2.34
  -2   5 -10   28.12    2.55
  10  -6 -10   19.49    1.97
  10   6 -10   19.18    2.06
 -10   6  10   24.42    2.55
  -9  -6  10    0.93    1.22
   9  -6 -10   -0.05    1.00
   9   6 -10   -0.13    0.90
  -9   6  10    1.10    1.47
  -8  -6  10    6.70    1.32
   8  -6 -10    4.81    1.16
  -8   6  10    7.86    1.47
   8   6 -10    4.01    1.18
   7  -6 -10    1.92    1.04
  -7  -6  10    3.65    1.21
  -7   6  10    2.74    1.25
   7   6 -10    3.36    1.09
  -6  -6  10    4.57    1.26
   6  -6 -10    3.47    1.12
   6   6 -10    4.29    1.03
  -6   6  10    5.65    1.19
  -5  -6  10   23.30    2.16
   5  -6 -10   18.66    1.90
  -5   6  10   19.08    2.11
   5   6 -10   21.96    1.95
   4  -6 -10   17.25    1.76
  -4  -6  10   19.06    1.92
   4   6 -10   19.00    1.76
  -4   6  10   15.33    1.68
   3  -6 -10    5.76    1.05
  -3  -6  10    5.93    1.29
  -3   6  10    4.60    1.02
   3   6 -10    7.37    1.00
  -2  -6  10   19.58    2.00
   2  -6 -10   23.19    1.99
   2   6 -10   17.96    1.73
  -2   6  10   18.31    1.76
   1  -6 -10   35.46    2.73
  -1  -6  10   36.54    2.95
   1   6 -10   33.85    2.73
   0  -6 -10    2.72    0.97
   0  -6  10    5.48    1.37
   0   6 -10    4.71    1.15
  -1  -6 -10    6.08    1.15
   1  -6  10    4.95    1.19
  -1   6 -10    5.44    1.21
   2  -6  10    1.74    0.99
  -2  -6 -10    1.54    0.94
  -2   6 -10    2.45    1.19
   9  -7 -10    1.75    1.09
  -9  -7  10    2.57    1.33
   9   7 -10    2.51    1.17
  -9   7  10    2.24    1.51
   8  -7 -10    0.93    1.02
  -8  -7  10    0.74    1.18
  -8   7  10    2.02    1.19
   8   7 -10    0.95    1.05
  -7  -7  10   28.80    2.63
   7  -7 -10   29.61    2.59
  -7   7  10   32.70    2.77
   7   7 -10   32.72    2.57
  -6  -7  10   61.30    4.05
   6  -7 -10   49.94    3.94
   6   7 -10   58.32    4.18
  -6   7  10   69.89    4.39
  -5  -7  10    1.85    1.16
   5  -7 -10    1.95    1.05
  -5   7  10    3.06    1.05
   5   7 -10    1.71    0.94
  -4  -7  10    4.56    1.33
   4  -7 -10    1.35    1.01
   4   7 -10    3.68    0.95
  -4   7  10    4.09    1.00
  -3  -7  10    4.96    1.32
   3  -7 -10    2.80    0.96
  -3   7  10    4.42    0.97
  -2  -7  10    6.71    1.50
   2  -7 -10    7.23    1.22
  -2   7  10    8.50    1.11
   2   7 -10    6.40    1.06
   1  -7 -10   36.82    2.62
  -1  -7  10   33.81    2.94
   1   7 -10   30.71    2.60
   0  -7  10   14.77    1.84
   0  -7 -10   13.07    1.52
   0   7 -10   13.76    1.54
  -1  -7 -10    4.93    1.08
   1  -7  10    6.02    1.39
  -1   7 -10    2.56    1.14
  -2  -7 -10    4.20    1.16
   2  -7  10    5.37    1.29
  -2   7 -10    3.90    1.25
  -9  -8  10   -0.78    1.16
   9  -8 -10   -1.11    0.96
  -9   8  10    0.40    1.34
   9   8 -10   -0.33    1.04
  -8  -8  10    0.50    1.16
   8  -8 -10   -0.93    0.86
  -8   8  10    1.43    1.28
   8   8 -10   -0.89    1.01
  -7  -8  10    1.96    1.19
   7  -8 -10    1.94    0.97
  -7   8  10    3.12    1.16
   7   8 -10    0.31    1.01
   6  -8 -10    1.36    0.93
  -6  -8  10   -0.27    1.15
  -6   8  10    2.19    1.10
   6   8 -10   -0.16    0.86
   5  -8 -10    2.64    0.96
  -5  -8  10    3.72    1.24
   5   8 -10    2.82    1.05
  -5   8  10    2.92    1.05
  -4  -8  10    2.97    1.23
   4  -8 -10    1.22    0.90
   4   8 -10    1.16    0.89
  -4   8  10    1.81    0.95
  -3  -8  10    0.84    1.11
   3  -8 -10    1.57    1.00
  -3   8  10    1.56    0.88
  -2  -8  10   12.75    1.68
   2  -8 -10   13.31    1.52
  -2   8  10   12.55    1.40
  -1  -8  10    8.84    1.66
   1  -8 -10   10.00    1.38
   1   8 -10    9.72    1.24
  -1   8  10   10.04    1.24
   0  -8 -10    1.58    1.04
   0  -8  10    0.73    1.33
   0   8 -10    0.68    0.93
  -1  -8 -10    0.79    1.04
   1  -8  10    0.59    1.27
  -1   8 -10    0.67    1.02
   9  -9 -10    2.80    1.05
   9   9 -10    3.64    1.17
   8  -9 -10    7.61    1.37
  -8  -9  10    7.18    1.44
  -8   9  10    9.72    1.62
   8   9 -10    7.93    1.39
  -7  -9  10    0.88    1.22
   7  -9 -10   -1.36    1.01
  -7   9  10    1.99    1.23
   7   9 -10   -1.04    0.94
  -6  -9  10    5.96    1.38
   6  -9 -10    5.13    1.25
   6   9 -10    7.75    1.29
  -6   9  10    5.30    1.17
  -5  -9  10    4.06    1.32
   5  -9 -10    2.38    1.04
   5   9 -10    4.31    1.09
  -5   9  10    3.50    0.98
   4  -9 -10    1.55    0.98
  -4  -9  10    4.10    1.34
  -4   9  10    4.05    1.07
   4   9 -10    5.40    1.13
  -3  -9  10   17.75    1.96
   3  -9 -10   14.56    1.72
  -3   9  10   16.47    1.76
  -2  -9  10   20.36    2.27
   2  -9 -10   26.05    2.20
  -2   9  10   23.33    2.16
  -1  -9  10    8.05    1.67
   1  -9 -10    9.86    1.34
  -1   9  10    7.38    1.15
   0  -9  10   11.54    1.69
   0  -9 -10   13.27    1.51
   0   9 -10    9.91    1.35
  -1  -9 -10    1.47    1.06
   1  -9  10    1.05    1.33
  -1   9 -10    0.64    1.01
   8 -10 -10   13.57    1.71
  -8 -10  10   13.87    1.86
  -8  10  10   16.53    1.89
   8  10 -10   15.45    1.73
   7 -10 -10    8.07    1.41
  -7 -10  10    6.09    1.47
   7  10 -10    7.73    1.32
  -7  10  10    9.95    1.56
  -6 -10  10    5.33    1.41
   6 -10 -10    6.63    1.20
   6  10 -10    5.53    1.18
  -6  10  10    4.65    1.14
  -5 -10  10   28.71    2.72
   5 -10 -10   28.58    2.51
   5  10 -10   30.70    2.68
  -5  10  10   29.79    2.49
  -4 -10  10   18.79    2.07
   4 -10 -10   17.98    1.90
   4  10 -10   19.60    1.94
  -4  10  10   18.09    1.85
   3 -10 -10    0.91    1.00
  -3 -10  10    1.36    1.36
  -3  10  10    2.69    0.98
  -2 -10  10    2.31    1.45
   2 -10 -10    1.30    0.98
  -2  10  10    1.76    0.96
  -1 -10  10    2.52    1.49
   1 -10 -10    0.45    1.01
  -1  10  10    0.01    0.89
   0 -10  10    1.02    1.47
   0 -10 -10    3.01    1.08
  -7 -11  10   -0.23    1.11
   7 -11 -10   -0.75    1.07
  -7  11  10    0.81    1.15
   7  11 -10    1.41    1.10
   6 -11 -10    2.97    1.16
  -6 -11  10    1.63    1.36
   6  11 -10    3.62    1.22
  -6  11  10    5.21    1.28
  -5 -11  10    8.39    1.57
   5 -11 -10    6.35    1.30
  -5  11  10    8.66    1.39
   5  11 -10   10.63    1.52
   4 -11 -10   38.90    3.06
  -4 -11  10   42.80    3.26
  -4  11  10   38.73    3.10
   3 -11 -10    3.88    1.16
  -3 -11  10    3.89    1.35
  -3  11  10    3.77    1.13
  -2 -11  10    0.59    1.40
   2 -11 -10   -1.05    0.91
  -2  11  10   -0.92    0.87
   1 -11 -10    0.74    0.91
  -1 -11  10    1.98    1.49
  -1  11  10    0.37    0.90
   6 -12 -10    0.34    1.03
  -6  12  10    3.47    1.22
   6  12 -10    1.32    1.19
   5 -12 -10    3.57    1.14
  -5 -12  10    5.34    1.56
  -5  12  10    4.90    1.23
   5  12 -10    4.84    1.38
   4 -12 -10   44.28    3.17
  -4 -12  10   43.84    3.38
  -4  12  10   37.69    3.15
   3 -12 -10   25.58    2.39
  -3 -12  10   28.99    2.62
  -3  12  10   27.24    2.45
  -2 -12  10   -1.41    1.36
   2 -12 -10   -0.05    0.95
  -2  12  10   -0.87    0.93
 -10   0  11   -0.92    1.53
  -9   0  11   -1.23    1.52
   8   0 -11    0.39    0.89
  -8   0  11    1.03    1.52
  -7   0  11   -0.02    1.41
   7   0 -11    0.38    0.84
  -6   0  11   -0.69    1.26
   6   0 -11    0.91    0.82
   5   0 -11    1.08    0.87
  -5   0  11    0.57    1.14
   4   0 -11    0.24    0.85
  -4   0  11    0.52    1.07
   3   0 -11    0.38    0.91
   2   0 -11   -0.02    0.98
  -2   0  11    1.38    0.97
  -1   0  11    1.71    0.91
   1   0 -11    1.11    1.06
   0   0 -11    2.75    1.12
   0   0  11    0.06    0.83
   1   0  11    1.43    0.83
  -1   0 -11    0.95    1.06
 -10  -1  11    3.13    1.91
 -10   1  11    5.95    1.85
  -9  -1  11    2.71    1.78
  -9   1  11    5.40    1.79
   8  -1 -11   19.94    1.88
  -8  -1  11   15.67    2.23
  -8   1  11   22.02    2.47
   7  -1 -11   24.25    2.12
  -7  -1  11   25.03    2.71
   7   1 -11   27.20    2.15
  -7   1  11   22.13    2.52
   6  -1 -11   29.50    2.34
  -6  -1  11   31.51    2.93
  -6   1  11   26.96    2.88
   6   1 -11   31.29    2.35
   5  -1 -11   -0.16    0.81
  -5  -1  11    1.37    1.22
   5   1 -11   -0.35    0.81
  -5   1  11   -0.83    1.11
  -4  -1  11    2.05    1.11
   4  -1 -11    1.70    0.88
  -4   1  11    1.61    1.13
   4   1 -11    1.66    0.89
  -3  -1  11   40.35    2.93
   3  -1 -11   36.91    2.82
  -3   1  11   35.71    2.97
   3   1 -11   38.06    2.85
   2  -1 -11    4.12    1.11
  -2  -1  11    3.09    1.10
   2   1 -11    3.72    1.14
  -1  -1  11   21.84    2.02
   1  -1 -11   16.67    1.75
   1   1 -11   14.82    1.77
  -1   1  11   19.52    1.77
   0  -1  11    2.25    0.95
   0  -1 -11    1.91    1.08
   0   1 -11    0.40    0.92
   0   1  11    2.18    0.87
   1  -1  11   18.19    1.69
  -1  -1 -11   15.83    1.78
  -1   1 -11   15.51    1.79
   1   1  11   16.03    1.56
 -10  -2  11   18.56    2.68
 -10   2  11   27.07    2.79
  -9  -2  11   -3.09    1.66
   9  -2 -11    0.20    0.90
  -9   2  11    3.60    1.60
   8  -2 -11   10.06    1.35
  -8  -2  11    8.22    1.99
  -8   2  11   14.86    1.98
   7  -2 -11    6.39    1.13
  -7  -2  11    5.80    1.74
  -7   2  11    6.88    1.45
   6  -2 -11    1.12    0.87
  -6  -2  11    0.42    1.34
   6   2 -11   -0.35    0.79
  -6   2  11    0.17    1.15
   5  -2 -11    3.61    0.97
  -5  -2  11    4.98    1.39
  -5   2  11    4.00    1.22
   5   2 -11    5.03    1.02
  -4  -2  11    9.27    1.44
   4  -2 -11    7.22    1.22
  -4  -2  11    8.46    1.42
   4   2 -11    8.44    1.27
  -4   2  11    9.96    1.43
  -3  -2  11   -0.11    1.08
   3  -2 -11    0.59    0.80
  -3   2  11    0.53    0.99
   3   2 -11    0.59    0.95
  -2  -2  11   22.18    2.10
   2  -2 -11   23.49    2.06
   2   2 -11   16.38    1.84
  -1  -2  11   41.25    2.88
   1  -2 -11   36.15    2.78
   1   2 -11   33.50    2.87
   0  -2  11   15.60    1.55
   0  -2 -11   14.39    1.71
   0   2 -11   14.58    1.68
   1  -2  11   30.27    2.24
  -1  -2 -11   25.88    2.35
  -1   2 -11   26.91    2.53
   1   2  11   27.46    2.05
  10  -3 -11   31.75    2.64
  10   3 -11   31.48    2.93
 -10   3  11   40.50    3.56
   9  -3 -11    0.55    0.94
  -9   3  11    1.31    1.37
  -8  -3  11   -1.44    1.58
   8  -3 -11    1.26    0.95
  -8   3  11    4.39    1.49
   7  -3 -11   -0.72    0.84
  -7  -3  11   -1.33    1.45
  -7   3  11    1.71    1.29
  -6  -3  11   11.40    1.90
   6  -3 -11   13.71    1.50
  -6   3  11   13.47    1.76
   5  -3 -11  119.85    7.88
  -5  -3  11  130.55    8.61
  -5  -3  11  133.13    7.84
   5   3 -11  135.54    7.95
  -5   3  11  131.86    8.55
  -4  -3  11   69.01    4.33
   4  -3 -11   57.44    4.18
   4   3 -11   64.07    4.21
  -4   3  11   66.32    4.56
   3  -3 -11    2.11    0.87
  -3  -3  11    2.08    1.17
   3   3 -11    3.43    1.04
  -3   3  11    3.65    1.05
   2  -3 -11    1.12    0.96
  -2  -3  11    0.72    1.13
   2   3 -11    1.32    1.00
   1  -3 -11   15.63    1.65
  -1  -3  11   15.39    1.65
   1   3 -11   12.91    1.57
   0  -3 -11    0.50    0.92
   0  -3  11    1.39    1.02
   0   3 -11    1.22    1.01
   1  -3  11    3.84    1.05
  -1  -3 -11    4.17    1.18
  -1   3 -11    4.69    1.22
  10  -4 -11   34.38    2.83
 -10   4  11   43.91    3.65
  10   4 -11   34.57    3.09
   9  -4 -11   29.02    2.59
  -9   4  11   42.57    3.41
   9   4 -11   32.37    2.91
   8  -4 -11   -0.62    0.89
   8   4 -11    0.48    1.07
  -8   4  11    0.73    1.23
   7  -4 -11    4.27    0.99
   7   4 -11    5.41    1.24
  -7   4  11    5.33    1.49
  -6  -4  11   14.78    1.65
   6  -4 -11    9.88    1.38
  -6   4  11   11.45    1.60
   6   4 -11   10.75    1.46
  -5  -4  11   23.23    2.03
   5  -4 -11   16.34    1.75
  -5   4  11   20.20    2.10
   5   4 -11   16.84    1.88
   4  -4 -11   -0.36    0.83
  -4  -4  11    1.11    1.19
   4   4 -11    0.26    0.82
   4   4 -11    0.96    0.88
  -4   4  11    1.38    0.96
   3  -4 -11    0.53    0.93
  -3  -4  11    0.55    1.20
  -3   4  11    2.27    0.93
   3   4 -11    3.01    0.99
  -2  -4  11   -0.44    1.17
   2  -4 -11    0.00    0.90
   2   4 -11    0.82    0.91
  -1  -4  11   37.31    2.91
   1  -4 -11   39.06    2.77
   1   4 -11   32.50    2.77
   0  -4 -11   68.57    4.62
   0  -4  11   77.04    4.57
   0   4 -11   65.72    4.68
   1  -4  11    7.39    1.21
  -1  -4 -11    7.04    1.21
  -1   4 -11    4.36    1.28
   9  -5 -11   21.68    2.28
   9   5 -11   25.41    2.51
  -9   5  11   34.71    3.07
   8  -5 -11    7.34    1.25
  -8   5  11   10.90    1.75
   8   5 -11    9.39    1.47
   7  -5 -11   11.05    1.47
  -7  -5  11   12.39    1.64
   7   5 -11   11.62    1.52
  -7   5  11   14.20    1.81
  -6  -5  11   48.83    3.48
   6  -5 -11   46.49    3.39
  -6   5  11   48.44    3.67
   6   5 -11   47.61    3.56
  -5  -5  11   10.05    1.55
   5  -5 -11    7.13    1.23
  -5   5  11   10.11    1.38
   5   5 -11    7.41    1.23
  -4  -5  11    3.71    1.29
   4  -5 -11    2.32    0.98
   4   5 -11    1.53    0.89
  -4   5  11    2.71    0.99
  -3  -5  11    0.04    1.25
   3  -5 -11    2.40    0.99
  -3   5  11    3.31    0.97
   3   5 -11    3.26    0.95
   2  -5 -11    6.61    1.21
  -2  -5  11    5.17    1.42
   2   5 -11    6.60    1.10
   1  -5 -11   16.65    1.76
  -1  -5  11   15.89    1.85
   1   5 -11   17.29    1.71
   0  -5 -11    1.45    1.06
   0  -5  11    2.13    1.20
   0   5 -11    2.81    1.08
   1  -5  11   23.47    2.13
  -1  -5 -11   18.71    1.93
  -1   5 -11   16.96    1.92
   9  -6 -11    6.10    1.19
  -9   6  11    9.65    1.78
   9   6 -11    6.67    1.39
   8  -6 -11    0.92    0.97
  -8  -6  11   -0.56    1.22
   8   6 -11   -0.27    1.06
  -8   6  11    2.63    1.26
   7  -6 -11    0.51    0.95
  -7  -6  11    1.02    1.24
   7   6 -11    0.75    1.02
  -7   6  11    1.14    1.06
  -6  -6  11   27.64    2.70
   6  -6 -11   28.21    2.42
   6   6 -11   28.75    2.47
  -6   6  11   29.69    2.61
   5  -6 -11    0.32    0.94
  -5  -6  11    1.36    1.24
   5   6 -11    0.37    0.89
  -5   6  11    2.45    1.01
   4  -6 -11   58.51    3.87
  -4  -6  11   60.55    4.09
  -4   6  11   55.19    4.05
   3  -6 -11   21.00    2.03
  -3  -6  11   20.88    2.12
  -3   6  11   19.38    2.00
   3   6 -11   22.24    2.05
  -2  -6  11   12.32    1.73
   2  -6 -11    9.32    1.35
   2   6 -11   14.52    1.45
  -1  -6  11    6.13    1.47
   1  -6 -11    3.56    1.04
   1   6 -11    4.60    1.08
   0  -6  11    2.50    1.25
   0  -6 -11    1.50    0.94
   0   6 -11    2.08    1.03
   8  -7 -11    2.63    1.10
  -8  -7  11    2.00    1.31
  -8   7  11    3.44    1.31
   8   7 -11    3.39    1.20
   7  -7 -11    0.22    0.98
  -7  -7  11    1.38    1.28
  -7   7  11    2.83    1.22
   7   7 -11    1.97    1.08
  -6  -7  11    0.70    1.26
   6  -7 -11    0.57    0.97
   6   7 -11    1.67    1.00
  -6   7  11    2.73    1.10
   5  -7 -11   -1.31    0.93
  -5  -7  11   -0.42    1.17
  -5   7  11    2.01    1.03
   5   7 -11    0.39    0.88
   4  -7 -11    3.80    1.10
  -4  -7  11    6.25    1.54
  -4   7  11    6.81    1.13
   3  -7 -11   31.81    2.52
  -3  -7  11   29.33    2.85
  -3   7  11   30.36    2.45
  -2  -7  11   17.00    1.94
   2  -7 -11   15.39    1.63
   1  -7 -11    1.27    0.89
  -1  -7  11    1.69    1.30
   1   7 -11    1.53    0.94
   0  -7 -11    5.95    1.19
   0  -7  11    3.97    1.28
   0   7 -11    3.75    1.08
   8  -8 -11   50.55    4.05
  -8  -8  11   52.15    4.09
  -8   8  11   70.70    4.56
   8   8 -11   65.26    4.35
  -7  -8  11   66.60    4.46
   7  -8 -11   62.74    4.40
   7   8 -11   60.65    4.58
  -7   8  11   71.77    4.68
   6  -8 -11    0.83    1.03
  -6  -8  11    1.65    1.29
  -6   8  11    1.75    1.11
   6   8 -11    1.08    1.03
   5  -8 -11    6.35    1.27
  -5  -8  11    7.30    1.45
   5   8 -11    8.70    1.31
  -5   8  11    8.20    1.29
  -4  -8  11    0.99    1.31
   4  -8 -11   -0.02    0.94
  -4   8  11    0.35    0.88
   3  -8 -11   14.62    1.58
  -3  -8  11   16.50    1.98
  -3   8  11   13.23    1.46
   2  -8 -11   38.21    2.96
  -2  -8  11   38.54    3.30
   1  -8 -11    2.26    1.05
  -1  -8  11    1.15    1.43
  -7  -9  11    2.16    1.38
   7  -9 -11    3.01    1.02
  -7   9  11    3.93    1.27
   7   9 -11    2.50    1.09
   6  -9 -11    1.95    1.09
  -6  -9  11    3.12    1.43
  -6   9  11    2.83    1.01
   6   9 -11    3.21    1.12
   5  -9 -11    0.64    1.03
  -5  -9  11    2.13    1.29
  -5   9  11    2.04    0.98
   5   9 -11    1.82    1.05
   4  -9 -11   11.72    1.53
  -4  -9  11   16.58    1.98
  -4   9  11   13.30    1.50
   3  -9 -11   29.10    2.54
  -3  -9  11   34.86    3.01
  -3   9  11   31.24    2.50
   2  -9 -11   12.66    1.55
  -2  -9  11   13.90    1.82
   6 -10 -11   13.97    1.63
  -6 -10  11   14.01    1.83
   6  10 -11   14.35    1.64
  -6  10  11   11.02    1.49
   5 -10 -11    0.54    1.03
  -5 -10  11    1.32    1.42
  -5  10  11    2.08    0.98
   4 -10 -11   20.45    1.95
  -4 -10  11   22.90    2.26
  -4  10  11   18.47    1.99
   3 -10 -11    4.47    1.05
  -3 -10  11    4.73    1.54
  -3  10  11    5.61    1.11
  -9   0  12   22.09    2.53
  -8   0  12   36.36    3.34
   7   0 -12    5.71    1.09
  -7   0  12    4.78    1.57
   6   0 -12   20.09    1.89
  -6   0  12   18.76    2.20
   5   0 -12   12.07    1.37
  -5   0  12    8.16    1.59
   4   0 -12  106.55    6.64
   3   0 -12    9.49    1.37
   2   0 -12    7.78    1.23
   1   0 -12    0.97    1.04
   0   0 -12    3.42    1.04
  -9  -1  12   22.39    2.89
  -9   1  12   30.04    3.14
   8  -1 -12   25.80    2.29
  -8  -1  12   25.84    2.83
  -8   1  12   28.63    3.03
  -7  -1  12    3.54    1.58
   7  -1 -12    3.91    0.99
  -7   1  12    3.08    1.51
  -6  -1  12    3.25    1.45
   6  -1 -12    3.59    0.98
  -6   1  12    3.55    1.39
   6   1 -12    4.76    1.06
   5  -1 -12   15.33    1.56
  -5  -1  12   13.24    1.82
   5   1 -12   15.16    1.58
  -5   1  12   13.74    1.82
   4  -1 -12   41.39    3.06
   4   1 -12   42.33    3.07
   3  -1 -12   29.34    2.52
   3   1 -12   32.32    2.56
   2  -1 -12    1.01    1.04
   2   1 -12   -0.24    0.99
  -1  -1  12    2.96    1.04
   1  -1 -12    1.14    1.09
   1   1 -12    1.53    0.95
   9  -2 -12   14.11    1.55
  -9  -2  12    8.05    2.26
  -9   2  12   16.19    2.18
  -8  -2  12    3.55    1.89
   8  -2 -12    7.76    1.20
  -8   2  12    8.39    1.77
   7  -2 -12    0.69    0.88
  -7  -2  12   -0.74    1.44
  -7   2  12    1.59    1.39
   6  -2 -12    8.89    1.24
  -6  -2  12    7.75    1.73
  -6   2  12    9.09    1.61
   6   2 -12   10.92    1.32
   5  -2 -12    2.28    0.97
  -5  -2  12   -1.18    1.20
   5   2 -12    1.82    0.98
  -5   2  12    1.40    1.17
   4  -2 -12    1.28    0.94
   4   2 -12    0.31    0.92
  -4   2  12    2.39    1.13
   3  -2 -12   24.40    2.03
   3   2 -12   20.27    2.13
   2  -2 -12   33.58    2.67
  -2  -2  12   36.22    2.70
   2   2 -12   29.01    2.60
   1  -2 -12    9.99    1.45
  -1  -2  12   10.49    1.39
   1   2 -12    8.48    1.36
   9  -3 -12   -0.24    0.91
  -9   3  12   -0.29    1.48
   9   3 -12    0.86    1.20
   8  -3 -12    5.25    1.14
  -8   3  12    9.19    1.67
   7  -3 -12   10.93    1.37
  -7   3  12   13.24    1.75
   6  -3 -12   -0.32    0.74
  -6   3  12    1.22    1.23
   5  -3 -12   26.11    2.26
   5   3 -12   25.81    2.42
   5   3 -12   27.15    2.25
  -5   3  12   28.61    2.65
   4  -3 -12    0.98    0.92
   4   3 -12    2.62    1.02
  -4   3  12    1.16    1.09
  -3  -3  12   10.31    1.60
   3  -3 -12    9.19    1.35
   3   3 -12   10.08    1.37
  -2  -3  12    3.46    1.24
   2  -3 -12    1.59    1.02
   2   3 -12    0.41    0.99
   1  -3 -12    0.89    1.05
  -1  -3  12    2.69    1.18
   1   3 -12    2.30    1.02
   8  -4 -12   -0.56    0.91
  -8   4  12    1.88    1.36
   8   4 -12   -0.69    1.05
   7  -4 -12   10.31    1.41
  -7   4  12   14.46    1.85
   7   4 -12   13.67    1.69
   6  -4 -12   33.47    2.69
   6   4 -12   35.18    2.90
  -6   4  12   37.38    3.01
   5  -4 -12    4.35    1.10
  -5  -4  12    8.30    1.65
   5   4 -12    7.10    1.20
  -5   4  12    8.39    1.36
  -4  -4  12    5.25    1.42
   4  -4 -12    4.54    1.12
  -4   4  12    6.40    1.20
   4   4 -12    5.08    1.08
  -3  -4  12    0.71    1.22
   3  -4 -12    1.18    0.95
   3   4 -12    1.08    0.95
   2  -4 -12    1.51    0.99
  -2  -4  12    1.81    1.21
   2   4 -12    0.87    0.94
   1  -4 -12    4.16    1.16
  -1  -4  12    4.66    1.28
   1   4 -12    3.51    1.09
   8  -5 -12    0.48    0.89
   8   5 -12    0.15    1.10
  -8   5  12    3.58    1.42
   7  -5 -12   13.32    1.57
  -7   5  12   17.37    1.95
   7   5 -12   16.00    1.78
   6  -5 -12    0.24    0.80
  -6  -5  12    0.11    1.40
   6   5 -12    1.27    1.00
  -6   5  12    1.58    1.14
   5  -5 -12   15.99    1.69
  -5  -5  12   17.47    2.00
  -5   5  12   17.91    1.84
   4  -5 -12    5.46    1.11
  -4  -5  12    7.09    1.55
  -4   5  12    5.54    1.17
   3  -5 -12    1.52    1.01
  -3  -5  12    1.18    1.32
   3   5 -12    1.47    0.91
   2  -5 -12   30.94    2.56
  -2  -5  12   34.55    2.79
   2   5 -12   27.72    2.44
   1   5 -12   40.48    3.11
   7  -6 -12   18.14    1.90
  -7   6  12   23.41    2.39
   7   6 -12   21.85    2.31
   6  -6 -12    5.14    1.14
  -6  -6  12    5.42    1.51
   6   6 -12    5.82    1.26
  -6   6  12    6.19    1.23
  -5  -6  12   17.11    1.96
   5  -6 -12   12.63    1.54
  -5   6  12   15.70    1.67
   4  -6 -12   12.49    1.48
  -4  -6  12   11.21    1.79
  -4   6  12   11.20    1.40
   3  -6 -12    3.26    1.02
  -3  -6  12    2.44    1.38
   2  -6 -12    2.19    1.01
  -2  -6  12    2.43    1.34
   2   6 -12    2.31    0.97
   7  -7 -12    1.51    1.03
   7   7 -12    3.96    1.16
  -7   7  12    4.44    1.26
   6  -7 -12    0.29    0.84
  -6  -7  12    0.97    1.43
  -6   7  12    0.45    1.03
   6   7 -12    0.27    0.96
  -5  -7  12    3.85    1.44
   5  -7 -12    2.42    1.04
  -5   7  12    3.83    1.04
   4  -7 -12   13.80    1.56
  -4  -7  12   14.05    1.94
  -4   7  12   12.32    1.47
   3  -7 -12   42.17    3.21
  -3  -7  12   47.20    3.55
   5  -8 -12   -0.54    0.83
  -5  -8  12   -1.11    1.30
  -5   8  12    0.98    0.95
   7   0 -13    0.38    0.89
  -7   0  13   -1.66    1.31
  -6   0  13   -0.16    1.28
   6   0 -13    1.29    0.94
   5   0 -13    0.65    0.97
   4   0 -13    0.54    0.98
   3   0 -13    1.30    0.98
  -7  -1  13   -2.90    1.32
   7  -1 -13    0.46    0.88
  -7   1  13    0.96    1.36
   6  -1 -13   13.95    1.50
  -6  -1  13   10.19    1.83
  -6   1  13   12.13    1.79
   6   1 -13   14.00    1.54
   5  -1 -13    9.80    1.39
   5   1 -13   15.07    1.55
   4  -1 -13   12.22    1.49
   4   1 -13   14.11    1.58
   6  -2 -13    0.50    0.92
  -6  -2  13   -3.31    1.31
  -6   2  13    1.01    1.21
   5  -2 -13    8.26    1.27
   5   2 -13    8.29    1.31
   4  -2 -13   15.86    1.63
   4   2 -13   14.70    1.64
   6  -3 -13    3.08    1.01
   6   3 -13    4.76    1.24
  -6   3  13    4.00    1.31
   5  -3 -13    0.61    0.88
  -5   3  13    1.87    1.22
   4  -3 -13    1.10    0.95
   4   3 -13    0.26    0.96
   0   0   0    0.00    0.00
;
_shelx_hkl_checksum     28136
_shelx_res_file
;
TITL 1 in P2(1)/c
CELL 0.71073   8.0971  12.6116   8.7325  90.000 114.975  90.000
ZERR    4.00   0.0006   0.0010   0.0007   0.000   0.001   0.000
LATT  1
SYMM -X, 0.5+Y, 0.5-Z
SFAC C H N SE BR
UNIT 20 20 4 4 8
TEMP -153.0
SIZE 0.15 0.20 0.20
L.S. 12
BOND $H
ACTA
CONF
EQIV $1 -x, -y, -z+1
HTAB N1 Br1_$1
EQIV $2 x+1, -y+1/2, z+1/2
HTAB C3 Br2_$2
EQIV $3 -x+1, -y, -z+1
HTAB C5 Br1_$3
EQIV $4 x, y, z-1
HTAB C6 Br1_$4
WGHT    0.030200    0.597700
FVAR       0.12716
BR1   5    0.268379    0.032119    0.841656    11.00000    0.01837    0.02401 =
         0.01174    0.00250    0.00598    0.00296
BR2   5   -0.144965    0.291629    0.381466    11.00000    0.01919    0.02324 =
         0.01808    0.00614    0.00869    0.00366
SE1   4    0.060266    0.162272    0.614936    11.00000    0.01580    0.01724 =
         0.01117   -0.00082    0.00690   -0.00047
N1    3    0.126331    0.092809    0.337744    11.00000    0.01857    0.01732 =
         0.01148   -0.00112    0.00558   -0.00099
H1    2    0.012043    0.078783    0.298418    11.00000   -1.20000
C2    1    0.205296    0.138896    0.490897    11.00000    0.01595    0.01645 =
         0.01122    0.00115    0.00651    0.00065
C3    1    0.387684    0.166672    0.552391    11.00000    0.02018    0.02540 =
         0.01571   -0.00514    0.00745   -0.00408
AFIX  43
H3    2    0.446708    0.199700    0.659753    11.00000   -1.20000
AFIX   0
C4    1    0.483668    0.145936    0.456120    11.00000    0.01936    0.02830 =
         0.01865    0.00284    0.01019    0.00051
AFIX  43
H4    2    0.608903    0.164322    0.498127    11.00000   -1.20000
AFIX   0
C5    1    0.397065    0.098478    0.298914    11.00000    0.02701    0.02572 =
         0.01871    0.00368    0.01551    0.00695
AFIX  43
H5    2    0.461648    0.083909    0.232299    11.00000   -1.20000
AFIX   0
C6    1    0.215659    0.072947    0.241487    11.00000    0.02763    0.02037 =
         0.01228   -0.00040    0.00869    0.00382
AFIX  43
H6    2    0.153323    0.041190    0.133499    11.00000   -1.20000
AFIX   0
HKLF 4
REM  1 in P2(1)/c
REM R1 =  0.0317 for    2426 Fo > 4sig(Fo)  and  0.0433 for all    2959 data
REM     85 parameters refined using      0 restraints
END
WGHT      0.0302      0.5977
REM Highest difference peak  1.365,  deepest hole -1.056,  1-sigma level  0.166
Q1    1  -0.0255  0.1605  0.6268  11.00000  0.05    1.37
Q2    1   0.3604  0.0333  0.8371  11.00000  0.05    1.28
Q3    1  -0.2361  0.2946  0.3824  11.00000  0.05    1.26
Q4    1   0.1740  0.0299  0.8493  11.00000  0.05    1.25
Q5    1   0.1565  0.1644  0.6174  11.00000  0.05    1.23
Q6    1  -0.0575  0.2930  0.3631  11.00000  0.05    1.09
Q7    1   0.3044  0.1635  0.5337  11.00000  0.05    0.64
Q8    1   0.2197  0.0646  0.7230  11.00000  0.05    0.59
Q9    1  -0.0828  0.2488  0.5007  11.00000  0.05    0.56
Q10   1   0.1196  0.1321  0.5262  11.00000  0.05    0.56
Q11   1   0.2130  0.0272  0.7531  11.00000  0.05    0.54
Q12   1   0.1516  0.1316  0.4073  11.00000  0.05    0.53
Q13   1  -0.0571  0.0720  0.6632  11.00000  0.05    0.52
Q14   1   0.1348  0.1596  0.7234  11.00000  0.05    0.52
Q15   1  -0.3574  0.3985  0.4343  11.00000  0.05    0.51
Q16   1   0.0308  0.0923  0.6036  11.00000  0.05    0.51
Q17   1   0.0207  0.2059  0.7090  11.00000  0.05    0.51
Q18   1  -0.1404  0.3545  0.3778  11.00000  0.05    0.51
Q19   1   0.0754  0.0518  0.8483  11.00000  0.05    0.50
Q20   1  -0.2068  0.2836  0.2941  11.00000  0.05    0.48
;
_shelx_res_checksum     97935
_shelxl_version_number         .2013
data_2
_audit_creation_method     SHELXL-2015
_chemical_name_systematic
;
7-Selena-1\l^5^-azatricyclo[6.4.0.0^2,6^]dodeca-1(12),8,10-trien-1-ylium
bromide
;
_chemical_name_common
;
(3a<i>SR</i>,9a<i>RS</i>)-2,3,3a,9a-Tetrahydro-1<i>H</i>-cyclopenta[4,5]\
[1,3]selenazolo[3,2-<i>a</i>]pyridinium bromide
;
_chemical_formula_moiety     'C10 H12 N Se +, Br -'
_chemical_formula_sum     'C10 H12 Br N Se'
_chemical_formula_iupac     'C10 H12 N Se +, Br -'
_chemical_formula_weight     305.07
_chemical_melting_point     ?
_space_group_crystal_system     triclinic
_space_group_name_H-M_alt     'P -1'
_space_group_name_Hall     '-P 1'
loop_
    _space_group_symop_operation_xyz
    'x, y, z'
    '-x, -y, -z'
_cell_length_a     6.3333(5)
_cell_length_b     9.0515(7)
_cell_length_c     9.5807(7)
_cell_angle_alpha     111.3500(10)
_cell_angle_beta     93.657(2)
_cell_angle_gamma     93.5430(10)
_cell_volume     508.35(7)
_cell_formula_units_Z     2
_cell_measurement_reflns_used     4390
_cell_measurement_theta_min     2.29
_cell_measurement_theta_max     32.65
_cell_measurement_temperature     120(2)
_exptl_crystal_description     prism
_exptl_crystal_colour     colourless
_exptl_crystal_size_max     0.30
_exptl_crystal_size_mid     0.20
_exptl_crystal_size_min     0.20
_exptl_crystal_density_diffrn     1.993
_exptl_crystal_density_meas     ?
_exptl_crystal_density_method     ?
_exptl_crystal_F_000     296
_exptl_absorpt_coefficient_mu     7.574
_exptl_absorpt_correction_type     multi-scan
_exptl_absorpt_process_details
;
(SADABS; Sheldrick, 2003)
;
_exptl_absorpt_correction_T_min     0.115
_exptl_absorpt_correction_T_max     0.154
_exptl_special_details     ?
_diffrn_ambient_temperature     120(2)
_diffrn_source     'fine-focus sealed tube'
_diffrn_radiation_type     MoK\a
_diffrn_radiation_wavelength     0.71073
_diffrn_measurement_device_type     'Bruker APEXII CCD'
_diffrn_measurement_method     '\f and \w scans'
_diffrn_detector_area_resol_mean     ?
_diffrn_reflns_number     7982
_diffrn_reflns_av_R_equivalents     0.0291
_diffrn_reflns_av_unetI/netI     0.0366
_diffrn_reflns_theta_min     2.292
_diffrn_reflns_theta_max     32.671
_diffrn_reflns_theta_full     25.242
_diffrn_measured_fraction_theta_max     0.994
_diffrn_measured_fraction_theta_full     1.000
_diffrn_reflns_limit_h_min     -9
_diffrn_reflns_limit_h_max     9
_diffrn_reflns_limit_k_min     -13
_diffrn_reflns_limit_k_max     13
_diffrn_reflns_limit_l_min     -14
_diffrn_reflns_limit_l_max     14
_refine_special_details     ?
_reflns_number_total     3711
_reflns_number_gt     3156
_reflns_threshold_expression     'I > 2\s(I)'
_refine_ls_structure_factor_coef     Fsqd
_refine_ls_matrix_type     full
_refine_ls_R_factor_all     0.0376
_refine_ls_R_factor_gt     0.0302
_refine_ls_wR_factor_gt     0.0772
_refine_ls_wR_factor_ref     0.0803
_refine_ls_goodness_of_fit_ref     1.056
_refine_ls_restrained_S_all     1.056
_refine_ls_number_reflns     3711
_refine_ls_number_parameters     118
_refine_ls_number_restraints     0
_refine_ls_hydrogen_treatment     constr
_refine_ls_weighting_scheme     calc
_refine_ls_weighting_details
              'w=1/[\s^2^(Fo^2^)+(0.0431P)^2^+0.1817P] where P=(Fo^2^+2Fc^2^)/3'
_atom_sites_solution_hydrogens     geom
_atom_sites_solution_primary     difmap
_atom_sites_solution_secondary     difmap
_refine_ls_shift/su_max     0.001
_refine_ls_shift/su_mean     0.000
_refine_diff_density_max     0.644
_refine_diff_density_min     -1.053
_refine_ls_extinction_method     none
_refine_ls_extinction_coef     .
loop_
    _atom_type_symbol
    _atom_type_description
    _atom_type_scat_dispersion_real
    _atom_type_scat_dispersion_imag
    _atom_type_scat_source
    'C' 'C' 0.0033 0.0016
                         'International Tables Vol C Tables 4.2.6.8 and 6.1.1.4'
    'H' 'H' 0.0000 0.0000
                         'International Tables Vol C Tables 4.2.6.8 and 6.1.1.4'
    'N' 'N' 0.0061 0.0033
                         'International Tables Vol C Tables 4.2.6.8 and 6.1.1.4'
    'Se' 'Se' -0.0929 2.2259
                         'International Tables Vol C Tables 4.2.6.8 and 6.1.1.4'
    'Br' 'Br' -0.2901 2.4595
                         'International Tables Vol C Tables 4.2.6.8 and 6.1.1.4'
_computing_data_collection
;
APEX2 (Bruker, 2005)
;
_computing_cell_refinement
;
SAINT (Bruker, 2002)
;
_computing_data_reduction
;
SAINT (Bruker, 2002)
;
_computing_structure_solution
;
SHELXTL (Sheldrick, 2008)
;
_computing_structure_refinement
;
SHELXTL (Sheldrick, 2008)
;
_computing_molecular_graphics
;
SHELXTL (Sheldrick, 2008)
;
_computing_publication_material
;
SHELXTL (Sheldrick, 2008)
;
loop_
    _atom_site_type_symbol
    _atom_site_label
    _atom_site_fract_x
    _atom_site_fract_y
    _atom_site_fract_z
    _atom_site_U_iso_or_equiv
    _atom_site_adp_type
    _atom_site_calc_flag
    _atom_site_occupancy
    _atom_site_disorder_assembly
    _atom_site_disorder_group
    Br Br1 0.57452(3) 0.30220(3) 0.11384(2) 0.01988(7) Uani d 1 . .
    C C1 1.3458(4) 1.1581(3) 0.4167(3) 0.0220(4) Uani d 1 . .
    H H1A 1.3149 1.1019 0.4855 0.026 Uiso calc 1 . .
    H H1B 1.5016 1.1718 0.4139 0.026 Uiso calc 1 . .
    C C2 1.2526(4) 1.3189(3) 0.4669(3) 0.0227(4) Uani d 1 . .
    H H2A 1.3228 1.3911 0.4237 0.027 Uiso calc 1 . .
    H H2B 1.2658 1.3710 0.5780 0.027 Uiso calc 1 . .
    C C3 1.0180(4) 1.2722(3) 0.4033(3) 0.0243(5) Uani d 1 . .
    H H3A 0.9389 1.2208 0.4619 0.029 Uiso calc 1 . .
    H H3B 0.9463 1.3656 0.4012 0.029 Uiso calc 1 . .
    C C3A 1.0408(3) 1.1551(3) 0.2450(2) 0.0166(4) Uani d 1 . .
    H H3C 1.0710 1.2169 0.1796 0.020 Uiso calc 1 . .
    Se Se4 0.79630(3) 0.99892(2) 0.14860(2) 0.01599(6) Uani d 1 . .
    C C4A 0.9599(3) 0.8444(3) 0.1826(2) 0.0162(4) Uani d 1 . .
    C C5 0.8875(4) 0.6872(3) 0.1569(3) 0.0193(4) Uani d 1 . .
    H H5 0.7437 0.6487 0.1212 0.023 Uiso calc 1 . .
    C C6 1.0290(4) 0.5881(3) 0.1845(3) 0.0213(4) Uani d 1 . .
    H H6 0.9816 0.4813 0.1696 0.026 Uiso calc 1 . .
    C C7 1.2422(4) 0.6449(3) 0.2342(3) 0.0212(4) Uani d 1 . .
    H H7 1.3406 0.5773 0.2520 0.025 Uiso calc 1 . .
    C C8 1.3054(3) 0.7997(3) 0.2566(3) 0.0191(4) Uani d 1 . .
    H H8 1.4499 0.8392 0.2880 0.023 Uiso calc 1 . .
    N N9 1.1641(3) 0.8974(2) 0.2342(2) 0.0158(3) Uani d 1 . .
    C C9A 1.2350(3) 1.0656(3) 0.2576(2) 0.0163(4) Uani d 1 . .
    H H9A 1.3328 1.0679 0.1803 0.020 Uiso calc 1 . .
loop_
    _atom_site_aniso_label
    _atom_site_aniso_U_11
    _atom_site_aniso_U_22
    _atom_site_aniso_U_33
    _atom_site_aniso_U_12
    _atom_site_aniso_U_13
    _atom_site_aniso_U_23
    Br1 0.01950(11) 0.01593(11) 0.02337(11) -0.00059(8) -0.00022(8) 0.00698(8)
    C1 0.0221(10) 0.0198(10) 0.0187(10) -0.0016(8) -0.0044(8) 0.0022(8)
    C2 0.0232(10) 0.0180(10) 0.0197(10) -0.0035(8) -0.0023(8) -0.0001(8)
    C3 0.0215(10) 0.0216(11) 0.0208(10) 0.0006(8) 0.0003(8) -0.0023(8)
    C3A 0.0171(9) 0.0145(9) 0.0154(8) 0.0003(7) -0.0011(7) 0.0026(7)
    Se4 0.01420(10) 0.01455(10) 0.01694(10) 0.00013(7) -0.00074(7) 0.00368(8)
    C4A 0.0154(8) 0.0153(9) 0.0145(8) 0.0005(7) 0.0009(7) 0.0018(7)
    C5 0.0193(9) 0.0157(9) 0.0195(9) -0.0025(7) 0.0007(7) 0.0034(8)
    C6 0.0258(10) 0.0166(10) 0.0209(10) 0.0007(8) 0.0013(8) 0.0066(8)
    C7 0.0238(10) 0.0191(10) 0.0222(10) 0.0060(8) 0.0029(8) 0.0083(8)
    C8 0.0181(9) 0.0204(10) 0.0183(9) 0.0034(8) 0.0003(7) 0.0066(8)
    N9 0.0156(7) 0.0147(8) 0.0153(7) 0.0004(6) 0.0007(6) 0.0039(6)
    C9A 0.0156(8) 0.0147(9) 0.0158(8) -0.0009(7) -0.0005(7) 0.0031(7)
_geom_special_details
;
 All esds (except the esd in the dihedral angle between two l.s. planes)
 are estimated using the full covariance matrix.  The cell esds are taken
 into account individually in the estimation of esds in distances, angles
 and torsion angles; correlations between esds in cell parameters are only
 used when they are defined by crystal symmetry.  An approximate (isotropic)
 treatment of cell esds is used for estimating esds involving l.s. planes.
;
loop_
    _geom_bond_atom_site_label_1
    _geom_bond_atom_site_label_2
    _geom_bond_site_symmetry_2
    _geom_bond_distance
    _geom_bond_publ_flag
    C1 C2 . 1.527(3) ?
    C1 C9A . 1.542(3) ?
    C1 H1A . 0.9900 ?
    C1 H1B . 0.9900 ?
    C2 C3 . 1.542(3) ?
    C2 H2A . 0.9900 ?
    C2 H2B . 0.9900 ?
    C3 C3A . 1.523(3) ?
    C3 H3A . 0.9900 ?
    C3 H3B . 0.9900 ?
    C3A C9A . 1.536(3) ?
    C3A Se4 . 1.961(2) ?
    C3A H3C . 1.0000 ?
    Se4 C4A . 1.898(2) ?
    C4A N9 . 1.347(3) ?
    C4A C5 . 1.396(3) ?
    C5 C6 . 1.385(3) ?
    C5 H5 . 0.9500 ?
    C6 C7 . 1.403(3) ?
    C6 H6 . 0.9500 ?
    C7 C8 . 1.367(3) ?
    C7 H7 . 0.9500 ?
    C8 N9 . 1.356(3) ?
    C8 H8 . 0.9500 ?
    N9 C9A . 1.492(3) ?
    C9A H9A . 1.0000 ?
loop_
    _geom_angle_atom_site_label_1
    _geom_angle_atom_site_label_2
    _geom_angle_atom_site_label_3
    _geom_angle_site_symmetry_1
    _geom_angle_site_symmetry_3
    _geom_angle
    _geom_angle_publ_flag
    C2 C1 C9A . . 104.40(19) ?
    C2 C1 H1A . . 110.9 ?
    C9A C1 H1A . . 110.9 ?
    C2 C1 H1B . . 110.9 ?
    C9A C1 H1B . . 110.9 ?
    H1A C1 H1B . . 108.9 ?
    C1 C2 C3 . . 102.42(19) ?
    C1 C2 H2A . . 111.3 ?
    C3 C2 H2A . . 111.3 ?
    C1 C2 H2B . . 111.3 ?
    C3 C2 H2B . . 111.3 ?
    H2A C2 H2B . . 109.2 ?
    C3A C3 C2 . . 101.23(18) ?
    C3A C3 H3A . . 111.5 ?
    C2 C3 H3A . . 111.5 ?
    C3A C3 H3B . . 111.5 ?
    C2 C3 H3B . . 111.5 ?
    H3A C3 H3B . . 109.3 ?
    C3 C3A C9A . . 106.34(17) ?
    C3 C3A Se4 . . 115.96(15) ?
    C9A C3A Se4 . . 108.73(14) ?
    C3 C3A H3C . . 108.5 ?
    C9A C3A H3C . . 108.5 ?
    Se4 C3A H3C . . 108.5 ?
    C4A Se4 C3A . . 87.21(9) ?
    N9 C4A C5 . . 119.8(2) ?
    N9 C4A Se4 . . 114.19(16) ?
    C5 C4A Se4 . . 125.99(16) ?
    C6 C5 C4A . . 118.9(2) ?
    C6 C5 H5 . . 120.6 ?
    C4A C5 H5 . . 120.6 ?
    C5 C6 C7 . . 120.2(2) ?
    C5 C6 H6 . . 119.9 ?
    C7 C6 H6 . . 119.9 ?
    C8 C7 C6 . . 118.7(2) ?
    C8 C7 H7 . . 120.7 ?
    C6 C7 H7 . . 120.7 ?
    N9 C8 C7 . . 120.7(2) ?
    N9 C8 H8 . . 119.6 ?
    C7 C8 H8 . . 119.6 ?
    C4A N9 C8 . . 121.68(19) ?
    C4A N9 C9A . . 117.87(18) ?
    C8 N9 C9A . . 120.34(18) ?
    N9 C9A C3A . . 109.62(17) ?
    N9 C9A C1 . . 112.33(18) ?
    C3A C9A C1 . . 105.39(17) ?
    N9 C9A H9A . . 109.8 ?
    C3A C9A H9A . . 109.8 ?
    C1 C9A H9A . . 109.8 ?
loop_
    _geom_torsion_atom_site_label_1
    _geom_torsion_atom_site_label_2
    _geom_torsion_atom_site_label_3
    _geom_torsion_atom_site_label_4
    _geom_torsion_site_symmetry_1
    _geom_torsion_site_symmetry_2
    _geom_torsion_site_symmetry_3
    _geom_torsion_site_symmetry_4
    _geom_torsion
    _geom_torsion_publ_flag
    C9A C1 C2 C3 . . . . 38.3(2) ?
    C1 C2 C3 C3A . . . . -44.9(2) ?
    C2 C3 C3A C9A . . . . 34.7(2) ?
    C2 C3 C3A Se4 . . . . 155.69(16) ?
    C3A Se4 C4A N9 . . . . -7.96(16) ?
    C3A Se4 C4A C5 . . . . 172.9(2) ?
    N9 C4A C5 C6 . . . . -0.5(3) ?
    Se4 C4A C5 C6 . . . . 178.57(17) ?
    C4A C5 C6 C7 . . . . -1.3(3) ?
    C5 C6 C7 C8 . . . . 0.9(3) ?
    C6 C7 C8 N9 . . . . 1.4(3) ?
    C5 C4A N9 C8 . . . . 2.8(3) ?
    Se4 C4A N9 C8 . . . . -176.36(16) ?
    C5 C4A N9 C9A . . . . 179.04(19) ?
    Se4 C4A N9 C9A . . . . -0.1(2) ?
    C7 C8 N9 C4A . . . . -3.3(3) ?
    C7 C8 N9 C9A . . . . -179.5(2) ?
    C4A N9 C9A C3A . . . . 11.0(2) ?
    C8 N9 C9A C3A . . . . -172.69(19) ?
    C4A N9 C9A C1 . . . . 127.8(2) ?
    C8 N9 C9A C1 . . . . -55.9(3) ?
    C3 C3A C9A N9 . . . . 109.6(2) ?
    Se4 C3A C9A N9 . . . . -15.9(2) ?
    C3 C3A C9A C1 . . . . -11.5(2) ?
    Se4 C3A C9A C1 . . . . -137.02(15) ?
    C2 C1 C9A N9 . . . . -136.01(19) ?
    C2 C1 C9A C3A . . . . -16.7(2) ?
loop_
    _geom_hbond_atom_site_label_D
    _geom_hbond_atom_site_label_H
    _geom_hbond_atom_site_label_A
    _geom_hbond_site_symmetry_A
    _geom_hbond_distance_DH
    _geom_hbond_distance_HA
    _geom_hbond_distance_DA
    _geom_hbond_angle_DHA
    C7 H7 Br1 1_655 0.95 2.91 3.728(2) 145.3
    C9A H9A Br1 1_665 1.00 2.82 3.614(2) 136.7
_shelx_space_group_comment
;
The symmetry employed for this shelxl refinement is uniquely defined
by the following loop, which should always be used as a source of
symmetry information in preference to the above space-group names.
They are only intended as comments.
;
_shelx_estimated_absorpt_T_min     0.210
_shelx_estimated_absorpt_T_max     0.313
_shelx_hkl_file
;
  -1   0   0    6.75    0.27
  -1   0   0    6.01    0.27
  -1   0   0    6.07    0.32
  -2   0   0   30.86    1.17
  -2   0   0   28.24    1.21
  -2   0   0   27.93    1.17
   2   0   0   27.72    1.15
  -3   0   0   36.79    1.73
  -3   0   0   43.44    1.69
  -3   0   0   44.83    1.68
   3   0   0   38.54    1.65
  -4   0   0   24.89    1.19
   4   0   0   25.59    1.14
  -5   0   0  193.62    7.64
   5   0   0  200.28    7.36
  -6   0   0   20.51    1.15
   6   0   0   19.42    1.12
  -7   0   0    0.19    0.49
   7   0   0   -0.24    0.49
  -8   0   0   33.29    1.63
   8   0   0   32.07    1.58
  -9   0   0   11.77    1.04
   9   0   0   13.53    0.99
[truncated: 235,380 more chars]
