# Supplementary material for: Bromination of bis­(pyridin-2-yl) diselenide in methyl­ene chloride: the reaction mechanism and crystal structures of 1H-pyridine-2-selenenyl dibromide and its cyclo­adduct with cyclo­pentene (3aSR,9aRS)-2,3,3a,9a-tetra­hydro-1H-cyclo­penta­[4,5][1,3]selenazolo[3,2-a]pyridinium bromide
Source: Acta Crystallogr E Crystallogr Commun. 2019 Apr 25;75(Pt 5):675–9. doi: 10.1107/S2056989019004997 (PMC6505604; doi:10.1107/S2056989019004997)
Supplement: Supplementary file 2 [file e-75-00675-1sup2.hkl]

data_1                                                                          
_shelx_title ' 1 in P2(1)/c'                                                    
_shelx_refln_list_code          4                                               
_shelx_F_calc_maximum      263.69                                               
_exptl_crystal_F_000       584.00                                               
_reflns_d_resolution_high  0.6592                                               
                                                                                
loop_                                                                           
 _space_group_symop_operation_xyz                                               
 'x, y, z'                                                                      
 '-x, y+1/2, -z+1/2'                                                            
 '-x, -y, -z'                                                                   
 'x, -y-1/2, z-1/2'                                                             
                                                                                
_cell_length_a     8.0971                                                       
_cell_length_b    12.6116                                                       
_cell_length_c     8.7325                                                       
_cell_angle_alpha  90.000                                                       
_cell_angle_beta  114.975                                                       
_cell_angle_gamma  90.000                                                       
                                                                                
_shelx_F_squared_multiplier     1.000                                           
                                                                                
loop_                                                                           
 _refln_index_h                                                                 
 _refln_index_k                                                                 
 _refln_index_l                                                                 
 _refln_F_squared_calc                                                          
 _refln_F_squared_meas                                                          
 _refln_F_squared_sigma                                                         
 _refln_observed_status                                                         
   1   0   0      24354.30      22040.61       741.04 o                         
   2   0   0       3575.07       3986.87       170.31 o                         
   3   0   0       2405.66       2548.33        92.29 o                         
   4   0   0         12.45         46.57        14.85 o                         
   5   0   0       3789.29       3689.61       134.42 o                         
   6   0   0       2482.88       2367.62        92.06 o                         
   7   0   0       1257.94       1256.33        58.37 o                         
   8   0   0        185.94        111.60        37.24 o                         
   9   0   0       6386.70       6198.28       268.73 o                         
  10   0   0       2850.62       2788.09       138.35 o                         
  11   0   0        215.47        171.59        44.39 o                         
   1   1   0        548.86        594.92        19.35 o                         
   2   1   0       2726.94       3103.01        76.87 o                         
   3   1   0       1259.34       1393.01        54.30 o                         
   4   1   0      10791.12      10415.55       251.98 o                         
   5   1   0      21084.08      19745.03       474.43 o                         
   6   1   0       7067.81       6493.94       161.83 o                         
   7   1   0         38.42         31.62        23.42 o                         
   8   1   0        694.05        653.65        38.12 o                         
   9   1   0       1322.45       1339.60        59.80 o                         
  10   1   0        877.85        916.29        48.38 o                         
  11   1   0          2.15        -16.62        33.56 o                         
   0   2   0       1481.77       1721.78        59.85 o                         
   1   2   0      12155.86      12045.96       418.25 o                         
   2   2   0      15467.43      15539.79       415.66 o                         
   3   2   0       7072.51       7097.19       172.10 o                         
   4   2   0      17326.56      16502.66       395.89 o                         
   5   2   0        269.41        352.83        20.56 o                         
   6   2   0       4156.11       4082.11       104.98 o                         
   7   2   0        180.01        191.12        17.36 o                         
   8   2   0        650.94        631.12        37.21 o                         
   9   2   0          4.89         13.78        26.23 o                         
  10   2   0        499.74        531.34        38.56 o                         
  11   2   0       1539.15       1675.17       118.46 o                         
   1   3   0      36009.11      32107.85      1210.47 o                         
   2   3   0       6501.65       6607.60       159.88 o                         
   3   3   0         64.69         73.59         9.66 o                         
   4   3   0        288.44        346.72        16.79 o                         
   5   3   0        162.25        151.48        17.79 o                         
   6   3   0       2220.63       2151.27        60.07 o                         
   7   3   0        333.40        330.46        26.37 o                         
   8   3   0       1862.91       1833.81        61.11 o                         
   9   3   0        943.26        954.83        72.04 o                         
  10   3   0         54.69         10.31        34.60 o                         
   0   4   0         38.02         71.06        11.68 o                         
   1   4   0        383.63        368.52        14.30 o                         
   2   4   0      16320.25      15490.03       432.44 o                         
   3   4   0        724.97        770.05        30.09 o                         
   4   4   0        312.47        313.34        21.49 o                         
   5   4   0        494.14        476.71        21.44 o                         
   6   4   0        166.52        139.81        16.32 o                         
   7   4   0       6441.36       6076.87       164.32 o                         
   8   4   0       2265.63       2177.37        69.67 o                         
   9   4   0         32.09          4.67        29.70 o                         
  10   4   0        207.06        290.53        81.95 o                         
   1   5   0        589.74        597.59        20.45 o                         
   2   5   0       8071.45       7711.96       243.75 o                         
   3   5   0      22825.65      22041.45       526.63 o                         
   4   5   0        570.66        515.83        21.86 o                         
   5   5   0          3.42         -3.28        12.89 o                         
   6   5   0       4500.12       4092.22       105.17 o                         
   7   5   0       2894.54       2758.17        82.05 o                         
   8   5   0        226.69        211.79        27.11 o                         
   9   5   0        219.81        209.31        34.13 o                         
  10   5   0          1.66         15.33        32.96 o                         
   0   6   0      13354.07      13622.14       462.01 o                         
   1   6   0       3880.95       4023.99       100.58 o                         
   2   6   0       1817.29       1820.18        79.05 o                         
   3   6   0       2212.40       2240.65        60.14 o                         
   4   6   0       1073.30       1044.07        34.51 o                         
   5   6   0       1027.90       1000.82        35.17 o                         
   6   6   0       2453.97       2307.42        63.65 o                         
   7   6   0       1343.19       1151.06        51.97 o                         
   8   6   0        804.75        752.96        41.07 o                         
   9   6   0       1808.13       1823.05        81.28 o                         
  10   6   0        556.93        665.90        49.35 o                         
   1   7   0       6442.62       6685.66       163.78 o                         
   2   7   0         19.62         44.24        12.34 o                         
   3   7   0        930.99        903.21        69.93 o                         
   4   7   0       7738.82       7424.35       181.96 o                         
   5   7   0      11314.10      10689.56       259.09 o                         
   6   7   0        191.85        230.05        38.10 o                         
   7   7   0         56.66         72.44        24.76 o                         
   8   7   0        618.90        578.70        36.65 o                         
   9   7   0          0.22          7.83        30.44 o                         
  10   7   0       1641.75       1790.86        84.97 o                         
   0   8   0       4571.95       4710.14       166.67 o                         
   1   8   0       2138.53       2292.27        61.94 o                         
   2   8   0          9.74         39.72        13.38 o                         
   3   8   0        176.98        215.48        24.06 o                         
   4   8   0        800.65        766.28        29.68 o                         
   5   8   0        159.25        185.00        35.46 o                         
   6   8   0          5.84        -12.07        18.60 o                         
   7   8   0        155.11        103.20        25.28 o                         
   8   8   0          1.90        -14.09        23.85 o                         
   9   8   0        160.34        120.27        33.15 o                         
  10   8   0        232.21        313.99        51.79 o                         
   1   9   0      10705.25      10782.90       261.47 o                         
   2   9   0       1672.83       1695.89        50.00 o                         
   3   9   0        845.02        758.73        29.96 o                         
   4   9   0        348.49        315.32        23.68 o                         
   5   9   0        530.52        503.53        28.62 o                         
   6   9   0       1546.84       1465.39        53.18 o                         
   7   9   0        170.34        151.17        27.48 o                         
   8   9   0       1328.97       1173.95        54.80 o                         
   9   9   0        642.54        813.48        70.11 o                         
   0  10   0        446.69        449.42        31.29 o                         
   1  10   0          1.28         47.48        14.79 o                         
   2  10   0        352.16        389.71        26.66 o                         
   3  10   0       4343.52       4312.11       123.10 o                         
   4  10   0       4998.40       4649.52       132.06 o                         
   5  10   0        189.05        155.37        22.90 o                         
   6  10   0       2303.94       2236.39        80.90 o                         
   7  10   0       2285.32       2219.18        80.75 o                         
   8  10   0       1158.47       1049.04        92.74 o                         
   9  10   0        549.23        508.64        58.28 o                         
   1  11   0        703.64        773.93        41.20 o                         
   2  11   0       9213.05       9215.32       226.57 o                         
   3  11   0      10168.06       9825.52       265.69 o                         
   4  11   0         73.65         75.65        22.22 o                         
   5  11   0        546.26        490.57        30.01 o                         
   6  11   0        607.08        576.30        37.09 o                         
   7  11   0       1234.26       1189.24        66.55 o                         
   8  11   0         22.65         48.83        34.45 o                         
   9  11   0         12.72        -34.04        76.07 o                         
   0  12   0        556.45        645.32        41.28 o                         
   1  12   0        385.98        440.03        24.66 o                         
   2  12   0       6576.71       6515.42       180.17 o                         
   3  12   0       2305.79       2248.86        74.72 o                         
   4  12   0         21.32         46.08        21.95 o                         
   5  12   0        152.67        164.14        25.20 o                         
   6  12   0        815.34        723.72        61.78 o                         
   7  12   0       4554.50       4019.12       188.84 o                         
   8  12   0       1575.12       1562.60       117.43 o                         
   1  13   0       4536.46       4538.40       131.54 o                         
   2  13   0       2605.85       2656.93        84.25 o                         
   3  13   0       1044.46       1044.72        58.52 o                         
   4  13   0        285.31        312.32        40.63 o                         
   5  13   0          0.54          8.33        30.17 o                         
   6  13   0        173.69        184.89        38.33 o                         
   7  13   0         43.22         27.97        43.33 o                         
   8  13   0        998.79        943.90        60.98 o                         
   0  14   0          9.59         52.80        29.78 o                         
   1  14   0        390.64        392.71        38.28 o                         
   2  14   0        251.37        258.72        35.46 o                         
   3  14   0       2466.88       2463.98        93.88 o                         
   4  14   0       1590.75       1447.27        74.72 o                         
   5  14   0        229.92        155.46        40.56 o                         
   6  14   0       1504.88       1438.31       107.38 o                         
   7  14   0          1.67         52.66        39.38 o                         
   1  15   0         11.87          8.43        23.08 o                         
   2  15   0         63.39         23.26        24.34 o                         
   3  15   0          3.53        -28.93        28.93 o                         
   4  15   0        392.12        341.35        39.28 o                         
   5  15   0       1073.26       1039.11        55.48 o                         
   6  15   0        319.74        334.67        51.91 o                         
   0  16   0       5924.78       6165.25       280.82 o                         
   1  16   0        817.20        773.12        59.38 o                         
   2  16   0         61.74         42.58        31.50 o                         
   3  16   0         29.92        -19.35        29.70 o                         
   4  16   0         45.77         38.31        31.50 o                         
   5  16   0        376.17        308.71        39.55 o                         
   6  16   0        378.79        295.34        41.54 o                         
   1  17   0        111.70         95.00        43.35 o                         
   2  17   0         48.84         49.67        61.42 o                         
   3  17   0        675.33        690.12        90.70 o                         
   4  17   0       1266.64       1289.04       149.48 o                         
   5  17   0        753.74        730.23        53.97 o                         
   0  18   0          0.50         45.15       110.70 o                         
   1  18   0        398.52        418.49       112.56 o                         
   2  18   0       1185.60       1296.51       264.70 o                         
   3  18   0         71.55         99.53        44.62 o                         
   1  19   0         36.30         71.25        73.55 o                         
 -11   1   1        972.34       1040.66        74.39 o                         
 -10   1   1        856.65        761.28        42.83 o                         
  -9   1   1         73.65         51.44        25.82 o                         
  -8   1   1         64.47         89.71        17.50 o                         
  -7   1   1       5639.47       5464.13       151.81 o                         
  -6   1   1         42.53         67.95        13.77 o                         
  -5   1   1      13236.15      12760.64       308.45 o                         
  -4   1   1       3027.46       3065.85        78.35 o                         
  -3   1   1       3799.04       4024.23        99.35 o                         
  -2   1   1       6248.90       6683.70       160.74 o                         
  -1   1   1       7542.54       8277.11       169.41 o                         
   0   1   1         81.43        112.68         5.90 o                         
   1   1   1       1372.48       1508.80        43.35 o                         
   2   1   1      14909.82      14856.98       355.95 o                         
   3   1   1       3882.52       3898.31       140.40 o                         
   4   1   1      10423.06      10149.14       289.08 o                         
   5   1   1       4596.87       4356.71       111.04 o                         
   6   1   1        123.98        140.23        14.59 o                         
   7   1   1       1071.14       1022.53        49.95 o                         
   8   1   1       2984.70       3096.10       104.27 o                         
   9   1   1          2.32        -27.30        27.30 o                         
  10   1   1       1273.39       1363.02        63.12 o                         
 -11   2   1         51.60         34.49        33.53 o                         
 -10   2   1        709.39        694.74        41.93 o                         
  -9   2   1       1846.12       1808.52        69.57 o                         
  -8   2   1        466.49        480.06        24.77 o                         
  -7   2   1        539.62        562.64        25.77 o                         
  -6   2   1       3069.45       2900.06        77.08 o                         
  -5   2   1       2014.41       2050.62        58.73 o                         
  -4   2   1        127.45        109.29        10.63 o                         
  -3   2   1       7728.41       7681.46       185.55 o                         
  -2   2   1       8800.69       8952.85       215.02 o                         
  -1   2   1         36.75         59.23         3.07 o                         
   0   2   1       9733.64      10195.61       260.72 o                         
   1   2   1      23497.43      22786.92       703.22 o                         
   2   2   1       9129.07       9199.28       286.33 o                         
   3   2   1      14124.55      14210.58       339.91 o                         
   4   2   1        688.92        667.68        24.71 o                         
   5   2   1        686.41        651.52        29.48 o                         
   6   2   1         15.06          2.83        16.23 o                         
   7   2   1        589.88        578.11        46.78 o                         
   8   2   1         73.15         31.07        27.39 o                         
   9   2   1       1006.09       1062.43        52.03 o                         
  10   2   1        872.28        884.96        47.53 o                         
 -11   3   1         25.57         23.39        33.68 o                         
 -10   3   1         13.20          4.43        30.64 o                         
  -9   3   1       5959.65       5781.33       175.93 o                         
  -8   3   1       4994.40       4770.04       122.30 o                         
  -7   3   1        198.91        169.79        17.37 o                         
  -6   3   1        154.62        179.21        16.25 o                         
  -5   3   1        322.30        323.84        17.19 o                         
  -4   3   1      16336.06      15599.66       374.37 o                         
  -3   3   1      32489.46      30961.57       737.05 o                         
  -2   3   1       1911.73       2002.06        46.41 o                         
  -1   3   1       6996.37       7432.32       176.00 o                         
   0   3   1      18304.01      18715.44       445.23 o                         
   1   3   1      10297.73      10338.60       303.23 o                         
   2   3   1        216.22        266.81        14.51 o                         
   3   3   1        391.90        443.28        40.34 o                         
   4   3   1        663.77        598.14        23.43 o                         
   5   3   1       2813.59       2722.75        72.68 o                         
   6   3   1      20423.73      19451.32       504.55 o                         
   7   3   1       7263.92       6818.85       183.45 o                         
   8   3   1         32.20         19.79        26.33 o                         
   9   3   1          5.00         -7.48        26.07 o                         
  10   3   1         22.28         43.97        34.83 o                         
 -11   4   1        209.98        223.36        43.65 o                         
 -10   4   1          2.48         46.87        31.35 o                         
  -9   4   1        721.27        753.77        40.81 o                         
  -8   4   1       3583.59       3541.98       102.03 o                         
  -7   4   1        586.97        562.89        25.84 o                         
  -6   4   1       1329.67       1312.76        40.92 o                         
  -5   4   1         92.29        105.02        13.23 o                         
  -4   4   1      16038.07      15533.59       372.71 o                         
  -3   4   1       9633.60       9783.84       235.35 o                         
  -2   4   1         40.80         67.90        11.34 o                         
  -1   4   1        720.34        832.51        26.47 o                         
   0   4   1      10139.59      10624.37       254.59 o                         
   1   4   1      49672.22      46285.76      1099.25 o                         
   2   4   1      23586.96      22134.30       527.11 o                         
   3   4   1        176.15        208.43        14.75 o                         
   4   4   1       2637.24       2633.46        69.55 o                         
   5   4   1       1093.94       1067.10        35.24 o                         
   6   4   1        221.82        254.33        32.98 o                         
   7   4   1        175.25        173.40        23.29 o                         
   8   4   1        218.89        204.94        29.48 o                         
   9   4   1        213.10        173.00        34.78 o                         
  10   4   1       1091.99       1061.47        64.68 o                         
 -11   5   1         53.92        116.70        52.88 o                         
 -10   5   1         12.94         49.75        30.99 o                         
  -9   5   1        100.31         81.49        25.04 o                         
  -8   5   1       1896.19       1697.94        65.15 o                         
  -7   5   1       6319.21       5893.52       147.63 o                         
  -6   5   1          1.88         17.54        14.03 o                         
  -5   5   1       9814.66       9277.68       225.65 o                         
  -4   5   1       6406.90       6225.45       152.54 o                         
  -3   5   1       1799.32       1895.72        50.53 o                         
  -2   5   1        193.13        232.91        18.59 o                         
  -1   5   1         35.67         63.99        11.11 o                         
   0   5   1       6820.99       7404.72       179.35 o                         
   1   5   1       2561.43       2856.87        72.90 o                         
   2   5   1      11798.52      11390.61       324.53 o                         
   3   5   1       7847.23       7693.45       188.13 o                         
   4   5   1        280.66        270.40        17.67 o                         
   5   5   1       3961.68       3649.52        94.09 o                         
   6   5   1       2070.40       1925.37        61.92 o                         
   7   5   1       1155.01       1052.41        49.02 o                         
   8   5   1        730.19        736.78        40.50 o                         
   9   5   1        181.92        207.78        37.92 o                         
  10   5   1        740.93        818.33        78.74 o                         
 -10   6   1       1764.75       1808.00        82.88 o                         
  -9   6   1       1931.70       1862.95        71.61 o                         
  -8   6   1        784.75        701.82        58.56 o                         
  -7   6   1       2692.83       2478.15        76.76 o                         
  -6   6   1        208.52        211.54        16.87 o                         
  -5   6   1       2436.41       2375.56        63.75 o                         
  -4   6   1       2035.10       1956.32        53.58 o                         
  -3   6   1       7541.87       7333.93       178.74 o                         
  -2   6   1      19730.60      19178.16       502.97 o                         
  -1   6   1        603.61        678.19        22.86 o                         
   0   6   1      17392.53      17659.89       422.69 o                         
   1   6   1         15.71         34.45        10.78 o                         
   2   6   1        430.67        463.11        28.79 o                         
   3   6   1        400.58        376.55        20.14 o                         
   4   6   1       1368.83       1380.83        42.67 o                         
   5   6   1      11146.74      10282.57       249.53 o                         
   6   6   1        407.99        368.73        24.72 o                         
   7   6   1       5098.04       4625.40       137.48 o                         
   8   6   1       1923.92       1775.81        81.12 o                         
   9   6   1         90.85        129.87        35.49 o                         
  10   6   1          0.24        -34.54        34.54 o                         
 -10   7   1        524.26        452.02        55.46 o                         
  -9   7   1         25.35        -12.68        24.83 o                         
  -8   7   1        235.28        193.05        27.52 o                         
  -7   7   1         13.54         17.93        19.35 o                         
  -6   7   1         95.35         89.91        19.45 o                         
  -5   7   1        280.08        284.68        17.51 o                         
  -4   7   1        964.72        963.44        32.19 o                         
  -3   7   1          7.13         22.38        11.52 o                         
  -2   7   1      10195.95       9691.95       291.54 o                         
  -1   7   1      21992.89      21655.40       517.37 o                         
   0   7   1      12603.41      13257.22       319.22 o                         
   1   7   1        357.17        416.93        19.83 o                         
   2   7   1       3028.09       2947.40        99.16 o                         
   3   7   1       5898.23       5527.71       138.04 o                         
   4   7   1       1570.08       1516.32        47.08 o                         
   5   7   1          7.49         20.16        15.82 o                         
   6   7   1        322.93        278.52        23.77 o                         
   7   7   1          4.67        -22.34        24.01 o                         
   8   7   1        878.42        799.09        50.84 o                         
   9   7   1       1278.30       1276.68        69.07 o                         
 -10   8   1          2.11        -41.75        41.75 o                         
  -9   8   1          1.02         18.23        32.58 o                         
  -8   8   1        543.52        494.87        46.95 o                         
  -7   8   1       2637.07       2518.90        78.27 o                         
  -6   8   1      22408.14      20919.48       552.16 o                         
  -5   8   1       6617.07       6489.41       177.61 o                         
  -4   8   1        582.65        536.90        27.41 o                         
  -3   8   1        144.61        135.48        11.94 o                         
  -2   8   1         95.18        126.85        12.81 o                         
  -1   8   1       4477.57       4570.84       114.64 o                         
   0   8   1       7758.61       8204.60       200.34 o                         
   1   8   1       1648.11       1761.53        50.68 o                         
   2   8   1        357.58        374.90        25.60 o                         
   3   8   1      16257.59      15035.30       360.99 o                         
   4   8   1      11372.43      10654.22       289.22 o                         
   5   8   1        488.79        496.62        24.70 o                         
   6   8   1         20.38         21.28        24.00 o                         
   7   8   1         51.75         20.60        24.70 o                         
   8   8   1       1534.38       1281.62        67.59 o                         
   9   8   1       3026.06       3129.16       123.24 o                         
 -10   9   1       1261.51       1288.87        94.62 o                         
  -9   9   1        328.85        301.59        40.36 o                         
  -8   9   1         95.87         56.93        32.30 o                         
  -7   9   1         56.76         41.65        23.73 o                         
  -6   9   1          3.27         17.12        19.34 o                         
  -5   9   1         23.59         18.52        20.60 o                         
  -4   9   1          2.62        -17.69        17.69 o                         
  -3   9   1       1360.06       1317.90        47.09 o                         
  -2   9   1       8554.22       8353.68       204.28 o                         
  -1   9   1      15070.59      15515.12       373.74 o                         
   0   9   1       6805.67       7173.97       195.01 o                         
   1   9   1         10.56         26.84        14.61 o                         
   2   9   1        186.25        249.91        22.09 o                         
   3   9   1       3005.44       2833.54        77.07 o                         
   4   9   1       3021.93       2783.71        95.51 o                         
   5   9   1        289.14        296.00        24.18 o                         
   6   9   1          2.04         54.26        45.12 o                         
   7   9   1        404.99        405.75        34.37 o                         
   8   9   1       1523.20       1364.42        71.17 o                         
   9   9   1        861.51        910.83        56.37 o                         
  -9  10   1         54.55         61.10        36.27 o                         
  -8  10   1       1639.24       1609.31        81.13 o                         
  -7  10   1       1123.66       1013.73        58.03 o                         
  -6  10   1        191.99        197.79        23.79 o                         
  -5  10   1       2231.51       2138.84        69.00 o                         
  -4  10   1       5279.00       5061.29       142.64 o                         
  -3  10   1        341.89        370.95        24.60 o                         
  -2  10   1       7050.12       7067.62       174.86 o                         
  -1  10   1         79.43         78.57        14.89 o                         
   0  10   1       2135.57       2285.17        63.48 o                         
   1  10   1       1542.64       1569.91        75.64 o                         
   2  10   1       4287.20       4343.96       112.73 o                         
   3  10   1        507.78        503.25        25.60 o                         
   4  10   1        911.65        848.90        43.63 o                         
   5  10   1       3706.98       3587.99       131.89 o                         
   6  10   1        170.06        153.36        28.61 o                         
   7  10   1       2366.21       2183.98        80.66 o                         
   8  10   1        548.41        528.41        46.05 o                         
   9  10   1          7.78         20.70        46.97 o                         
  -9  11   1        335.14        302.50        41.64 o                         
  -8  11   1          9.21          5.61        33.67 o                         
  -7  11   1       1199.19       1219.42        71.38 o                         
  -6  11   1         32.44         15.60        26.07 o                         
  -5  11   1        698.71        608.85        33.81 o                         
  -4  11   1        137.27        168.15        25.95 o                         
  -3  11   1       1265.71       1262.56        48.25 o                         
  -2  11   1         61.91        104.41        18.85 o                         
  -1  11   1         71.36         81.17        16.57 o                         
   0  11   1       1312.24       1347.02        44.61 o                         
   1  11   1       1253.21       1390.65        46.77 o                         
   2  11   1        926.15        994.01        38.75 o                         
   3  11   1        338.10        319.06        27.22 o                         
   4  11   1         42.59         46.26        21.96 o                         
   5  11   1         25.33         47.88        24.42 o                         
   6  11   1        509.67        430.76        33.90 o                         
   7  11   1         20.15         19.04        27.48 o                         
   8  11   1         87.79         15.61        33.78 o                         
  -9  12   1          0.01         44.66       113.49 o                         
  -8  12   1        343.24        389.37        44.81 o                         
  -7  12   1        190.70        159.94        36.20 o                         
  -6  12   1         26.62         22.26        29.56 o                         
  -5  12   1        265.38        261.00        46.65 o                         
  -4  12   1       1543.97       1503.79        55.81 o                         
  -3  12   1         54.89         59.76        20.07 o                         
  -2  12   1        903.02        909.74        40.41 o                         
  -1  12   1        111.47        141.21        18.55 o                         
   0  12   1        146.27        256.70        46.52 o                         
   1  12   1       1304.10       1293.95        49.83 o                         
   2  12   1       1517.02       1619.25        59.11 o                         
   3  12   1        140.26        148.33        25.52 o                         
   4  12   1        287.71        327.24        28.69 o                         
   5  12   1        906.33        863.40        50.88 o                         
   6  12   1        170.52        183.23        35.80 o                         
   7  12   1         68.72         59.15        35.26 o                         
   8  12   1         97.59        100.72        38.73 o                         
  -8  13   1        101.33        104.83        38.29 o                         
  -7  13   1        192.80        109.60        86.28 o                         
  -6  13   1          4.79         -4.24        27.41 o                         
  -5  13   1        696.23        675.08        47.04 o                         
  -4  13   1        355.17        339.12        34.64 o                         
  -3  13   1       3767.56       3743.90       191.94 o                         
  -2  13   1        767.99        684.10        35.62 o                         
  -1  13   1         29.53         51.57        21.25 o                         
   0  13   1       4065.51       4375.88       115.44 o                         
   1  13   1       2140.01       2330.98        86.29 o                         
   2  13   1        618.91        572.67        32.82 o                         
   3  13   1       1963.49       1943.65        68.25 o                         
   4  13   1          0.14        -28.26        28.26 o                         
   5  13   1        133.08        117.02        29.80 o                         
   6  13   1       1352.68       1236.34        68.41 o                         
   7  13   1        268.43        256.01        45.20 o                         
  -7  14   1       1026.96        950.44        57.78 o                         
  -6  14   1       2424.24       2270.65        89.05 o                         
  -5  14   1       1090.34        971.04        53.53 o                         
  -4  14   1         55.67         55.48        29.95 o                         
  -3  14   1         38.73         29.35        28.21 o                         
  -2  14   1         32.37         38.76        28.26 o                         
  -1  14   1        372.76        397.21        29.39 o                         
   0  14   1        405.82        504.22        51.01 o                         
   1  14   1        170.86        198.36        44.95 o                         
   2  14   1        299.12        319.17        28.09 o                         
   3  14   1       2722.56       2809.44       123.99 o                         
   4  14   1       2465.03       2319.46        78.15 o                         
   5  14   1        428.75        437.14        44.76 o                         
   6  14   1          8.79         -9.06        33.05 o                         
   7  14   1         87.35         58.55        38.47 o                         
  -7  15   1        116.35         16.47        37.29 o                         
  -6  15   1          7.85         -6.81        35.26 o                         
  -5  15   1        533.53        522.38        71.26 o                         
  -4  15   1         70.95         53.03        31.73 o                         
  -3  15   1         85.22         94.81        31.20 o                         
  -2  15   1       3335.87       3411.25       122.31 o                         
  -1  15   1       6799.76       7029.58       224.84 o                         
   0  15   1        752.55        853.88        48.28 o                         
   1  15   1        119.01        103.32        30.24 o                         
   2  15   1         96.77         71.93        24.71 o                         
   3  15   1          8.96        -10.27        24.66 o                         
   4  15   1       2798.30       2601.96       164.99 o                         
   5  15   1        681.95        723.07        64.31 o                         
   6  15   1         44.88          5.51        38.30 o                         
  -6  16   1       1013.44        924.80        60.18 o                         
  -5  16   1        586.40        596.79        45.28 o                         
  -4  16   1         18.23         22.17        32.07 o                         
  -3  16   1         90.03        107.79        37.67 o                         
  -2  16   1        386.22        473.97        41.22 o                         
  -1  16   1        203.10        225.16        43.01 o                         
   0  16   1          2.10        -16.49        40.14 o                         
   1  16   1        125.95        103.73        37.49 o                         
   2  16   1          6.63         46.37        30.62 o                         
   3  16   1        690.68        730.71       119.62 o                         
   4  16   1       1176.40       1010.09        60.54 o                         
   5  16   1        394.07        316.76        41.86 o                         
  -5  17   1       1079.21        959.59        61.68 o                         
  -4  17   1        328.86        320.86        68.68 o                         
  -3  17   1        433.30        451.17        65.88 o                         
  -2  17   1         31.67          7.71        41.75 o                         
  -1  17   1         46.16         46.17        41.58 o                         
   0  17   1        710.73        759.67        66.81 o                         
   1  17   1        195.64         77.86        73.87 o                         
   2  17   1       1177.26       1260.63       343.56 o                         
   3  17   1        939.16        998.30       172.76 o                         
   4  17   1         50.70          5.57        34.95 o                         
  -4  18   1          3.06         -7.93        35.15 o                         
  -3  18   1        655.30        629.89        98.61 o                         
  -2  18   1        939.86       1090.91        77.85 o                         
  -1  18   1         16.50         -4.35        54.67 o                         
   0  18   1        801.59        713.38       156.16 o                         
   1  18   1        724.28        793.52       330.26 o                         
   2  18   1        222.09        196.68       178.12 o                         
   3  18   1        179.56        235.26        73.53 o                         
  -1  19   1        120.84        168.74       108.85 o                         
   0  19   1         81.68        161.68        74.47 o                         
 -11   0   2       2113.57       2098.80       114.90 o                         
 -10   0   2        273.45        307.27        44.42 o                         
  -9   0   2         71.58         70.79        27.62 o                         
  -8   0   2         22.10         58.28        29.19 o                         
  -7   0   2       2045.32       2085.76        84.61 o                         
  -6   0   2       6485.08       6320.53       222.26 o                         
  -5   0   2       2417.32       2479.21        93.01 o                         
  -4   0   2        419.00        405.12        24.61 o                         
  -3   0   2      38289.65      36771.59      1235.72 o                         
  -2   0   2      69531.37      60676.29      2041.08 o                         
  -1   0   2        473.17        531.09        47.93 o                         
   0   0   2        575.84        681.16        31.58 o                         
   1   0   2        116.85        117.27        18.31 o                         
   2   0   2      13657.83      12395.10       695.45 o                         
   3   0   2      38942.98      35939.29      1665.21 o                         
   4   0   2       1308.31       1384.74        59.11 o                         
   5   0   2       3484.40       3275.97       121.03 o                         
   6   0   2        474.58        508.93        51.90 o                         
   7   0   2       5937.44       5946.79       258.61 o                         
   8   0   2        427.04        409.91        51.79 o                         
   9   0   2          0.38         -6.21        39.94 o                         
  10   0   2         55.00         75.07        42.14 o                         
 -11   1   2          6.36         -7.73        32.36 o                         
 -10   1   2        148.74        180.65        28.88 o                         
  -9   1   2        116.25        134.52        19.69 o                         
  -8   1   2       4449.05       4401.79       114.13 o                         
  -7   1   2      14665.57      14226.22       345.23 o                         
  -6   1   2       9120.56       8788.81       215.29 o                         
  -5   1   2         23.43         22.08        10.98 o                         
  -4   1   2       3924.47       4160.42       103.40 o                         
  -3   1   2      15564.89      16217.16       425.98 o                         
  -2   1   2      13487.56      14209.87       339.45 o                         
  -1   1   2        782.98        770.22        21.94 o                         
   0   1   2       2583.19       2697.30        67.88 o                         
   1   1   2         87.28        127.48        11.97 o                         
   2   1   2       9247.43       9373.21       247.33 o                         
   3   1   2      14256.73      14193.54       371.79 o                         
   4   1   2       3334.79       3228.87        83.81 o                         
   5   1   2        155.91        153.22        18.28 o                         
   6   1   2       2084.03       2055.23        74.59 o                         
   7   1   2       5812.40       5691.12       175.09 o                         
   8   1   2       3925.88       3903.97       127.09 o                         
   9   1   2        276.72        263.49        33.64 o                         
  10   1   2          2.69        -10.86        29.05 o                         
 -11   2   2        554.71        653.55        48.07 o                         
 -10   2   2        925.10        910.58        58.84 o                         
  -9   2   2        837.70        819.38        35.05 o                         
  -8   2   2       7284.08       7188.63       179.24 o                         
  -7   2   2         62.41         80.68        15.97 o                         
  -6   2   2       5747.41       5796.58       144.09 o                         
  -5   2   2         84.52         95.77        12.92 o                         
  -4   2   2       3528.08       3552.59        89.43 o                         
  -3   2   2         76.07        116.08        15.76 o                         
  -2   2   2       3715.34       3876.37       102.44 o                         
  -1   2   2      42211.35      38357.45       991.52 o                         
   0   2   2       8635.63       8560.27       268.72 o                         
   1   2   2      35384.43      34072.02       811.11 o                         
   2   2   2      15562.37      15620.01       407.75 o                         
   3   2   2          3.07         21.43        13.54 o                         
   4   2   2         96.43         86.13        16.53 o                         
   5   2   2        679.39        615.38        30.26 o                         
   6   2   2        690.90        694.22        39.87 o                         
   7   2   2        643.35        578.58        38.33 o                         
   8   2   2       1949.28       2029.01        79.65 o                         
   9   2   2       1985.48       2042.51        99.44 o                         
  10   2   2        214.49        238.19        34.63 o                         
 -11   3   2        605.44        729.95        53.54 o                         
 -10   3   2        524.68        594.30        44.49 o                         
  -9   3   2         47.10         51.31        18.49 o                         
  -8   3   2          4.04         30.11        17.13 o                         
  -7   3   2         54.67         83.12        16.15 o                         
  -6   3   2       2572.47       2509.01        67.58 o                         
  -5   3   2       1000.65        967.95        31.60 o                         
  -4   3   2       5843.61       5728.85       140.86 o                         
  -3   3   2       7487.01       7558.00       182.50 o                         
  -2   3   2        481.57        500.23        33.60 o                         
  -1   3   2      10739.62      11056.82       311.07 o                         
   0   3   2          6.20         29.13         9.55 o                         
   1   3   2        369.10        409.70        35.21 o                         
   2   3   2       1622.89       1784.22        49.68 o                         
   3   3   2       2078.85       1972.39        60.55 o                         
   4   3   2       5288.76       5177.23       141.44 o                         
   5   3   2          0.71         54.27        18.26 o                         
   6   3   2       2298.70       2215.12        79.29 o                         
   7   3   2        346.42        345.85        31.59 o                         
   8   3   2        161.13        116.43        29.89 o                         
   9   3   2          0.88        -29.51        29.51 o                         
  10   3   2        102.79         81.77        39.91 o                         
 -11   4   2         42.02         52.02        44.26 o                         
 -10   4   2       1247.65       1303.90        58.45 o                         
  -9   4   2        625.64        641.97        37.45 o                         
  -8   4   2         63.20         50.60        16.78 o                         
  -7   4   2        233.61        235.06        18.33 o                         
  -6   4   2        395.14        394.38        20.46 o                         
  -5   4   2      11869.69      11286.12       272.92 o                         
  -4   4   2      17845.83      17507.39       418.23 o                         
  -3   4   2        819.63        899.00        30.73 o                         
  -2   4   2       2817.27       2996.39        90.36 o                         
  -1   4   2        822.17        908.44        32.91 o                         
   0   4   2       1963.06       2224.90        63.93 o                         
   1   4   2       1531.89       1498.36        42.03 o                         
   2   4   2         29.62         75.92        19.50 o                         
   3   4   2        867.70        892.03        31.08 o                         
   4   4   2       2711.60       2664.15        71.47 o                         
   5   4   2      11105.81      10664.28       281.48 o                         
   6   4   2       1227.48       1139.43        45.47 o                         
   7   4   2         68.99         82.20        26.95 o                         
   8   4   2         10.12          4.20        27.54 o                         
   9   4   2          0.26         -0.50        30.35 o                         
 -11   5   2          3.78        -24.30        43.41 o                         
 -10   5   2        736.32        776.31        42.19 o                         
  -9   5   2       4733.32       4748.14       149.36 o                         
  -8   5   2        542.50        555.16        30.57 o                         
  -7   5   2         79.49         64.82        18.98 o                         
  -6   5   2       4287.45       3968.18       101.27 o                         
  -5   5   2       6235.05       5989.81       147.65 o                         
  -4   5   2        661.74        685.84        32.60 o                         
  -3   5   2       4399.96       4417.84       136.36 o                         
  -2   5   2        351.63        392.85        22.81 o                         
  -1   5   2        805.33        827.28        26.02 o                         
   0   5   2      34857.66      34310.79       815.18 o                         
   1   5   2      20366.61      21033.24       503.29 o                         
   2   5   2        182.48        226.76        16.64 o                         
   3   5   2        369.23        415.32        21.06 o                         
   4   5   2       1119.10       1100.51        37.08 o                         
   5   5   2        188.94        219.00        22.56 o                         
   6   5   2       2489.88       2352.55        96.09 o                         
   7   5   2         20.46         -4.31        26.51 o                         
   8   5   2         59.63         88.83        32.33 o                         
   9   5   2       2058.50       2251.15       106.57 o                         
 -11   6   2        472.26        590.30        62.61 o                         
 -10   6   2          3.29          9.35        32.28 o                         
  -9   6   2        262.16        293.58        29.69 o                         
  -8   6   2         26.86         28.07        20.32 o                         
  -7   6   2         83.88         84.20        19.29 o                         
  -6   6   2       2866.23       2634.82        78.99 o                         
  -5   6   2       2586.44       2456.13        73.08 o                         
  -4   6   2       2651.94       2595.82        76.06 o                         
  -3   6   2      10743.15      10080.08       267.71 o                         
  -2   6   2       6961.09       6840.04       183.82 o                         
  -1   6   2        365.42        423.22        22.02 o                         
   0   6   2       1897.12       2224.32        59.21 o                         
   1   6   2        152.56        242.02        28.70 o                         
   2   6   2       1724.55       1717.89       116.12 o                         
   3   6   2      11407.78      11300.72       274.92 o                         
   4   6   2       4667.65       4531.72       115.66 o                         
   5   6   2        418.59        403.16        26.73 o                         
   6   6   2       1628.90       1457.94        53.46 o                         
   7   6   2        993.31        878.30        44.67 o                         
   8   6   2          2.51         50.19        39.38 o                         
   9   6   2         93.70        109.28        35.92 o                         
 -10   7   2         60.65         36.66        34.45 o                         
  -9   7   2         40.81         60.45        32.69 o                         
  -8   7   2       2028.50       1907.95        63.65 o                         
  -7   7   2       6331.84       5889.52       163.11 o                         
  -6   7   2        485.68        435.81        25.13 o                         
  -5   7   2       1414.90       1404.30        48.58 o                         
  -4   7   2       1669.79       1632.25        53.03 o                         
  -3   7   2        861.17        901.10        46.82 o                         
  -2   7   2      13673.24      13838.69       332.33 o                         
  -1   7   2       5775.24       5785.77       142.52 o                         
   0   7   2        177.69        207.47        15.01 o                         
   1   7   2        765.92        859.09        30.97 o                         
   2   7   2      11840.95      11250.85       273.28 o                         
   3   7   2       2714.98       2563.86        70.74 o                         
   4   7   2       2113.56       2050.66        71.57 o                         
   5   7   2         61.17         47.81        19.88 o                         
   6   7   2        347.96        324.70        26.71 o                         
   7   7   2       2426.70       2382.17       113.30 o                         
   8   7   2       2429.71       2307.10       105.89 o                         
   9   7   2         34.01         50.66        60.19 o                         
 -10   8   2         11.35         58.26        34.42 o                         
  -9   8   2         79.24         94.86        33.87 o                         
  -8   8   2        236.44        298.19        30.87 o                         
  -7   8   2        148.66        153.54        22.15 o                         
  -6   8   2         30.71         33.51        18.49 o                         
  -5   8   2        203.57        235.15        22.12 o                         
  -4   8   2        203.80        180.51        18.01 o                         
  -3   8   2       2189.43       2171.79        67.19 o                         
  -2   8   2       3311.73       3425.14        88.27 o                         
  -1   8   2       1590.72       1600.19        46.27 o                         
   0   8   2         13.77         22.90        13.30 o                         
   1   8   2       1022.05       1177.40        60.13 o                         
   2   8   2       1328.12       1435.78        45.88 o                         
   3   8   2        765.13        783.20        32.15 o                         
   4   8   2        154.88        149.30        19.80 o                         
   5   8   2         22.25         10.32        19.95 o                         
   6   8   2          0.42         12.19        25.60 o                         
   7   8   2          7.01         19.58        31.01 o                         
   8   8   2         34.94         71.31        40.92 o                         
   9   8   2        203.37        306.02        42.39 o                         
 -10   9   2        439.44        475.34        87.11 o                         
  -9   9   2        223.98        320.63        40.97 o                         
  -8   9   2         17.28         63.03        25.79 o                         
  -7   9   2        178.03        268.06        51.60 o                         
  -6   9   2        712.99        679.08        46.95 o                         
  -5   9   2        819.07        745.33        44.23 o                         
  -4   9   2       4750.21       4315.51       134.33 o                         
  -3   9   2       5776.16       5676.63       158.35 o                         
  -2   9   2       1548.48       1678.64        48.85 o                         
  -1   9   2       3894.91       3833.37       109.60 o                         
   0   9   2         92.79        113.24        15.90 o                         
   1   9   2       2602.43       2828.16        76.65 o                         
   2   9   2       4607.22       4679.12       120.14 o                         
   3   9   2        485.21        502.40        45.76 o                         
   4   9   2       9341.77       8697.20       289.49 o                         
   5   9   2         26.00          0.35        20.94 o                         
   6   9   2       2019.72       1842.91        82.22 o                         
   7   9   2         60.26         22.73        33.20 o                         
   8   9   2        340.46        294.25        40.33 o                         
 -10  10   2          4.10         25.56        50.78 o                         
  -9  10   2        864.91        847.28        55.14 o                         
  -8  10   2        890.70        854.33        55.63 o                         
  -7  10   2          1.65         39.06        26.64 o                         
  -6  10   2       3964.40       3750.27       125.86 o                         
  -5  10   2       3905.74       3619.12       122.10 o                         
  -4  10   2       1889.42       1815.46        60.23 o                         
  -3  10   2       1860.88       1956.57        63.68 o                         
  -2  10   2         53.73         85.30        16.96 o                         
  -1  10   2       1988.51       2036.07        58.03 o                         
   0  10   2         79.42         84.11        16.88 o                         
   1  10   2       1268.11       1418.10        58.72 o                         
   2  10   2        604.14        702.42        39.28 o                         
   3  10   2       1908.28       1794.13        84.86 o                         
   4  10   2       1977.36       1832.19        57.50 o                         
   5  10   2       1439.50       1338.52        60.88 o                         
   6  10   2       2693.62       2591.81       105.69 o                         
   7  10   2        486.11        448.24        36.84 o                         
   8  10   2        313.56        305.36        40.85 o                         
  -9  11   2       2750.63       2768.75       297.17 o                         
  -8  11   2        172.19        214.08        37.86 o                         
  -7  11   2        604.61        545.73        37.65 o                         
  -6  11   2        373.96        345.99        32.03 o                         
  -5  11   2       2080.60       1925.38        97.21 o                         
  -4  11   2        456.15        432.99        34.69 o                         
  -3  11   2         75.04        104.50        18.99 o                         
  -2  11   2         95.32         69.16        18.46 o                         
  -1  11   2       3007.13       3135.57        84.52 o                         
   0  11   2      22096.55      22676.67       544.41 o                         
   1  11   2       9733.93      10123.94       248.64 o                         
   2  11   2         96.14        107.65        21.99 o                         
   3  11   2         61.63         68.71        20.17 o                         
   4  11   2          0.39          4.75        29.55 o                         
   5  11   2        293.89        283.57        31.02 o                         
   6  11   2        801.51        705.69        54.10 o                         
   7  11   2         46.03          7.11        30.28 o                         
   8  11   2         83.38        137.40        37.61 o                         
  -9  12   2       1086.81        959.18        60.76 o                         
  -8  12   2         11.05          7.82        34.33 o                         
  -7  12   2          9.76        -12.00        27.53 o                         
  -6  12   2        776.96        616.03        45.17 o                         
  -5  12   2       7853.18       7178.10       237.45 o                         
  -4  12   2       7637.24       7249.24       228.18 o                         
  -3  12   2        104.52        112.52        27.33 o                         
  -2  12   2        794.09        810.54        44.57 o                         
  -1  12   2         82.16        122.22        22.22 o                         
   0  12   2        109.10        165.63        19.84 o                         
   1  12   2        198.19        239.13        22.79 o                         
   2  12   2        461.19        503.36        31.65 o                         
   3  12   2        411.46        392.05        30.14 o                         
   4  12   2       3216.10       2974.91       101.50 o                         
   5  12   2       8082.66       7690.78       232.46 o                         
   6  12   2       1760.52       1692.21        73.56 o                         
   7  12   2          6.83          9.51        30.86 o                         
  -8  13   2        216.28        178.58        38.84 o                         
  -7  13   2         53.94         29.52        27.80 o                         
  -6  13   2        226.95        227.85        34.33 o                         
  -5  13   2          5.50         15.88        28.68 o                         
  -4  13   2       1863.32       1849.02        78.10 o                         
  -3  13   2       1442.32       1412.95        65.37 o                         
  -2  13   2        641.86        654.27        66.22 o                         
  -1  13   2       3655.38       3879.62       115.53 o                         
   0  13   2       2335.14       2489.56        86.24 o                         
   1  13   2       1449.69       1605.95        76.06 o                         
   2  13   2        952.60        919.90        44.09 o                         
   3  13   2        146.92        122.41        26.44 o                         
   4  13   2        986.69        976.84        48.61 o                         
   5  13   2         64.13         58.09        29.68 o                         
   6  13   2        399.64        397.48        37.50 o                         
   7  13   2          7.92          1.89        36.89 o                         
  -8  14   2       1217.56       1189.19        89.77 o                         
  -7  14   2         36.04         24.51        36.12 o                         
  -6  14   2       1555.89       1472.93        68.33 o                         
  -5  14   2        295.65        285.95        36.06 o                         
  -4  14   2         13.23          7.53        29.28 o                         
  -3  14   2        461.22        485.52        39.21 o                         
  -2  14   2         73.92         93.40        31.12 o                         
  -1  14   2       2697.26       2859.42       106.85 o                         
   0  14   2        311.29        369.30        31.04 o                         
   1  14   2       3382.31       3698.47       176.27 o                         
   2  14   2        868.99        924.54        57.82 o                         
   3  14   2        324.50        375.41        37.17 o                         
   4  14   2        224.99        233.42        32.64 o                         
   5  14   2          3.00         -4.03        29.97 o                         
   6  14   2        618.12        618.71        87.23 o                         
  -7  15   2        762.21        814.16        57.62 o                         
  -6  15   2        379.78        348.30        38.84 o                         
  -5  15   2          7.38        -29.61        30.41 o                         
  -4  15   2        233.67        191.02        34.97 o                         
  -3  15   2        658.37        646.04        81.23 o                         
  -2  15   2        351.88        342.50        37.64 o                         
  -1  15   2          5.97         18.68        33.46 o                         
   0  15   2        214.07        183.03        45.50 o                         
   1  15   2         12.53          0.34        30.38 o                         
   2  15   2        330.83        317.96        30.58 o                         
   3  15   2        864.62        891.80        68.96 o                         
   4  15   2        177.70        142.67        31.53 o                         
   5  15   2          0.81        -12.58        34.23 o                         
  -6  16   2        822.64        732.59        48.85 o                         
  -5  16   2          2.95         15.31        34.06 o                         
  -4  16   2          6.48         11.31        33.20 o                         
  -3  16   2       1935.38       2085.12        88.65 o                         
  -2  16   2       2247.05       2431.01       129.97 o                         
  -1  16   2         11.11          5.26        41.87 o                         
   0  16   2         86.05        115.49        44.11 o                         
   1  16   2         65.56         34.52        56.97 o                         
   2  16   2        384.18        496.67       117.36 o                         
   3  16   2       1966.67       2019.20        88.02 o                         
   4  16   2         98.47         77.81        65.72 o                         
   5  16   2         84.27         77.57        38.97 o                         
  -5  17   2         31.19        -35.31        35.31 o                         
  -4  17   2          0.01        -41.98        41.98 o                         
  -3  17   2        128.75        156.29        43.15 o                         
  -2  17   2        642.25        711.75        62.92 o                         
  -1  17   2        533.02        584.82        86.36 o                         
   0  17   2        213.93        179.30        48.82 o                         
   1  17   2        515.06        434.14        77.12 o                         
   2  17   2        954.24        988.66       151.83 o                         
   3  17   2        315.41        266.56        87.82 o                         
   4  17   2         12.78        -69.89        69.89 o                         
  -4  18   2        766.83        794.26        53.42 o                         
  -3  18   2        162.82        131.77        46.91 o                         
  -2  18   2         60.87         72.99        48.19 o                         
  -1  18   2        730.62        748.72        63.48 o                         
   0  18   2         62.10         18.89        61.00 o                         
   1  18   2        632.36        718.83       214.92 o                         
   2  18   2        226.34        405.03       206.88 o                         
 -11   1   3        407.04        489.82        91.53 o                         
 -10   1   3        525.54        603.17        30.93 o                         
  -9   1   3       1427.90       1583.75        51.74 o                         
  -8   1   3       2068.42       2190.71        63.37 o                         
  -7   1   3       3122.35       3226.48        85.87 o                         
  -6   1   3        156.28        174.30        19.44 o                         
  -5   1   3        951.53       1016.08        33.18 o                         
  -4   1   3      17193.62      17413.79       417.36 o                         
  -3   1   3        329.88        366.86        22.97 o                         
  -2   1   3      19804.65      19002.30       453.21 o                         
  -1   1   3         73.23         74.71         8.26 o                         
   0   1   3       7545.10       7482.17       182.46 o                         
   1   1   3       4389.46       4406.96       110.10 o                         
   2   1   3      12157.29      11999.30       313.87 o                         
   3   1   3        111.31        104.52        15.73 o                         
   4   1   3        655.90        632.77        29.98 o                         
   5   1   3       4464.47       4111.86       134.26 o                         
   6   1   3       2159.87       2216.55        94.00 o                         
   7   1   3       1496.91       1489.35        82.48 o                         
   8   1   3        761.06        808.66        47.37 o                         
   9   1   3         75.18         71.73        33.07 o                         
 -11   2   3       1400.06       1727.99       173.76 o                         
 -10   2   3        536.30        544.92        36.92 o                         
  -9   2   3       1430.47       1455.97        49.42 o                         
  -8   2   3        265.06        278.31        32.84 o                         
  -7   2   3         48.55         55.34        16.05 o                         
  -6   2   3        120.85        109.57        15.43 o                         
  -5   2   3        788.98        865.15        30.26 o                         
  -4   2   3         65.22         87.88        14.62 o                         
  -3   2   3      15352.01      15866.04       379.85 o                         
  -2   2   3      11725.11      11523.95       276.92 o                         
  -1   2   3       9151.48       8946.79       236.96 o                         
   0   2   3      19809.95      19170.11       495.74 o                         
   1   2   3       6881.47       6892.14       168.39 o                         
   2   2   3       1650.49       1689.66        52.84 o                         
   3   2   3       6390.10       6528.27       175.98 o                         
   4   2   3       1761.88       1771.75        58.54 o                         
   5   2   3         30.08         -5.60        23.25 o                         
   6   2   3       1091.51       1040.56        99.71 o                         
   7   2   3        593.14        567.95        42.04 o                         
   8   2   3        386.91        425.66        38.88 o                         
   9   2   3        655.57        716.94        71.68 o                         
 -11   3   3       1119.13       1352.30        90.70 o                         
 -10   3   3          4.91         15.22        25.40 o                         
  -9   3   3         81.60         72.65        28.35 o                         
  -8   3   3          1.66         -0.38        16.33 o                         
  -7   3   3        938.13        959.69        35.38 o                         
  -6   3   3      29646.39      27678.89       728.10 o                         
  -5   3   3      19057.69      18867.59       451.48 o                         
  -4   3   3          2.15         27.25         9.69 o                         
  -3   3   3        435.45        437.78        28.95 o                         
  -2   3   3        404.99        400.43        19.26 o                         
  -1   3   3       2574.36       2604.86        73.08 o                         
   0   3   3       5899.54       5842.83       143.13 o                         
   1   3   3         12.74         24.20        15.55 o                         
   2   3   3        748.88        760.67        32.97 o                         
   3   3   3      15742.76      15982.60       418.87 o                         
   4   3   3      18975.56      19052.08       496.85 o                         
   5   3   3        896.83        890.73        52.00 o                         
   6   3   3         31.70          7.29        26.88 o                         
   7   3   3         39.63         41.68        28.47 o                         
   8   3   3        370.42        348.85        36.24 o                         
   9   3   3       2471.66       2461.44        92.30 o                         
 -11   4   3       2871.68       3386.61       162.98 o                         
 -10   4   3       4158.26       4392.64       164.98 o                         
  -9   4   3         78.91         51.37        21.02 o                         
  -8   4   3       1062.64       1075.81        45.02 o                         
  -7   4   3          4.58         31.75        15.12 o                         
  -6   4   3        689.52        730.79        33.56 o                         
  -5   4   3        440.44        439.88        24.04 o                         
  -4   4   3        406.83        414.36        20.24 o                         
  -3   4   3       1644.18       1573.00        58.62 o                         
  -2   4   3      11035.13      11549.02       343.23 o                         
  -1   4   3      44667.54      42694.38      1122.25 o                         
   0   4   3      10810.34      10702.71       258.03 o                         
   1   4   3         57.67         52.99        12.43 o                         
   2   4   3        107.93        126.79        14.30 o                         
   3   4   3         52.85         71.01        22.15 o                         
   4   4   3       7724.03       7741.95       209.03 o                         
   5   4   3       2305.26       2292.73        81.83 o                         
   6   4   3        682.16        729.50        54.99 o                         
   7   4   3         47.16         30.18        35.35 o                         
   8   4   3       1843.99       1739.16        73.06 o                         
   9   4   3       1358.48       1531.48        68.46 o                         
 -11   5   3          4.20         87.66        41.50 o                         
 -10   5   3       1283.38       1410.08        73.44 o                         
  -9   5   3       1901.39       1897.91        74.20 o                         
  -8   5   3        596.28        557.27        30.95 o                         
  -7   5   3       4984.84       4604.39       129.20 o                         
  -6   5   3       2246.23       2230.85        60.98 o                         
  -5   5   3       2919.27       2877.87        74.68 o                         
  -4   5   3       1338.39       1267.01        42.57 o                         
  -3   5   3       1841.23       1704.91        61.36 o                         
  -2   5   3      13090.39      13264.29       351.97 o                         
  -1   5   3        997.31       1219.50        36.34 o                         
   0   5   3       9436.68       9458.84       229.35 o                         
   1   5   3       2492.49       2563.03        68.47 o                         
   2   5   3        331.77        376.67        22.59 o                         
   3   5   3        727.76        763.20        29.92 o                         
   4   5   3       3579.78       3408.59       100.66 o                         
   5   5   3       5000.14       5059.75       153.80 o                         
   6   5   3        849.92        910.32        70.07 o                         
   7   5   3       1809.49       1840.20        96.23 o                         
   8   5   3       2108.66       2104.01        90.25 o                         
   9   5   3         32.24         24.93        54.33 o                         
 -11   6   3         70.75         80.25        35.16 o                         
 -10   6   3        134.62        206.70        35.17 o                         
  -9   6   3         13.42         18.53        36.51 o                         
  -8   6   3        164.85        179.46        26.88 o                         
  -7   6   3       7227.25       6953.69       189.87 o                         
  -6   6   3       1737.54       1713.60        55.74 o                         
  -5   6   3      10707.29      10059.46       268.11 o                         
  -4   6   3       9538.94       9173.22       245.27 o                         
  -3   6   3         54.93         42.52        17.86 o                         
  -2   6   3        673.71        739.90        25.36 o                         
  -1   6   3        120.55        158.16        13.04 o                         
   0   6   3       5056.68       5097.68       127.53 o                         
   1   6   3       3633.52       3546.95        91.97 o                         
   2   6   3       7273.95       7327.89       181.11 o                         
   3   6   3      12012.76      12085.15       294.92 o                         
   4   6   3        594.46        530.25        30.71 o                         
   5   6   3       3480.84       3290.85        98.15 o                         
   6   6   3        239.38        244.28        30.96 o                         
   7   6   3         19.89         14.77        30.61 o                         
   8   6   3        882.62        797.55        65.83 o                         
   9   6   3         40.81         55.42        38.18 o                         
 -11   7   3         70.63         78.51        71.43 o                         
 -10   7   3        451.36        441.93        42.25 o                         
  -9   7   3       1252.93       1311.71        60.62 o                         
  -8   7   3       2227.06       2072.22        78.30 o                         
  -7   7   3          1.14         27.81        23.83 o                         
  -6   7   3        542.75        511.19        26.50 o                         
  -5   7   3         30.17         19.82        14.54 o                         
  -4   7   3       4031.49       3856.96       109.06 o                         
  -3   7   3       7051.65       6961.86       188.20 o                         
  -2   7   3       3688.76       3889.75        98.93 o                         
  -1   7   3         26.79         43.27        11.95 o                         
   0   7   3       1582.43       1612.14        47.94 o                         
   1   7   3      10821.04      10944.76       266.17 o                         
   2   7   3       7853.81       7812.52       192.79 o                         
   3   7   3       1257.59       1303.27        44.51 o                         
   4   7   3        317.60        292.02        27.14 o                         
   5   7   3        460.56        396.42        29.97 o                         
   6   7   3         25.51         -0.14        26.41 o                         
   7   7   3        254.15        309.78        55.26 o                         
   8   7   3        176.27        160.29        39.54 o                         
 -10   8   3         20.70         -5.96        56.59 o                         
  -9   8   3       3717.44       3631.46       123.68 o                         
  -8   8   3       7362.83       7146.15       222.87 o                         
  -7   8   3        113.63        125.86        26.55 o                         
  -6   8   3        209.82        232.11        27.83 o                         
  -5   8   3         19.38        -11.07        22.05 o                         
  -4   8   3       5358.80       5179.77       179.06 o                         
  -3   8   3      20952.13      20578.99       541.63 o                         
  -2   8   3       1922.67       2053.92        56.65 o                         
  -1   8   3       5406.66       5612.11       140.24 o                         
   0   8   3        202.26        240.65        19.52 o                         
   1   8   3      14275.80      14567.44       352.41 o                         
   2   8   3       1196.77       1249.99        43.68 o                         
   3   8   3          3.09         -2.61        17.74 o                         
   4   8   3         33.59         20.48        22.49 o                         
   5   8   3        578.66        509.14        33.08 o                         
   6   8   3       8924.49       8020.40       239.83 o                         
   7   8   3       4349.05       4224.82       189.82 o                         
   8   8   3         13.50         46.40        37.68 o                         
 -10   9   3        178.63        218.90        40.72 o                         
  -9   9   3        442.22        459.13        45.51 o                         
  -8   9   3       1729.31       1662.50        70.79 o                         
  -7   9   3        865.94        885.16        47.13 o                         
  -6   9   3         88.08         94.78        25.64 o                         
  -5   9   3        472.56        414.81        31.55 o                         
  -4   9   3       3251.66       2969.08       102.61 o                         
  -3   9   3       4945.43       5073.18       141.73 o                         
  -2   9   3       1418.01       1533.72        52.27 o                         
  -1   9   3         10.19          8.27        13.41 o                         
   0   9   3       1362.53       1417.77        46.58 o                         
   1   9   3      11476.58      11738.16       286.02 o                         
   2   9   3       7278.58       7411.29       184.61 o                         
   3   9   3        957.90        936.45        38.16 o                         
   4   9   3         42.84         41.81        21.90 o                         
   5   9   3         81.31         58.27        25.03 o                         
   6   9   3        312.33        295.75        33.34 o                         
   7   9   3          8.26        -19.53        35.28 o                         
   8   9   3          0.69        -21.02        42.75 o                         
 -10  10   3        483.98        401.07        45.08 o                         
  -9  10   3         46.84         20.55        34.31 o                         
  -8  10   3        212.44        237.59        43.03 o                         
  -7  10   3       3542.50       3344.25       115.16 o                         
  -6  10   3        721.61        725.98        42.69 o                         
  -5  10   3       5065.64       4683.27       153.11 o                         
  -4  10   3       3751.43       3521.10       118.69 o                         
  -3  10   3         18.73         59.22        25.20 o                         
  -2  10   3        772.44        818.09        36.11 o                         
  -1  10   3       4342.94       4449.10       114.66 o                         
   0  10   3        369.49        385.47        42.90 o                         
   1  10   3        702.01        752.12        37.85 o                         
   2  10   3       1484.58       1501.31        57.90 o                         
   3  10   3       2780.41       2795.41        89.01 o                         
   4  10   3        879.39        794.55        38.59 o                         
   5  10   3       2779.89       2676.34        95.53 o                         
   6  10   3        304.31        277.69        34.39 o                         
   7  10   3        267.87        271.95        39.41 o                         
  -9  11   3        386.02        312.97        42.82 o                         
  -8  11   3         31.99         39.04        28.13 o                         
  -7  11   3        104.81         81.03        28.87 o                         
  -6  11   3        411.09        360.92        36.23 o                         
  -5  11   3        197.81        150.52        29.35 o                         
  -4  11   3        265.14        248.27        29.90 o                         
  -3  11   3        578.20        595.44        39.34 o                         
  -2  11   3       1708.80       1790.85        73.66 o                         
  -1  11   3          1.34          2.72        17.70 o                         
   0  11   3       3885.63       4055.54       106.97 o                         
   1  11   3        374.62        383.52        32.68 o                         
   2  11   3        257.25        279.32        24.22 o                         
   3  11   3        103.38        127.18        31.69 o                         
   4  11   3         79.01         57.69        27.37 o                         
   5  11   3        178.31        160.97        30.74 o                         
   6  11   3          0.54        -17.50        29.33 o                         
   7  11   3        363.04        402.92        45.33 o                         
  -9  12   3         17.16        -26.50        36.96 o                         
  -8  12   3          6.05        -27.28        29.51 o                         
  -7  12   3        394.90        431.59        39.10 o                         
  -6  12   3        162.58        156.81        30.17 o                         
  -5  12   3        833.70        765.28        45.77 o                         
  -4  12   3        545.84        503.73        39.15 o                         
  -3  12   3        252.55        244.74        32.30 o                         
  -2  12   3         60.85         84.96        27.94 o                         
  -1  12   3       1877.16       2025.09        82.15 o                         
   0  12   3         27.31         25.89        19.24 o                         
   1  12   3        129.49        186.87        25.43 o                         
   2  12   3         29.62         30.45        29.78 o                         
   3  12   3        551.98        554.44        40.35 o                         
   4  12   3        321.82        285.96        31.97 o                         
   5  12   3        345.52        332.93        35.08 o                         
   6  12   3          5.64          3.66        30.53 o                         
   7  12   3          1.68        -10.03        37.16 o                         
  -8  13   3          0.26        -29.55        29.55 o                         
  -7  13   3          9.60         -5.42        28.93 o                         
  -6  13   3       2019.28       1903.52        79.72 o                         
  -5  13   3       1412.58       1412.75        66.40 o                         
  -4  13   3          7.13         21.54        30.20 o                         
  -3  13   3        212.83        263.93        37.49 o                         
  -2  13   3       2623.96       2753.72       103.59 o                         
  -1  13   3         16.61         20.33        30.29 o                         
   0  13   3       2805.46       3081.23       167.47 o                         
   1  13   3       1242.58       1338.19       111.25 o                         
   2  13   3        116.26        119.78        35.36 o                         
   3  13   3       2092.00       2006.23        77.22 o                         
   4  13   3       1094.93       1074.30        58.48 o                         
   5  13   3        160.88        146.75        37.53 o                         
   6  13   3         76.50         64.24        31.19 o                         
  -8  14   3        894.98        836.33        61.18 o                         
  -7  14   3        325.28        267.01        45.88 o                         
  -6  14   3         24.15        -30.99        30.99 o                         
  -5  14   3        157.36        185.70        45.35 o                         
  -4  14   3       1041.32        993.12        63.34 o                         
  -3  14   3       3228.95       3310.15       135.37 o                         
  -2  14   3       1541.90       1668.81        76.34 o                         
  -1  14   3        177.13        226.24        44.63 o                         
   0  14   3        451.70        486.69        51.24 o                         
   1  14   3        471.37        530.68        54.76 o                         
   2  14   3        127.83        153.62        28.39 o                         
   3  14   3          0.27          6.56        27.49 o                         
   4  14   3         27.40         -6.45        38.74 o                         
   5  14   3         97.99         88.45        32.57 o                         
  -7  15   3        508.39        528.38        43.24 o                         
  -6  15   3         96.40         47.03        34.72 o                         
  -5  15   3          2.51         -7.87        30.15 o                         
  -4  15   3       2906.13       2985.66       112.03 o                         
  -3  15   3       2543.85       2710.72       104.14 o                         
  -2  15   3         53.30         42.70        35.05 o                         
  -1  15   3          0.12          7.76        56.06 o                         
   0  15   3         53.46         70.15        35.76 o                         
   1  15   3       3239.52       3532.44       235.08 o                         
   2  15   3       3793.22       3856.90       271.20 o                         
   3  15   3        162.47        130.13        32.84 o                         
   4  15   3        142.98        129.99        34.99 o                         
   5  15   3        180.28        138.68        34.44 o                         
  -6  16   3          4.40        -17.78        34.48 o                         
  -5  16   3        360.12        375.12        42.39 o                         
  -4  16   3        562.77        614.68        47.91 o                         
  -3  16   3        699.24        726.84        49.92 o                         
  -2  16   3        212.60        212.10        39.89 o                         
  -1  16   3         53.17         77.32        36.94 o                         
   0  16   3          0.73         18.34        45.55 o                         
   1  16   3         14.40         17.81        57.70 o                         
   2  16   3        336.77        349.16        65.87 o                         
   3  16   3        370.76        318.14        58.40 o                         
   4  16   3         45.56         74.15        38.77 o                         
  -5  17   3         28.79          4.14        35.42 o                         
  -4  17   3        462.45        443.42        44.54 o                         
  -3  17   3        317.07        352.50        66.68 o                         
  -2  17   3       1875.38       2075.62        94.01 o                         
  -1  17   3         62.54         50.53        44.84 o                         
   0  17   3       1143.33       1361.55       189.43 o                         
   1  17   3        262.81        316.49        76.49 o                         
   2  17   3         20.49         40.75        48.59 o                         
   3  17   3         25.60         25.99        52.58 o                         
  -3  18   3        209.57        214.47        52.45 o                         
  -2  18   3        511.66        565.90        60.81 o                         
  -1  18   3        566.59        626.76        63.35 o                         
   0  18   3        640.76        687.18        83.69 o                         
   1  18   3        106.76        144.44        51.41 o                         
 -11   0   4         46.71         55.66        54.42 o                         
 -10   0   4       2962.46       3311.21       127.79 o                         
  -9   0   4      10253.84      10642.20       368.91 o                         
  -8   0   4       2659.62       2779.13       108.97 o                         
  -7   0   4       8164.86       8168.29       285.10 o                         
  -6   0   4         96.30        113.42        24.73 o                         
  -5   0   4      16211.63      16015.63       544.90 o                         
  -4   0   4       6412.29       6919.78       239.40 o                         
  -3   0   4         16.45         32.30        14.34 o                         
  -2   0   4        202.17        171.73        18.30 o                         
  -1   0   4       1752.39       1647.76        64.48 o                         
   0   0   4      49165.13      44626.59      1499.99 o                         
   1   0   4      53325.71      51367.71      1726.05 o                         
   2   0   4          1.54         15.68        17.11 o                         
   3   0   4        643.56        633.87        51.21 o                         
   4   0   4        153.44        192.94        38.11 o                         
   5   0   4        641.85        603.83        54.14 o                         
   6   0   4       1449.14       1452.65       143.79 o                         
   7   0   4         21.32         -9.98        38.95 o                         
   8   0   4        812.91        820.62        66.35 o                         
   9   0   4       1103.26       1033.04        78.45 o                         
 -12   1   4          9.25        -34.63        63.70 o                         
 -11   1   4         79.71         92.57        29.10 o                         
 -10   1   4       1170.62       1352.00        70.58 o                         
  -9   1   4       3347.19       3691.66        98.80 o                         
  -8   1   4       1032.70       1153.55        42.29 o                         
  -7   1   4          8.07         32.65        15.10 o                         
  -6   1   4       1862.25       2030.03        57.34 o                         
  -5   1   4      19537.70      19364.58       464.93 o                         
  -4   1   4      16653.49      16415.36       393.95 o                         
  -3   1   4       5156.07       5430.27       133.92 o                         
  -2   1   4       1063.49       1070.17        32.46 o                         
  -1   1   4        964.14       1031.51        31.99 o                         
   0   1   4        869.83        888.12        30.05 o                         
   1   1   4       1939.71       2017.97        58.06 o                         
   2   1   4        841.05        825.47        34.04 o                         
   3   1   4         14.15         10.47        17.02 o                         
   4   1   4       7181.74       7135.32       214.66 o                         
   5   1   4       8297.33       8285.92       247.64 o                         
   6   1   4       4299.84       4265.26       183.98 o                         
   7   1   4        119.85         81.44        30.47 o                         
   8   1   4         86.33         60.11        31.06 o                         
   9   1   4        152.60        130.33        34.56 o                         
 -12   2   4        228.96        470.65        91.53 o                         
 -11   2   4       1866.82       2280.53       105.31 o                         
 -10   2   4       2680.92       2938.61        92.14 o                         
  -9   2   4         14.68        -14.71        19.40 o                         
  -8   2   4          0.61         21.95        16.25 o                         
  -7   2   4       1112.49       1183.61        40.52 o                         
  -6   2   4        261.15        317.37        25.72 o                         
  -5   2   4       3027.25       3127.41        81.16 o                         
  -4   2   4       6557.55       6605.65       161.85 o                         
  -3   2   4      20351.86      19632.66       469.94 o                         
  -2   2   4       1184.55       1148.82        34.33 o                         
  -1   2   4      21513.92      20540.89       492.22 o                         
   0   2   4       3566.62       3504.82        89.31 o                         
   1   2   4       1277.60       1315.77        39.79 o                         
   2   2   4       5878.51       5982.16       163.08 o                         
   3   2   4          0.57         38.50        16.33 o                         
   4   2   4       7426.59       7455.65       223.38 o                         
   5   2   4        569.90        568.41        37.77 o                         
   6   2   4       2880.94       2847.57       108.78 o                         
   7   2   4        256.62        209.43        32.59 o                         
   8   2   4        649.42        678.93        57.63 o                         
 -12   3   4         66.14         86.07        75.76 o                         
 -11   3   4        170.33        243.70        38.39 o                         
 -10   3   4        221.81        219.65        31.20 o                         
  -9   3   4        386.83        408.89        29.20 o                         
  -8   3   4       4811.37       4818.28       123.39 o                         
  -7   3   4        406.91        462.11        34.01 o                         
  -6   3   4       6594.43       6806.76       180.90 o                         
  -5   3   4       2336.88       2497.37        66.64 o                         
  -4   3   4        107.60        133.72        13.20 o                         
  -3   3   4        339.19        401.28        20.74 o                         
  -2   3   4        866.79        899.27        31.17 o                         
  -1   3   4       7098.58       6636.45       162.73 o                         
   0   3   4       3633.18       3899.28        98.74 o                         
   1   3   4       4319.26       4242.31       108.20 o                         
   2   3   4       6368.93       6214.52       168.48 o                         
   3   3   4          1.16         15.83        18.36 o                         
   4   3   4         16.18         -1.32        30.55 o                         
   5   3   4         34.35         25.37        24.42 o                         
   6   3   4        493.23        535.33        38.75 o                         
   7   3   4        622.77        597.93        41.55 o                         
   8   3   4        313.39        316.03        35.62 o                         
 -11   4   4        141.56        178.85        36.54 o                         
 -10   4   4        168.58        188.53        31.04 o                         
  -9   4   4        255.44        305.34        30.95 o                         
  -8   4   4       1487.45       1478.47        53.61 o                         
  -7   4   4       6243.27       6003.36       165.34 o                         
  -6   4   4       3339.96       3290.09        85.73 o                         
  -5   4   4        505.72        595.38        24.51 o                         
  -4   4   4          1.74         25.42        12.68 o                         
  -3   4   4        151.40        180.75        19.87 o                         
  -2   4   4       6643.66       6650.58       169.83 o                         
  -1   4   4       4689.33       4682.96       116.99 o                         
   0   4   4       2061.64       2225.56        60.31 o                         
   1   4   4         15.43         19.20        14.43 o                         
   2   4   4       7310.70       7164.72       193.50 o                         
   3   4   4       7736.79       7645.57       206.73 o                         
   4   4   4         60.35         66.60        21.09 o                         
   5   4   4        377.89        387.49        34.48 o                         
   6   4   4         25.79         34.81        38.21 o                         
   7   4   4        897.47        885.58        50.31 o                         
   8   4   4       1285.12       1398.69        70.43 o                         
 -11   5   4       1978.62       2282.59       100.48 o                         
 -10   5   4          0.06          1.43        28.37 o                         
  -9   5   4          1.61          7.32        25.97 o                         
  -8   5   4       1018.87       1007.15        49.05 o                         
  -7   5   4        144.11        150.73        23.75 o                         
  -6   5   4       4769.94       4658.26       129.21 o                         
  -5   5   4       1613.00       1605.34        45.01 o                         
  -4   5   4         59.72         84.90        33.20 o                         
  -3   5   4      13423.77      13585.05       445.66 o                         
  -2   5   4      19224.65      19501.66       516.66 o                         
  -1   5   4        303.62        327.61        32.36 o                         
   0   5   4       1212.79       1277.36        40.17 o                         
   1   5   4        735.42        893.16        33.94 o                         
   2   5   4        322.91        329.16        21.11 o                         
   3   5   4       7744.92       7354.68       225.78 o                         
   4   5   4       4257.01       4295.15       124.11 o                         
   5   5   4        160.25        177.27        30.31 o                         
   6   5   4        769.54        781.77        60.53 o                         
   7   5   4       2351.78       2244.59       157.08 o                         
   8   5   4        186.31        209.57        61.95 o                         
 -11   6   4          2.52         22.50        35.42 o                         
 -10   6   4        254.77        216.75        31.45 o                         
  -9   6   4       1763.41       1781.48        72.71 o                         
  -8   6   4       2471.42       2446.86        88.00 o                         
  -7   6   4       1258.22       1319.16        56.37 o                         
  -6   6   4       3890.86       3770.15       122.95 o                         
  -5   6   4       2786.73       2765.63        94.49 o                         
  -4   6   4          3.35        -18.97        22.37 o                         
  -3   6   4       2333.91       2409.37        91.45 o                         
  -2   6   4        908.68        948.96        37.42 o                         
  -1   6   4       1555.50       1580.16        52.60 o                         
   0   6   4       7180.60       7350.02       181.10 o                         
   1   6   4       7597.01       7891.53       194.85 o                         
   2   6   4       1196.75       1188.56        41.17 o                         
   3   6   4        734.37        733.34        36.23 o                         
   4   6   4       1241.30       1182.46        49.64 o                         
   5   6   4         15.08         45.73        29.75 o                         
   6   6   4        825.19        834.35        67.84 o                         
   7   6   4        776.41        809.59        57.49 o                         
   8   6   4        190.12        165.51        39.13 o                         
 -11   7   4          3.85        -33.91        33.91 o                         
 -10   7   4       2202.84       2411.92        91.32 o                         
  -9   7   4       1315.07       1332.25        61.91 o                         
  -8   7   4        529.68        550.63        37.37 o                         
  -7   7   4         48.52         60.61        24.62 o                         
  -6   7   4        216.07        220.65        27.00 o                         
  -5   7   4       4935.63       4839.36       154.71 o                         
  -4   7   4      15902.10      14642.90       439.64 o                         
  -3   7   4        808.77        862.25        41.70 o                         
  -2   7   4       1296.35       1450.67        56.88 o                         
  -1   7   4       2847.20       2998.92        79.78 o                         
   0   7   4       2615.33       2628.84        72.04 o                         
   1   7   4       2482.15       2568.52        72.56 o                         
   2   7   4       1560.07       1580.42        50.63 o                         
   3   7   4       1128.39       1075.66        45.70 o                         
   4   7   4        186.66        225.45        27.14 o                         
   5   7   4       6356.95       6000.27       238.70 o                         
   6   7   4       1693.21       1618.62        95.07 o                         
   7   7   4         28.95         39.20        46.69 o                         
   8   7   4         69.09         92.80        38.13 o                         
 -11   8   4        163.84        152.04        39.33 o                         
 -10   8   4        164.66        163.60        36.88 o                         
  -9   8   4        371.79        362.36        35.50 o                         
  -8   8   4         41.38         66.66        26.94 o                         
  -7   8   4         79.03         80.96        26.96 o                         
  -6   8   4         88.77         80.20        24.27 o                         
  -5   8   4        137.49        152.48        25.22 o                         
  -4   8   4        661.95        591.25        35.64 o                         
  -3   8   4        874.52        945.93        47.20 o                         
  -2   8   4         18.73         51.71        19.55 o                         
  -1   8   4        642.11        685.07        28.36 o                         
   0   8   4       2771.60       2937.02        79.93 o                         
   1   8   4       1995.38       2082.07        61.29 o                         
   2   8   4        200.65        228.59        21.87 o                         
   3   8   4         39.18         38.28        22.11 o                         
   4   8   4        189.30        199.18        26.90 o                         
   5   8   4        198.71        182.46        31.16 o                         
   6   8   4          2.32        -28.20        35.73 o                         
   7   8   4         87.60         65.10        38.79 o                         
 -10   9   4        696.01        778.66        59.62 o                         
  -9   9   4         62.44         42.18        27.81 o                         
  -8   9   4       2519.40       2426.94        90.91 o                         
  -7   9   4        100.06        101.47        26.28 o                         
  -6   9   4       3103.49       2931.05       103.89 o                         
  -5   9   4        148.06        144.57        27.40 o                         
  -4   9   4       2114.50       2149.24        95.56 o                         
  -3   9   4         40.97         73.60        26.22 o                         
  -2   9   4        125.20        169.93        18.42 o                         
  -1   9   4       6369.07       6619.36       165.57 o                         
   0   9   4       1891.42       2057.32        60.42 o                         
   1   9   4       3778.07       4059.95       141.20 o                         
   2   9   4       4924.74       5148.79       132.30 o                         
   3   9   4        219.98        180.29        25.55 o                         
   4   9   4        127.34         94.81        26.13 o                         
   5   9   4        415.96        403.56        32.45 o                         
   6   9   4         10.90         47.96        33.51 o                         
   7   9   4        711.71        704.32        53.71 o                         
 -10  10   4        132.88         97.53        40.07 o                         
  -9  10   4        364.87        352.27        36.27 o                         
  -8  10   4       1777.98       1666.27        70.69 o                         
  -7  10   4       1774.71       1785.02        74.94 o                         
  -6  10   4       3687.66       3551.07       121.94 o                         
  -5  10   4       1649.63       1525.29        65.65 o                         
  -4  10   4        677.77        590.46        38.51 o                         
  -3  10   4       7451.99       7885.98       245.17 o                         
  -2  10   4       1280.65       1439.12        64.76 o                         
  -1  10   4          1.98         21.78        16.33 o                         
   0  10   4         12.32         13.79        17.83 o                         
   1  10   4        104.41         98.04        20.37 o                         
   2  10   4        163.38        200.84        23.64 o                         
   3  10   4       1976.87       1989.71        67.99 o                         
   4  10   4       3160.24       3071.99        95.39 o                         
   5  10   4        102.63         98.92        30.11 o                         
   6  10   4        998.05       1015.69        61.45 o                         
   7  10   4        754.47        726.63        55.67 o                         
 -10  11   4          1.98        -12.11        36.26 o                         
  -9  11   4        120.31         81.00        31.82 o                         
  -8  11   4          7.06        -23.65        28.52 o                         
  -7  11   4        248.44        252.00        35.15 o                         
  -6  11   4        730.87        638.16        41.27 o                         
  -5  11   4         57.33         30.70        28.28 o                         
  -4  11   4        170.95        184.39        31.43 o                         
  -3  11   4       6698.51       6814.69       215.51 o                         
  -2  11   4      13617.09      14175.26       431.19 o                         
  -1  11   4       2006.43       2139.17        72.80 o                         
   0  11   4         97.87        142.00        20.62 o                         
   1  11   4          7.11          0.94        20.22 o                         
   2  11   4       1557.17       1608.63        91.84 o                         
   3  11   4       5884.37       5901.67       164.01 o                         
   4  11   4       1847.16       1830.81        74.66 o                         
   5  11   4        407.15        317.38        35.77 o                         
   6  11   4          3.98         62.78        35.70 o                         
  -9  12   4         19.72         -8.84        31.31 o                         
  -8  12   4       1328.66       1340.26        64.68 o                         
  -7  12   4       5774.44       5619.27       182.80 o                         
  -6  12   4       3139.34       2920.97       106.45 o                         
  -5  12   4         46.51         46.26        29.30 o                         
  -4  12   4        242.26        254.19        33.25 o                         
  -3  12   4        114.76        133.67        31.49 o                         
  -2  12   4       3525.85       3882.94       134.31 o                         
  -1  12   4       1577.84       1648.83        75.68 o                         
   0  12   4        484.95        508.64        64.41 o                         
   1  12   4          6.65          5.99        20.95 o                         
   2  12   4       3636.67       3652.35       177.53 o                         
   3  12   4       4172.10       4196.39       211.59 o                         
   4  12   4        161.58        210.97        33.06 o                         
   5  12   4          3.20         10.16        30.82 o                         
   6  12   4          7.65         23.01        38.95 o                         
  -9  13   4         25.28        -15.86        43.63 o                         
  -8  13   4        967.68        989.36        55.09 o                         
  -7  13   4        159.73        164.60        33.33 o                         
  -6  13   4        418.31        377.94        40.10 o                         
  -5  13   4         37.24         80.43        33.63 o                         
  -4  13   4        115.48        127.58        32.36 o                         
  -3  13   4        550.99        618.21        43.91 o                         
  -2  13   4       2489.84       2675.39       102.54 o                         
  -1  13   4       3653.06       4013.02       139.29 o                         
   0  13   4       1533.76       1719.27       159.25 o                         
   1  13   4       2231.48       2257.96       188.16 o                         
   2  13   4       3421.78       3493.16       171.14 o                         
   3  13   4        323.23        310.84        34.69 o                         
   4  13   4          7.61        -19.44        29.86 o                         
   5  13   4         19.75          0.87        31.31 o                         
  -8  14   4        229.16        222.60        36.94 o                         
  -7  14   4         27.85          4.97        34.42 o                         
  -6  14   4        496.80        499.09        44.64 o                         
  -5  14   4        702.12        748.86        50.97 o                         
  -4  14   4       1374.92       1429.98        69.82 o                         
  -3  14   4       2137.33       2262.81        92.20 o                         
  -2  14   4         33.47         56.52        32.39 o                         
  -1  14   4       1606.00       1826.86       148.01 o                         
   0  14   4         30.08         -2.55        33.85 o                         
   1  14   4        155.43        134.99        36.65 o                         
   2  14   4        433.00        435.94        44.59 o                         
   3  14   4         96.46         84.28        37.77 o                         
   4  14   4       1855.40       1670.82        73.11 o                         
   5  14   4        117.29        159.31        34.19 o                         
  -7  15   4          2.77         -8.10        33.73 o                         
  -6  15   4         92.61         71.39        36.57 o                         
  -5  15   4        760.07        793.10        52.46 o                         
  -4  15   4        648.02        558.31        47.53 o                         
  -3  15   4        105.41         71.25        36.08 o                         
  -2  15   4        164.87        161.34        38.76 o                         
  -1  15   4         62.52         96.52        37.88 o                         
   0  15   4         30.50         16.43        37.69 o                         
   1  15   4        308.24        189.62        99.36 o                         
   2  15   4         39.23         21.46        64.63 o                         
   3  15   4         13.12         12.08        37.06 o                         
   4  15   4        400.73        350.51        60.60 o                         
  -6  16   4         97.50        138.01        38.48 o                         
  -5  16   4        973.86       1015.95        71.29 o                         
  -4  16   4         59.35         52.79        35.82 o                         
  -3  16   4         79.66         77.91        37.02 o                         
  -2  16   4         17.42        -22.88        35.55 o                         
  -1  16   4         54.23         43.52        37.61 o                         
   0  16   4       3084.43       3590.68       437.87 o                         
   1  16   4       2752.29       2801.87       155.30 o                         
   2  16   4         38.14         20.46        52.28 o                         
   3  16   4         48.11         -3.41        50.27 o                         
  -5  17   4        845.76        917.37        57.62 o                         
  -4  17   4        696.49        830.51        57.01 o                         
  -3  17   4        270.87        315.24        44.17 o                         
  -2  17   4        235.89        214.29        43.91 o                         
  -1  17   4        365.43        409.60        57.36 o                         
   0  17   4        347.38        355.48        59.94 o                         
   1  17   4         74.72         64.62        63.08 o                         
   2  17   4        131.72        166.87        57.94 o                         
  -3  18   4        196.45        180.02        45.02 o                         
  -2  18   4        432.59        481.61        62.58 o                         
  -1  18   4        987.48        967.98        75.61 o                         
   0  18   4        154.58        118.80        52.66 o                         
 -12   1   5        352.15        440.96        77.93 o                         
 -11   1   5         25.20         14.88        40.63 o                         
 -10   1   5       2948.11       3382.40       163.65 o                         
  -9   1   5        264.35        277.32        23.91 o                         
  -8   1   5          2.65          4.36        17.36 o                         
  -7   1   5       2650.88       2666.15        73.37 o                         
  -6   1   5       3175.85       3196.31        84.76 o                         
  -5   1   5       5350.33       5568.24       138.74 o                         
  -4   1   5       9034.43       9013.44       219.95 o                         
  -3   1   5       1100.18       1146.80        36.27 o                         
  -2   1   5         53.10         78.83        14.38 o                         
  -1   1   5      11389.45      10940.51       265.15 o                         
   0   1   5        733.84        659.51        26.53 o                         
   1   1   5       2561.76       2559.56        69.37 o                         
   2   1   5        567.93        664.18        30.20 o                         
   3   1   5       7538.21       7529.42       225.58 o                         
   4   1   5         59.66         73.72        25.06 o                         
   5   1   5       5564.95       5404.12       168.57 o                         
   6   1   5        218.67        258.08        32.85 o                         
   7   1   5          0.80         28.38        28.91 o                         
   8   1   5        657.66        727.07        47.02 o                         
 -12   2   5        736.88       1062.21       185.23 o                         
 -11   2   5        976.43       1134.95        58.80 o                         
 -10   2   5         38.60         76.45        28.41 o                         
  -9   2   5       2109.20       2349.27        76.50 o                         
  -8   2   5       1195.09       1277.89        44.87 o                         
  -7   2   5        669.54        752.25        31.48 o                         
  -6   2   5        990.12       1068.92        37.17 o                         
  -5   2   5       3890.35       3894.72       100.13 o                         
  -4   2   5        576.50        497.91        22.18 o                         
  -3   2   5       4551.57       4395.90       110.67 o                         
  -2   2   5       8245.60       8180.08       200.34 o                         
  -1   2   5        225.93        207.27        15.51 o                         
   0   2   5       7380.76       7265.62       178.53 o                         
   1   2   5       5246.66       5155.75       129.40 o                         
   2   2   5       2687.47       2842.35        83.80 o                         
   3   2   5       2012.07       1959.41        72.55 o                         
   4   2   5       4137.95       3941.05       127.52 o                         
   5   2   5         11.54         28.81        32.58 o                         
   6   2   5         25.79        -23.36        26.29 o                         
   7   2   5        102.44         72.25        31.73 o                         
   8   2   5         61.31         25.21        31.24 o                         
 -12   3   5        461.01        556.07        48.82 o                         
 -11   3   5         18.09          0.63        29.88 o                         
 -10   3   5          1.59         -0.49        27.22 o                         
  -9   3   5       3522.35       3728.82       124.98 o                         
  -8   3   5      13355.54      13243.01       400.66 o                         
  -7   3   5       1082.45       1219.70        51.81 o                         
  -6   3   5        159.16        185.79        17.43 o                         
  -5   3   5         19.38         24.16        16.50 o                         
  -4   3   5       2256.97       2266.04        61.25 o                         
  -3   3   5      23631.00      22822.48       545.35 o                         
  -2   3   5      11274.74      11111.00       269.74 o                         
  -1   3   5       1371.89       1244.84        55.46 o                         
   0   3   5         19.00         63.65        13.15 o                         
   1   3   5      11760.61      12258.60       297.89 o                         
   2   3   5       3140.94       3222.69        94.75 o                         
   3   3   5         17.38         13.92        23.02 o                         
   4   3   5         13.90         30.93        25.77 o                         
   5   3   5        188.08        188.20        30.64 o                         
   6   3   5       4349.35       4440.87       142.34 o                         
   7   3   5       5159.37       5141.27       163.36 o                         
   8   3   5         70.35         97.00        32.15 o                         
 -12   4   5       1207.04       1404.52        92.84 o                         
 -11   4   5         55.92          6.17        29.84 o                         
 -10   4   5        275.77        291.91        34.21 o                         
  -9   4   5        161.18        175.30        28.34 o                         
  -8   4   5       2960.47       2865.53        99.37 o                         
  -7   4   5       1518.54       1468.16        59.17 o                         
  -6   4   5       1176.74       1145.04        43.72 o                         
  -5   4   5        158.15        196.74        22.83 o                         
  -4   4   5      10260.01      10047.71       270.55 o                         
  -3   4   5      21412.98      20702.06       549.37 o                         
  -2   4   5        355.12        344.55        17.65 o                         
  -1   4   5         52.64         80.50        16.23 o                         
   0   4   5         25.04         44.60        13.78 o                         
   1   4   5       9994.06      10502.99       288.06 o                         
   2   4   5      18636.90      18106.20       474.21 o                         
   3   4   5       1298.16       1297.99        49.97 o                         
   4   4   5       1055.38       1078.93        51.97 o                         
   5   4   5         62.07         52.36        31.60 o                         
   6   4   5        857.78        895.56        49.49 o                         
   7   4   5          7.94          0.98        61.86 o                         
   8   4   5          3.78          6.44        34.72 o                         
 -11   5   5        119.88        152.71        33.42 o                         
 -10   5   5         12.65         16.12        29.08 o                         
  -9   5   5        281.59        278.33        31.67 o                         
  -8   5   5        791.71        801.79        43.69 o                         
  -7   5   5       4871.18       4819.67       154.61 o                         
  -6   5   5       3052.23       3119.03       129.62 o                         
  -5   5   5       4720.20       4653.20       130.41 o                         
  -4   5   5      10417.84       9928.75       268.00 o                         
  -3   5   5       1290.33       1423.64        49.40 o                         
  -2   5   5         12.86         27.00        10.94 o                         
  -1   5   5         14.80         34.91        13.08 o                         
   0   5   5         97.66        113.52        15.63 o                         
   1   5   5        557.26        618.04        40.73 o                         
   2   5   5       1570.23       1494.74        65.98 o                         
   3   5   5       5461.83       5313.62       148.60 o                         
   4   5   5         13.45         -0.10        26.47 o                         
   5   5   5       1641.55       1587.55        67.34 o                         
   6   5   5        875.49        810.76        61.16 o                         
   7   5   5        229.00        236.26        34.30 o                         
 -11   6   5        270.37        317.27        37.21 o                         
 -10   6   5        959.95       1010.31        52.38 o                         
  -9   6   5       3629.20       3735.07       126.15 o                         
  -8   6   5          5.35         35.48        24.93 o                         
  -7   6   5       5600.63       5552.72       175.91 o                         
  -6   6   5        634.25        615.58        36.11 o                         
  -5   6   5        199.56        197.75        25.70 o                         
  -4   6   5       2816.02       2909.44       116.87 o                         
  -3   6   5        109.42        116.97        17.30 o                         
  -2   6   5      16259.44      15856.70       429.40 o                         
  -1   6   5       2580.66       2768.93        74.86 o                         
   0   6   5       8357.29       8701.74       213.87 o                         
   1   6   5       5244.38       5220.32       144.22 o                         
   2   6   5        862.46        862.08        38.82 o                         
   3   6   5        127.97        110.20        29.30 o                         
   4   6   5        109.67        111.66        29.52 o                         
   5   6   5       2264.07       2279.82       124.89 o                         
   6   6   5       1279.82       1390.20       101.20 o                         
   7   6   5       1017.81       1078.79        84.54 o                         
 -11   7   5       1416.97       1662.58        92.89 o                         
 -10   7   5       2120.96       2377.51        91.67 o                         
  -9   7   5        159.21        134.07        29.61 o                         
  -8   7   5        379.70        370.25        35.11 o                         
  -7   7   5        682.53        642.24        38.42 o                         
  -6   7   5        334.71        305.17        29.04 o                         
  -5   7   5        964.77        887.34        45.97 o                         
  -4   7   5       1329.11       1381.09        58.75 o                         
  -3   7   5         39.85         45.91        16.47 o                         
  -2   7   5       5024.11       5078.62       128.07 o                         
  -1   7   5      11725.37      11917.10       289.73 o                         
   0   7   5       7589.96       7889.18       195.01 o                         
   1   7   5        457.89        561.77        51.15 o                         
   2   7   5        795.11        865.94        39.93 o                         
   3   7   5       1263.83       1217.14        52.03 o                         
   4   7   5       1154.65       1227.15        58.77 o                         
   5   7   5        139.42        194.42        33.98 o                         
   6   7   5        147.68        156.00        33.67 o                         
   7   7   5         35.49         75.32        31.38 o                         
 -11   8   5       1000.73       1237.08        72.44 o                         
 -10   8   5        338.47        377.11        41.87 o                         
  -9   8   5         84.25         91.80        30.38 o                         
  -8   8   5          6.09         12.83        27.28 o                         
  -7   8   5         64.15         63.17        27.23 o                         
  -6   8   5      12135.21      11763.58       359.27 o                         
  -5   8   5      18205.63      17038.22       626.66 o                         
  -4   8   5          8.11         50.36        25.29 o                         
  -3   8   5        420.13        394.58        40.71 o                         
  -2   8   5        154.08        188.94        21.48 o                         
  -1   8   5          0.26         51.93        16.31 o                         
   0   8   5       3283.39       3387.18       125.41 o                         
   1   8   5         62.23         48.62        18.98 o                         
   2   8   5        892.74        914.56        87.93 o                         
   3   8   5       3305.14       3402.25       102.43 o                         
   4   8   5      11470.82      10998.72       295.10 o                         
   5   8   5        728.11        788.26        45.52 o                         
   6   8   5        108.91         86.28        32.30 o                         
   7   8   5          5.73        -13.17        43.48 o                         
 -10   9   5       1562.04       1666.15        74.79 o                         
  -9   9   5        706.22        699.91        44.02 o                         
  -8   9   5         14.76         -0.44        27.13 o                         
  -7   9   5          1.39        -25.57        25.57 o                         
  -6   9   5        541.59        506.16        37.60 o                         
  -5   9   5         17.16         38.66        26.07 o                         
  -4   9   5         37.76         67.57        27.00 o                         
  -3   9   5        124.41        131.23        27.65 o                         
  -2   9   5       5452.16       5533.55       156.13 o                         
  -1   9   5      11493.78      11658.32       315.94 o                         
   0   9   5       6939.57       7311.53       258.93 o                         
   1   9   5        299.37        351.78        25.77 o                         
   2   9   5        210.41        207.81        26.59 o                         
   3   9   5        231.90        241.38        27.86 o                         
   4   9   5        887.29        948.13        52.32 o                         
   5   9   5        264.52        277.27        35.84 o                         
   6   9   5          0.33        -19.49        36.40 o                         
 -10  10   5        184.78        200.97        35.67 o                         
  -9  10   5       1435.83       1529.29        77.84 o                         
  -8  10   5        390.01        460.54        39.63 o                         
  -7  10   5       4046.78       3918.06       184.69 o                         
  -6  10   5       1130.00       1074.27        55.49 o                         
  -5  10   5        381.26        387.34        36.23 o                         
  -4  10   5       2321.63       2552.17       120.54 o                         
  -3  10   5        610.68        517.45        37.78 o                         
  -2  10   5       2006.52       2133.74        84.08 o                         
  -1  10   5        536.88        557.66        38.98 o                         
   0  10   5       2166.63       2248.09        91.69 o                         
   1  10   5          1.96          5.56        19.76 o                         
   2  10   5       3063.91       3159.59       105.10 o                         
   3  10   5        972.00       1045.28        67.85 o                         
   4  10   5        129.17        155.04        28.92 o                         
   5  10   5       1254.03       1297.13        72.59 o                         
   6  10   5        860.91        843.28        57.60 o                         
 -10  11   5         18.04         12.75        33.18 o                         
  -9  11   5         60.19         65.57        33.10 o                         
  -8  11   5        366.72        308.33        35.07 o                         
  -7  11   5         53.10        102.33        31.65 o                         
  -6  11   5        521.87        491.17        39.44 o                         
  -5  11   5        329.21        301.68        34.46 o                         
  -4  11   5        196.06        296.54        36.03 o                         
  -3  11   5        288.91        325.12        35.48 o                         
  -2  11   5        519.97        501.69        40.64 o                         
  -1  11   5         26.06         38.09        34.28 o                         
   0  11   5        111.66        122.25        26.12 o                         
   1  11   5       1142.34       1198.61        65.62 o                         
   2  11   5        114.26        113.49        25.10 o                         
   3  11   5        695.42        745.81        80.95 o                         
   4  11   5         90.68        134.32        39.04 o                         
   5  11   5        301.56        268.64        43.54 o                         
   6  11   5         51.71         54.72        39.70 o                         
  -9  12   5        151.49        141.41        35.40 o                         
  -8  12   5        208.62        258.40        37.79 o                         
  -7  12   5        560.35        518.64        41.11 o                         
  -6  12   5         26.53         16.51        30.35 o                         
  -5  12   5          9.88         -7.32        28.43 o                         
  -4  12   5       1031.87       1096.71        58.54 o                         
  -3  12   5       1569.59       1585.57        72.71 o                         
  -2  12   5        601.92        619.76        46.54 o                         
  -1  12   5        299.23        318.02        38.45 o                         
   0  12   5         12.50         23.39        25.35 o                         
   1  12   5         28.46         35.01        28.03 o                         
   2  12   5        713.29        778.32        45.66 o                         
   3  12   5         22.06         72.76        26.87 o                         
   4  12   5        106.04         77.39        31.88 o                         
   5  12   5         65.51         89.59        50.53 o                         
  -8  13   5       1249.33       1248.92        63.86 o                         
  -7  13   5         42.84         46.42        32.28 o                         
  -6  13   5        285.67        270.16        37.72 o                         
  -5  13   5        181.43        188.21        36.90 o                         
  -4  13   5        284.14        313.28        53.39 o                         
  -3  13   5       1542.12       1649.56        76.91 o                         
  -2  13   5       2042.23       2205.32        90.99 o                         
  -1  13   5        101.83        103.04        37.05 o                         
   0  13   5        875.21        953.65        68.29 o                         
   1  13   5       2523.80       2683.70       148.36 o                         
   2  13   5         23.85         52.58        30.25 o                         
   3  13   5        825.76        706.74        55.22 o                         
   4  13   5         89.03         62.04        40.80 o                         
   5  13   5          0.43        -48.59        48.59 o                         
  -8  14   5         46.65         54.14        35.72 o                         
  -7  14   5        693.13        657.23        48.10 o                         
  -6  14   5       2268.49       2280.16        94.24 o                         
  -5  14   5       2687.60       2692.66       121.52 o                         
  -4  14   5        298.65        317.15        40.16 o                         
  -3  14   5          0.46        -23.11        34.95 o                         
  -2  14   5          9.55          8.52        34.80 o                         
  -1  14   5         38.38         25.15        36.01 o                         
   0  14   5        222.11        236.79        62.46 o                         
   1  14   5        160.90        228.11        67.03 o                         
   2  14   5         77.42        140.81        56.41 o                         
   3  14   5        445.90        413.93        46.97 o                         
   4  14   5       1698.50       1611.83       114.99 o                         
  -7  15   5        103.05         85.18        37.08 o                         
  -6  15   5        417.98        422.64        43.56 o                         
  -5  15   5        113.86        130.29        38.76 o                         
  -4  15   5        422.31        381.98        48.14 o                         
  -3  15   5        219.60        197.12        41.13 o                         
  -2  15   5        242.01        218.47        41.11 o                         
  -1  15   5       4484.50       5037.10       365.64 o                         
   0  15   5       2342.87       2908.84       211.65 o                         
   1  15   5         38.16         -3.49        53.90 o                         
   2  15   5          4.20         -5.32        49.80 o                         
   3  15   5         37.71         -4.69       113.18 o                         
  -6  16   5       1035.65       1064.61        62.38 o                         
  -5  16   5       1126.55       1167.04       116.67 o                         
  -4  16   5        149.15        158.25        45.33 o                         
  -3  16   5        130.68         56.88        39.23 o                         
  -2  16   5        125.25        122.20        40.64 o                         
  -1  16   5        126.91        174.05        42.44 o                         
   0  16   5         45.95        -11.96        53.89 o                         
   1  16   5         29.04         28.59        92.77 o                         
   2  16   5          0.40         -4.20        54.58 o                         
  -4  17   5        931.34       1045.68        63.28 o                         
  -3  17   5         14.25        -36.24        38.61 o                         
  -2  17   5        376.16        468.66        60.43 o                         
  -1  17   5          6.36        -31.02        50.50 o                         
   0  17   5        267.66        258.89       116.58 o                         
 -12   0   6       3536.00       4099.79       287.58 o                         
 -10   0   6        125.67        157.97        44.67 o                         
  -9   0   6       1058.82       1200.85        63.33 o                         
  -8   0   6        119.32        148.77        29.97 o                         
  -7   0   6          6.96         56.62        25.88 o                         
  -6   0   6       2765.11       2927.15       112.98 o                         
  -5   0   6        186.63        216.44        35.71 o                         
  -4   0   6       2083.26       2009.98        85.14 o                         
  -3   0   6       9997.24       9656.99       333.07 o                         
  -2   0   6      46948.48      43193.36      1458.26 o                         
  -1   0   6       9545.80       9269.84       320.85 o                         
   0   0   6       1247.19       1185.18        67.74 o                         
   1   0   6        293.38        367.13        33.47 o                         
   2   0   6        618.60        759.48        69.58 o                         
   3   0   6       9459.07       9595.03       402.25 o                         
   4   0   6       3424.28       3494.32       164.66 o                         
   5   0   6        592.83        590.80        55.57 o                         
   6   0   6        164.21        169.94        44.53 o                         
   7   0   6       2368.57       2395.06       129.93 o                         
 -12   1   6         59.80        142.60        45.26 o                         
 -11   1   6        129.17        135.01        47.79 o                         
 -10   1   6        273.83        344.40        35.91 o                         
  -9   1   6         18.74         27.45        20.61 o                         
  -8   1   6       2884.95       3127.77        98.02 o                         
  -7   1   6      12836.44      12848.98       311.70 o                         
  -6   1   6      10896.68      11065.10       270.15 o                         
  -5   1   6       1453.34       1453.04        46.28 o                         
  -4   1   6       1479.35       1573.92        47.99 o                         
  -3   1   6       2885.52       2899.41        77.33 o                         
  -2   1   6       6216.93       6014.33       150.10 o                         
  -1   1   6       1216.10       1244.98        40.90 o                         
   0   1   6         62.05         72.16        19.62 o                         
   1   1   6         95.74        109.86        15.34 o                         
   2   1   6       2859.65       2931.59       157.20 o                         
   3   1   6       5652.80       5577.45       172.09 o                         
   4   1   6       3154.28       3155.74       106.36 o                         
   5   1   6         93.10        138.62        28.77 o                         
   6   1   6        181.09        174.06        31.30 o                         
   7   1   6       1410.00       1485.51        66.08 o                         
 -12   2   6        413.10        493.27        60.56 o                         
 -11   2   6        156.20        184.70        33.07 o                         
 -10   2   6       1109.37       1127.28       110.33 o                         
  -9   2   6         77.88         95.49        28.93 o                         
  -8   2   6       4781.44       4799.19       138.03 o                         
  -7   2   6       2712.89       2814.40        77.48 o                         
  -6   2   6       5218.09       5273.93       133.59 o                         
  -5   2   6       2696.39       2694.77        79.38 o                         
  -4   2   6       2461.25       2425.21        66.92 o                         
  -3   2   6       2069.42       2042.12        58.13 o                         
  -2   2   6        798.72        823.79        31.48 o                         
  -1   2   6       8767.57       8478.67       207.96 o                         
   0   2   6       7863.04       7775.54       191.76 o                         
   1   2   6       3324.09       3350.80        88.81 o                         
   2   2   6      11590.45      11168.82       327.84 o                         
   3   2   6         41.79         34.75        22.71 o                         
   4   2   6        329.81        323.26        32.14 o                         
   5   2   6        495.58        471.41        52.31 o                         
   6   2   6         56.28         85.40        31.36 o                         
   7   2   6        266.86        308.28        35.70 o                         
 -12   3   6        260.28        392.90        52.81 o                         
 -11   3   6        438.93        466.37        40.25 o                         
 -10   3   6       1171.99       1254.49        76.06 o                         
  -9   3   6         26.72         57.02        27.10 o                         
  -8   3   6        795.39        768.02        48.78 o                         
  -7   3   6          0.46         -7.61        19.83 o                         
  -6   3   6         95.24        108.03        20.61 o                         
  -5   3   6       1052.18       1030.39        35.82 o                         
  -4   3   6       1157.12       1114.67        46.01 o                         
  -3   3   6       6367.75       6084.11       151.88 o                         
  -2   3   6         10.43         39.90        14.12 o                         
  -1   3   6       4124.19       4026.99       115.31 o                         
   0   3   6       1970.66       1984.94        73.38 o                         
   1   3   6         25.21         41.43        24.86 o                         
   2   3   6        374.40        422.45        27.15 o                         
   3   3   6         53.52         24.27        24.25 o                         
   4   3   6       2242.63       2244.48        83.27 o                         
   5   3   6        227.94        280.59        32.73 o                         
   6   3   6        911.47        970.36        51.99 o                         
   7   3   6        473.00        474.08        40.32 o                         
 -12   4   6         23.63         16.43        42.36 o                         
 -11   4   6        138.79        160.97        35.53 o                         
 -10   4   6       1579.37       1633.71        71.36 o                         
  -9   4   6       2736.92       3042.92       107.29 o                         
  -8   4   6         25.20         64.72        24.81 o                         
  -7   4   6        210.18        239.87        34.01 o                         
  -6   4   6         14.69         -9.19        17.20 o                         
  -5   4   6       2766.20       2722.11        83.20 o                         
  -4   4   6      11720.62      11183.52       301.77 o                         
  -3   4   6       2182.54       2115.45        58.93 o                         
  -2   4   6       1709.16       1642.78        49.18 o                         
  -1   4   6         18.41         36.78        14.17 o                         
   0   4   6       2151.16       2232.55        62.75 o                         
   1   4   6         14.92          7.20        17.84 o                         
   2   4   6        266.13        320.49        25.52 o                         
   3   4   6        239.32        272.40        37.66 o                         
   4   4   6         11.84         12.15        26.97 o                         
   5   4   6       3778.98       3686.09       129.53 o                         
   6   4   6       1760.47       1799.83        82.51 o                         
   7   4   6          7.56         14.28        36.06 o                         
 -11   5   6         15.99        -30.40        30.40 o                         
 -10   5   6          1.42          6.45        29.34 o                         
  -9   5   6       3780.61       3873.49       130.46 o                         
  -8   5   6       4555.81       4683.25       152.52 o                         
  -7   5   6          1.57         44.97        24.18 o                         
  -6   5   6         39.48         72.75        23.51 o                         
  -5   5   6       8303.81       7630.64       209.11 o                         
  -4   5   6       1426.77       1413.79        51.00 o                         
  -3   5   6        531.86        511.61        28.26 o                         
  -2   5   6        629.11        578.06        25.21 o                         
  -1   5   6         39.55         80.49        19.88 o                         
   0   5   6       8939.07       8953.95       219.89 o                         
   1   5   6      10803.57      10900.20       289.16 o                         
   2   5   6        210.93        218.88        23.39 o                         
   3   5   6        122.51        119.28        27.55 o                         
   4   5   6       2120.80       2088.63        78.58 o                         
   5   5   6        197.69        249.69        33.78 o                         
   6   5   6        743.60        764.82        47.81 o                         
   7   5   6        493.08        531.09        42.98 o                         
 -11   6   6       1274.34       1475.14        69.67 o                         
 -10   6   6        400.14        396.88        41.60 o                         
  -9   6   6        282.48        283.50        36.06 o                         
  -8   6   6        640.49        704.07        42.02 o                         
  -7   6   6        305.21        282.80        30.23 o                         
  -6   6   6       1396.95       1396.10        60.57 o                         
  -5   6   6       2308.93       2278.82        82.84 o                         
  -4   6   6        532.00        541.74        29.30 o                         
  -3   6   6       2884.02       2934.08        88.83 o                         
  -2   6   6       9991.65       9780.37       239.25 o                         
  -1   6   6       1778.91       1886.99        55.47 o                         
   0   6   6         60.59         95.01        17.19 o                         
   1   6   6        171.79        203.42        22.05 o                         
   2   6   6         19.29         28.52        21.70 o                         
   3   6   6       1300.91       1361.84        68.11 o                         
   4   6   6       3752.91       3617.35       120.59 o                         
   5   6   6       1248.59       1308.85        65.75 o                         
   6   6   6        214.83        229.25        33.91 o                         
 -11   7   6        195.81        241.64        36.33 o                         
 -10   7   6       1009.02       1160.08        59.99 o                         
  -9   7   6        112.17        109.69        29.63 o                         
  -8   7   6        258.70        267.61        32.91 o                         
  -7   7   6       6423.81       6186.06       196.41 o                         
  -6   7   6       3478.25       3378.01       114.79 o                         
  -5   7   6        221.59        206.47        44.90 o                         
  -4   7   6        125.16        127.62        26.09 o                         
  -3   7   6       2857.11       2939.32        89.02 o                         
  -2   7   6       1007.27       1026.15        44.12 o                         
  -1   7   6       8131.81       8542.40       210.29 o                         
   0   7   6         17.13         38.94        17.03 o                         
   1   7   6         85.82        104.77        21.18 o                         
   2   7   6       3212.00       3245.50        97.42 o                         
   3   7   6       4109.14       3922.21       127.33 o                         
   4   7   6          1.39        -12.53        28.55 o                         
   5   7   6        370.25        409.21        56.71 o                         
   6   7   6        345.94        390.77        37.89 o                         
 -11   8   6        446.12        470.63        42.04 o                         
 -10   8   6          5.08         22.78        31.52 o                         
  -9   8   6        134.68        141.44        31.75 o                         
  -8   8   6        153.88        184.37        30.59 o                         
  -7   8   6          5.66         23.69        26.80 o                         
  -6   8   6         48.40         63.71        27.03 o                         
  -5   8   6         20.10         13.28        29.28 o                         
  -4   8   6          4.19         15.47        24.94 o                         
  -3   8   6        166.58        195.99        28.49 o                         
  -2   8   6       1225.81       1230.29        48.64 o                         
  -1   8   6       1027.45       1116.50        47.31 o                         
   0   8   6        591.60        677.48        31.16 o                         
   1   8   6          0.69         -3.66        21.22 o                         
   2   8   6       1089.97       1173.27        56.72 o                         
   3   8   6        829.26        819.32        63.59 o                         
   4   8   6         93.97        107.05        38.49 o                         
   5   8   6        104.66        108.20        32.48 o                         
   6   8   6         11.90         21.16        37.49 o                         
 -10   9   6       1361.96       1459.38        84.98 o                         
  -9   9   6          0.72        -26.22        29.92 o                         
  -8   9   6        123.02        142.02        32.01 o                         
  -7   9   6        334.55        341.97        36.97 o                         
  -6   9   6        249.93        288.32        48.60 o                         
  -5   9   6       1729.82       1806.33        73.65 o                         
  -4   9   6        372.83        325.35        34.00 o                         
  -3   9   6      10333.10       9938.79       306.58 o                         
  -2   9   6         81.94         96.38        22.16 o                         
  -1   9   6       5203.74       5315.76       152.08 o                         
   0   9   6       1116.29       1101.22        60.90 o                         
   1   9   6         47.88         54.50        22.81 o                         
   2   9   6       1155.43       1226.24        56.02 o                         
   3   9   6        455.19        498.40        36.11 o                         
   4   9   6       1037.61       1052.68       121.15 o                         
   5   9   6       1157.82       1231.76       100.25 o                         
   6   9   6        286.55        344.86        50.53 o                         
 -10  10   6        180.10        184.28        35.93 o                         
  -9  10   6        451.28        467.98        41.17 o                         
  -8  10   6       1826.69       1716.88        74.40 o                         
  -7  10   6         17.30         22.86        29.82 o                         
  -6  10   6       1657.68       1571.01        69.50 o                         
  -5  10   6       4149.30       4215.58       141.55 o                         
  -4  10   6       1160.05       1205.27        60.22 o                         
  -3  10   6        727.47        713.38        45.39 o                         
  -2  10   6        839.91        747.38        46.49 o                         
  -1  10   6        359.47        409.26        30.32 o                         
   0  10   6        176.03        220.72        27.54 o                         
   1  10   6        862.64        890.27        47.82 o                         
   2  10   6        909.21        974.38        49.01 o                         
   3  10   6         67.55         88.58        26.93 o                         
   4  10   6       1350.08       1406.81       128.76 o                         
   5  10   6        929.57        936.58        60.20 o                         
  -9  11   6       2306.45       2428.61        95.94 o                         
  -8  11   6       1132.28       1074.17        61.83 o                         
  -7  11   6        286.85        276.12        36.19 o                         
  -6  11   6         33.20         56.28        31.79 o                         
  -5  11   6       3533.65       3556.24       123.78 o                         
  -4  11   6       1403.41       1358.81        98.64 o                         
  -3  11   6         43.12         57.06        31.93 o                         
  -2  11   6          0.34        -11.87        28.01 o                         
  -1  11   6        101.33         92.67        32.14 o                         
   0  11   6       6311.04       6372.58       229.85 o                         
   1  11   6      10179.96      10160.43       398.76 o                         
   2  11   6        548.47        612.03        42.40 o                         
   3  11   6        417.52        412.89        33.51 o                         
   4  11   6         11.51         75.24        31.41 o                         
   5  11   6          2.87        -42.44        42.44 o                         
  -9  12   6       1920.56       1980.25        85.96 o                         
  -8  12   6        355.00        367.85        41.11 o                         
  -7  12   6          1.02          0.14        31.53 o                         
  -6  12   6         65.48         73.54        32.51 o                         
  -5  12   6       3826.39       3930.93       135.56 o                         
  -4  12   6       8788.94       8920.68       279.31 o                         
  -3  12   6       1100.52       1093.27        58.35 o                         
  -2  12   6        782.74        786.72        77.13 o                         
  -1  12   6         19.98         71.38        33.98 o                         
   0  12   6       1089.29       1041.81        93.95 o                         
   1  12   6         79.53        100.08        32.10 o                         
   2  12   6         22.92         51.21        29.89 o                         
   3  12   6        140.98        177.07        37.49 o                         
   4  12   6        230.43        182.83        55.87 o                         
  -8  13   6         13.88         -8.44        33.07 o                         
  -7  13   6         55.84         66.34        33.88 o                         
  -6  13   6         80.90         70.07        35.12 o                         
  -5  13   6          0.54         21.62        34.22 o                         
  -4  13   6        781.38        768.74        51.29 o                         
  -3  13   6       1563.29       1770.55        82.42 o                         
  -2  13   6          3.68          7.46        34.36 o                         
  -1  13   6       2285.39       2417.63        98.49 o                         
   0  13   6       1938.12       2219.53       135.31 o                         
   1  13   6        767.59        790.81       169.63 o                         
   2  13   6        351.22        424.99        52.97 o                         
   3  13   6         18.84         37.84        39.57 o                         
   4  13   6        372.50        441.39       115.03 o                         
  -8  14   6       1017.30       1160.12        73.69 o                         
  -7  14   6        363.25        369.25        44.67 o                         
  -6  14   6       1419.42       1476.28        88.02 o                         
  -5  14   6       1124.18       1107.64        59.51 o                         
  -4  14   6         37.46         51.92        35.64 o                         
  -3  14   6          2.75        -34.42        35.80 o                         
  -2  14   6         76.96         97.50        36.38 o                         
  -1  14   6        564.64        663.92        68.02 o                         
   0  14   6        758.49        891.56        97.46 o                         
   1  14   6        804.65        743.65       101.81 o                         
   2  14   6       1479.52       1490.06       106.00 o                         
   3  14   6         35.75         65.20        39.96 o                         
  -7  15   6        771.00        736.58        53.05 o                         
  -6  15   6        466.52        533.87        47.39 o                         
  -5  15   6         54.50         54.19        38.84 o                         
  -4  15   6        167.93        146.44        38.79 o                         
  -3  15   6        244.17        222.67        41.53 o                         
  -2  15   6        242.99        233.54        42.82 o                         
  -1  15   6          0.58          2.46        38.06 o                         
   0  15   6         10.36         10.15        39.92 o                         
   1  15   6         38.49         96.59        57.21 o                         
   2  15   6        118.21        115.18        56.37 o                         
  -5  16   6        168.50        210.22        43.24 o                         
  -4  16   6         21.12         -0.82        38.84 o                         
  -3  16   6        890.63        877.02        57.35 o                         
  -2  16   6       2780.66       3154.64       120.87 o                         
  -1  16   6        284.60        370.80        51.39 o                         
   0  16   6        319.89        255.76        64.06 o                         
   1  16   6         19.89         15.57        55.97 o                         
  -3  17   6          0.60        -19.12        46.54 o                         
  -2  17   6        152.31        160.83        47.76 o                         
 -12   1   7        235.13        235.90       102.97 o                         
 -11   1   7        329.62        383.49        59.87 o                         
 -10   1   7          9.21         -2.21        34.10 o                         
  -9   1   7       2767.66       2834.36       103.72 o                         
  -8   1   7         72.36         58.16        23.39 o                         
  -7   1   7       6478.67       6631.51       167.55 o                         
  -6   1   7        538.81        670.11        34.43 o                         
  -5   1   7        167.74        183.22        20.19 o                         
  -4   1   7       3558.00       3324.95        88.62 o                         
  -3   1   7       8083.24       7851.58       194.28 o                         
  -2   1   7       1120.33       1129.09        40.35 o                         
  -1   1   7       4056.19       4041.01       105.47 o                         
   0   1   7       1765.36       1843.73        56.00 o                         
   1   1   7        279.39        365.05        30.96 o                         
   2   1   7       3523.01       3653.86       119.14 o                         
   3   1   7       1549.22       1615.59        65.72 o                         
   4   1   7        104.70        104.00        27.29 o                         
   5   1   7        244.95        287.43        33.35 o                         
   6   1   7       1269.56       1339.08        62.18 o                         
 -12   2   7        460.80        451.81        62.32 o                         
 -11   2   7       1797.84       1894.20        92.40 o                         
 -10   2   7        490.66        452.59        37.99 o                         
  -9   2   7       1282.06       1241.98        60.40 o                         
  -8   2   7       1776.33       1834.29        66.45 o                         
  -7   2   7          1.25         39.48        22.36 o                         
  -6   2   7        186.62        154.35        28.18 o                         
  -5   2   7       1125.92       1082.54        40.44 o                         
  -4   2   7       1271.66       1213.03        41.34 o                         
  -3   2   7        333.37        364.93        21.97 o                         
  -2   2   7      12019.81      12049.07       292.46 o                         
  -1   2   7       5350.82       5253.39       133.55 o                         
   0   2   7       5054.39       5055.99       128.99 o                         
   1   2   7       3598.14       3768.13       120.78 o                         
   2   2   7         55.98         38.54        24.22 o                         
   3   2   7       1158.34       1140.02        53.19 o                         
   4   2   7        488.66        539.81        38.90 o                         
   5   2   7         39.98         52.94        29.62 o                         
   6   2   7         76.38         88.49        32.67 o                         
 -12   3   7          0.01         -1.79        48.78 o                         
 -11   3   7       1366.88       1616.83        74.61 o                         
 -10   3   7       1154.05       1283.72        62.64 o                         
  -9   3   7         10.52          6.83        32.58 o                         
  -8   3   7         40.40         64.78        27.72 o                         
  -7   3   7        349.38        396.58        29.89 o                         
  -6   3   7       9552.88       9333.56       255.17 o                         
  -5   3   7      22189.11      20713.33       552.53 o                         
  -4   3   7       1125.17       1161.27        43.18 o                         
  -3   3   7        969.66        956.77        36.04 o                         
  -2   3   7        868.64        844.98        33.45 o                         
  -1   3   7        310.37        353.24        24.79 o                         
   0   3   7       1780.62       1857.82        55.68 o                         
   1   3   7       1284.76       1230.51        47.17 o                         
   2   3   7        355.59        360.53        30.38 o                         
   3   3   7        726.67        728.87        41.38 o                         
   4   3   7       7986.62       7801.20       235.22 o                         
   5   3   7       2739.44       2657.26        95.60 o                         
   6   3   7         14.04         30.94        29.83 o                         
 -11   4   7       1258.29       1470.55        96.59 o                         
 -10   4   7       4716.97       4855.21       160.21 o                         
  -9   4   7       1069.09       1123.85        58.38 o                         
  -8   4   7        669.10        662.17        40.93 o                         
  -7   4   7          3.45          2.69        25.06 o                         
  -6   4   7       1382.22       1372.34        52.33 o                         
  -5   4   7        181.57        177.62        26.48 o                         
  -4   4   7        577.93        596.35        38.67 o                         
  -3   4   7        894.61        870.74        35.63 o                         
  -2   4   7        275.87        298.09        20.57 o                         
  -1   4   7      16136.00      16141.70       388.77 o                         
   0   4   7      13033.11      13239.94       326.19 o                         
   1   4   7        107.67         81.89        20.22 o                         
   2   4   7        518.51        494.41        39.44 o                         
   3   4   7          2.88          4.41        25.40 o                         
   4   4   7        138.70        175.21        30.43 o                         
   5   4   7       1152.85       1173.92        57.08 o                         
   6   4   7          1.26         56.86        30.51 o                         
 -11   5   7         21.67         22.35        31.21 o                         
 -10   5   7        512.05        591.35        43.56 o                         
  -9   5   7       2409.88       2556.21        96.77 o                         
  -8   5   7        242.76        272.23        41.87 o                         
  -7   5   7       3748.33       3673.01       186.20 o                         
  -6   5   7       4448.85       4190.17       137.82 o                         
  -5   5   7       1473.38       1453.04        53.02 o                         
  -4   5   7       1288.08       1243.88        47.69 o                         
  -3   5   7        229.19        204.85        23.27 o                         
  -2   5   7       4523.90       4381.91       112.77 o                         
  -1   5   7       1841.54       1935.06        59.57 o                         
   0   5   7       1860.21       1847.62        61.24 o                         
   1   5   7       3432.64       3357.26        98.11 o                         
   2   5   7        124.55        146.04        38.77 o                         
   3   5   7        597.63        623.42        53.74 o                         
   4   5   7        460.46        426.00        36.06 o                         
   5   5   7       1228.29       1264.86        60.14 o                         
   6   5   7        786.91        828.73        48.18 o                         
 -11   6   7        791.95        909.27        51.76 o                         
 -10   6   7         34.81         34.22        31.35 o                         
  -9   6   7        323.05        330.65        35.45 o                         
  -8   6   7         23.45          9.67        33.30 o                         
  -7   6   7       2542.23       2543.60       156.40 o                         
  -6   6   7       3316.92       3039.09       105.89 o                         
  -5   6   7       2282.54       2188.77        82.25 o                         
  -4   6   7      11419.24      10875.53       294.75 o                         
  -3   6   7          4.63         23.80        20.94 o                         
  -2   6   7       1622.94       1604.81        57.67 o                         
  -1   6   7          0.17         36.92        16.43 o                         
   0   6   7         41.48         61.88        19.50 o                         
   1   6   7       2176.28       2181.21        69.88 o                         
   2   6   7         65.89        104.17        26.69 o                         
   3   6   7       4935.63       4891.10       154.51 o                         
   4   6   7        510.65        488.08        42.01 o                         
   5   6   7       1512.47       1577.40        73.74 o                         
   6   6   7        553.84        627.18        43.84 o                         
 -11   7   7         70.21         40.72        33.74 o                         
 -10   7   7        110.71        163.82        34.74 o                         
  -9   7   7        666.20        638.78        42.47 o                         
  -8   7   7        667.19        673.13        48.38 o                         
  -7   7   7        472.14        441.85        36.64 o                         
  -6   7   7         87.68         78.85        29.03 o                         
  -5   7   7         64.63         56.96        27.34 o                         
  -4   7   7        870.89        854.53        45.45 o                         
  -3   7   7       4352.32       4097.48       119.72 o                         
  -2   7   7       4092.89       3997.45       117.38 o                         
  -1   7   7        179.31        200.35        25.52 o                         
   0   7   7        851.36        943.00        39.64 o                         
   1   7   7       3703.19       3787.16       110.09 o                         
   2   7   7       3017.06       2976.88       162.91 o                         
   3   7   7        433.47        360.05        33.59 o                         
   4   7   7         99.97        153.12        50.99 o                         
   5   7   7         12.56         45.12        30.75 o                         
 -10   8   7        138.02        146.01        33.61 o                         
  -9   8   7       1295.00       1435.69        67.07 o                         
  -8   8   7       9541.52       9388.68       309.10 o                         
  -7   8   7       3695.68       3569.01       157.56 o                         
  -6   8   7        865.20        844.46        47.48 o                         
  -5   8   7        150.53        112.39        28.86 o                         
  -4   8   7        775.58        815.57        45.98 o                         
  -3   8   7       6030.64       5876.87       188.56 o                         
  -2   8   7       4973.55       4868.51       140.13 o                         
  -1   8   7        671.43        680.06        53.10 o                         
   0   8   7        391.14        368.61        32.22 o                         
   1   8   7       4288.47       4388.63       125.19 o                         
   2   8   7       3580.27       3728.62       110.83 o                         
   3   8   7         14.78         48.59        37.24 o                         
   4   8   7         25.61         55.98        43.03 o                         
   5   8   7          1.13         48.58        31.46 o                         
 -10   9   7         22.30         55.47        33.72 o                         
  -9   9   7        265.98        223.07        35.67 o                         
  -8   9   7        608.85        706.21        45.81 o                         
  -7   9   7       1063.48       1030.25        58.11 o                         
  -6   9   7         66.74         39.01        29.17 o                         
  -5   9   7        195.54        170.73        31.00 o                         
  -4   9   7       2835.52       2743.39       101.41 o                         
  -3   9   7       4417.80       4302.79       144.35 o                         
  -2   9   7       1799.10       1781.63        74.76 o                         
  -1   9   7          5.63         37.50        24.71 o                         
   0   9   7        433.23        522.65        42.13 o                         
   1   9   7       1948.47       2032.28        79.79 o                         
   2   9   7       3237.18       3310.55       155.04 o                         
   3   9   7        589.29        701.11        43.86 o                         
   4   9   7         52.10        126.45        31.71 o                         
   5   9   7        120.76        206.52        54.27 o                         
 -10  10   7        902.03       1096.89        88.30 o                         
  -9  10   7        611.55        623.35        46.08 o                         
  -8  10   7         72.31         49.14        33.41 o                         
  -7  10   7        812.06        795.70        48.82 o                         
  -6  10   7       2310.97       2255.63        99.35 o                         
  -5  10   7        367.35        360.48        38.56 o                         
  -4  10   7       4133.29       3997.74       136.62 o                         
  -3  10   7        174.30        144.24        30.99 o                         
  -2  10   7         26.59         17.61        28.56 o                         
  -1  10   7       1420.89       1402.80        74.29 o                         
   0  10   7        970.66        990.56        66.33 o                         
   1  10   7          0.71         20.22        29.33 o                         
   2  10   7        138.04        112.64        32.09 o                         
   3  10   7       1786.00       1776.67       154.04 o                         
   4  10   7          2.30         20.05        30.52 o                         
  -9  11   7        344.54        406.95        42.09 o                         
  -8  11   7         55.72         62.03        33.42 o                         
  -7  11   7        613.72        670.00        48.00 o                         
  -6  11   7         15.30         72.00        31.83 o                         
  -5  11   7        846.58        856.47        57.43 o                         
  -4  11   7         30.99         30.76        33.19 o                         
  -3  11   7         20.87         21.33        31.41 o                         
  -2  11   7        758.91        740.38        47.39 o                         
  -1  11   7        130.56        154.98        34.80 o                         
   0  11   7        747.89        683.32        54.36 o                         
   1  11   7        564.43        585.15        46.42 o                         
   2  11   7         32.01         69.47        32.36 o                         
   3  11   7          3.24         29.01        38.32 o                         
   4  11   7        199.61        287.22        66.97 o                         
  -9  12   7        222.21        185.39        38.54 o                         
  -8  12   7         54.20         45.23        34.44 o                         
  -7  12   7        155.96        161.59        37.17 o                         
  -6  12   7        213.51        243.06        37.42 o                         
  -5  12   7          5.72        -18.80        31.75 o                         
  -4  12   7        687.62        616.60        46.97 o                         
  -3  12   7          1.30        -10.16        32.60 o                         
  -2  12   7          0.26        -18.12        33.93 o                         
  -1  12   7        850.25        781.47        55.30 o                         
   0  12   7        438.17        397.24        46.85 o                         
   1  12   7        414.62        417.49        38.31 o                         
   2  12   7         57.62         63.52        36.12 o                         
   3  12   7        285.55        332.37        51.08 o                         
  -8  13   7        217.00        224.58        40.99 o                         
  -7  13   7          5.38        -10.75        35.98 o                         
  -6  13   7        301.74        364.71        41.31 o                         
  -5  13   7       1531.15       1521.19        74.23 o                         
  -4  13   7        104.00         98.44        37.40 o                         
  -3  13   7         16.24         37.59        34.51 o                         
  -2  13   7       1532.09       1577.42        86.14 o                         
  -1  13   7        455.37        509.06        51.42 o                         
   0  13   7        834.65        908.54        62.23 o                         
   1  13   7       1049.36       1173.79       201.74 o                         
   2  13   7         29.02         92.17        39.46 o                         
  -7  14   7        556.62        559.37        48.47 o                         
  -6  14   7        136.38        168.43        39.21 o                         
  -5  14   7          0.48        -24.71        36.90 o                         
  -4  14   7        295.02        228.18        39.50 o                         
  -3  14   7       1092.70       1061.28        61.07 o                         
  -2  14   7       1873.38       1890.50        89.14 o                         
  -1  14   7        267.55        280.69        46.60 o                         
   0  14   7         77.13        152.49        51.52 o                         
   1  14   7        429.70        554.91        73.07 o                         
   2  14   7        283.48        246.15        75.45 o                         
  -6  15   7          1.13        -30.45        38.67 o                         
  -5  15   7          8.68         31.49        41.87 o                         
  -4  15   7        865.24        902.12        62.49 o                         
  -3  15   7       2512.48       2691.12       107.74 o                         
  -2  15   7        167.39        161.03        41.12 o                         
  -1  15   7         35.56         12.32        41.40 o                         
   0  15   7        100.61         45.77        40.77 o                         
  -4  16   7        612.10        542.83        49.27 o                         
  -3  16   7        622.13        708.85        54.52 o                         
  -2  16   7         72.26         70.13        44.08 o                         
 -11   0   8        207.26        162.66        92.77 o                         
 -10   0   8        446.05        406.95       100.81 o                         
  -9   0   8       3980.31       3914.43       190.55 o                         
  -8   0   8       5368.84       5407.50       251.79 o                         
  -7   0   8         88.75        143.61        33.94 o                         
  -6   0   8       1680.18       1505.28       119.08 o                         
  -5   0   8       5955.58       6001.04       215.27 o                         
  -4   0   8       7075.53       7021.73       249.31 o                         
  -3   0   8         81.04         87.05        27.89 o                         
  -2   0   8        384.78        451.42        37.57 o                         
  -1   0   8          2.46         52.84        26.81 o                         
   0   0   8       7781.65       7956.53       337.44 o                         
   1   0   8      24029.00      23692.27      1138.90 o                         
   2   0   8       1694.49       1801.20       115.96 o                         
   3   0   8       1619.06       1581.20        94.93 o                         
   4   0   8         46.37        146.80        42.51 o                         
   5   0   8        579.47        565.07        65.56 o                         
 -11   1   8         14.57        -55.52        55.52 o                         
 -10   1   8        651.73        704.51        74.76 o                         
  -9   1   8       3697.47       3829.76       158.81 o                         
  -8   1   8       3169.29       3250.57       101.74 o                         
  -7   1   8         67.62         71.04        24.43 o                         
  -6   1   8       1712.63       1657.27        77.53 o                         
  -5   1   8       5859.00       5937.46       151.09 o                         
  -4   1   8      10502.59      10328.21       254.10 o                         
  -3   1   8       1041.49       1039.24        39.61 o                         
  -2   1   8          5.17         27.08        18.56 o                         
  -1   1   8         60.26         78.34        19.12 o                         
   0   1   8        588.67        585.29        36.86 o                         
   1   1   8        969.24       1056.63        72.84 o                         
   2   1   8        165.29        254.48        28.68 o                         
   3   1   8         36.24         57.11        27.26 o                         
   4   1   8        391.69        385.23        35.00 o                         
   5   1   8       2849.75       2812.86       100.41 o                         
 -11   2   8        355.39        384.35        61.22 o                         
 -10   2   8       3703.21       3885.70       159.64 o                         
  -9   2   8        324.68        355.87        38.42 o                         
  -8   2   8        515.60        548.05        54.39 o                         
  -7   2   8        161.29        177.44        26.87 o                         
  -6   2   8        450.78        464.82        43.20 o                         
  -5   2   8        608.79        551.79        32.86 o                         
  -4   2   8        333.91        377.78        24.46 o                         
  -3   2   8       9946.67       9724.28       239.18 o                         
  -2   2   8       1026.62       1056.23        40.78 o                         
  -1   2   8       8087.14       8146.08       202.42 o                         
   0   2   8       4240.86       4200.42       119.53 o                         
   1   2   8         34.33         70.06        25.48 o                         
   2   2   8        655.43        695.52        60.17 o                         
   3   2   8        802.79        723.47        41.77 o                         
   4   2   8        776.65        782.90        44.44 o                         
   5   2   8        987.82       1043.03        63.02 o                         
 -11   3   8         19.75         39.71        37.47 o                         
 -10   3   8         32.31         20.90        29.62 o                         
  -9   3   8          2.85         22.09        35.31 o                         
  -8   3   8       1210.45       1217.19        60.63 o                         
  -7   3   8       1427.26       1433.33        67.41 o                         
  -6   3   8        788.15        737.21        38.96 o                         
  -5   3   8       3091.17       2850.02        89.48 o                         
  -4   3   8          5.20         34.02        21.77 o                         
  -3   3   8         21.00         11.30        19.52 o                         
  -2   3   8         73.30         80.39        18.79 o                         
  -1   3   8       1578.08       1632.70        51.45 o                         
   0   3   8       2428.40       2479.46        79.23 o                         
   1   3   8        349.44        330.38        30.06 o                         
   2   3   8       3582.05       3462.98       114.89 o                         
   3   3   8         90.93        111.46        27.35 o                         
   4   3   8        492.51        496.21        36.97 o                         
   5   3   8          1.01         25.25        27.85 o                         
 -11   4   8          5.44         31.48        78.29 o                         
 -10   4   8        242.15        280.90        36.68 o                         
  -9   4   8         51.96         65.40        32.23 o                         
  -8   4   8         50.03         58.69        28.19 o                         
  -7   4   8       6015.56       5606.30       205.22 o                         
  -6   4   8       4742.00       4567.52       151.36 o                         
  -5   4   8         26.89         20.72        21.04 o                         
  -4   4   8       1257.06       1202.04        49.58 o                         
  -3   4   8        173.91        190.11        23.48 o                         
  -2   4   8         70.63         60.74        17.77 o                         
  -1   4   8       2525.08       2642.07        73.90 o                         
   0   4   8         42.61         75.72        21.28 o                         
   1   4   8        146.41        202.09        33.21 o                         
   2   4   8        781.94        803.31        44.53 o                         
   3   4   8       3068.73       3057.52       108.91 o                         
   4   4   8        344.58        358.08        34.16 o                         
   5   4   8         96.91        144.19        46.62 o                         
 -11   5   8       2823.19       3180.72       116.70 o                         
 -10   5   8        273.25        295.51        35.72 o                         
  -9   5   8         24.11        -16.57        29.73 o                         
  -8   5   8        576.61        600.63        42.12 o                         
  -7   5   8        792.55        720.05        45.26 o                         
  -6   5   8       1775.91       1715.83        70.46 o                         
  -5   5   8       2038.70       2051.67        69.69 o                         
  -4   5   8         69.53         92.65        22.29 o                         
  -3   5   8        861.87        871.88        40.23 o                         
  -2   5   8      13219.42      12586.31       339.31 o                         
  -1   5   8       2835.54       2961.27       110.86 o                         
   0   5   8        359.18        398.64        27.75 o                         
   1   5   8         11.97          7.89        23.74 o                         
   2   5   8        182.00        174.32        27.93 o                         
   3   5   8        963.81       1009.16        58.20 o                         
   4   5   8       1795.28       1772.72        91.32 o                         
   5   5   8         56.86         94.07        38.83 o                         
 -11   6   8          2.80        -29.61        33.13 o                         
 -10   6   8          0.67        -26.38        32.85 o                         
  -9   6   8        865.48        846.47        63.20 o                         
  -8   6   8       2660.79       2652.42       102.75 o                         
  -7   6   8       1324.44       1197.53        64.27 o                         
  -6   6   8       1283.03       1182.19        58.73 o                         
  -5   6   8       2820.96       2704.90        97.98 o                         
  -4   6   8       1143.11       1092.69        46.36 o                         
  -3   6   8        198.31        184.74        23.95 o                         
  -2   6   8        667.92        641.61        47.52 o                         
  -1   6   8        321.70        337.88        31.64 o                         
   0   6   8       1109.93       1176.05        62.38 o                         
   1   6   8       3696.03       3781.09       150.36 o                         
   2   6   8       1511.81       1581.61        66.42 o                         
   3   6   8        281.57        311.02        44.63 o                         
   4   6   8        228.93        279.02        53.68 o                         
   5   6   8        151.42        235.02        55.02 o                         
 -11   7   8         38.92         -5.28        38.85 o                         
 -10   7   8        648.16        724.36        48.27 o                         
  -9   7   8       2984.84       3220.82       192.42 o                         
  -8   7   8         12.31          4.55        30.07 o                         
  -7   7   8        463.36        443.26        36.78 o                         
  -6   7   8        324.93        358.07        35.10 o                         
  -5   7   8         75.85        142.44        30.47 o                         
  -4   7   8       8051.94       7353.06       231.37 o                         
  -3   7   8       4618.92       4296.79       125.42 o                         
  -2   7   8        173.46        182.19        25.00 o                         
  -1   7   8          8.44         32.47        25.14 o                         
   0   7   8       2417.71       2453.98        92.30 o                         
   1   7   8          3.13         20.21        23.63 o                         
   2   7   8       1257.15       1233.08        63.65 o                         
   3   7   8          8.68         29.55        28.30 o                         
   4   7   8        197.70        225.52        33.77 o                         
 -10   8   8        277.24        292.63        37.42 o                         
  -9   8   8        224.89        226.48        35.60 o                         
  -8   8   8         88.37         83.99        31.76 o                         
  -7   8   8         21.80        -21.86        28.17 o                         
  -6   8   8         49.34         77.04        29.85 o                         
  -5   8   8         58.38         80.88        30.17 o                         
  -4   8   8        276.98        302.79        33.31 o                         
  -3   8   8        458.38        439.66        36.01 o                         
  -2   8   8        178.73        187.13        25.15 o                         
  -1   8   8         52.17         38.99        28.92 o                         
   0   8   8        911.43        839.38        46.42 o                         
   1   8   8        812.87        831.78        46.10 o                         
   2   8   8        228.33        276.23        40.23 o                         
   3   8   8          2.29         50.02        35.33 o                         
   4   8   8          3.10         42.98        38.47 o                         
 -10   9   8         96.39        115.74        36.03 o                         
  -9   9   8        454.79        437.35        40.73 o                         
  -8   9   8       1130.12       1077.88        57.33 o                         
  -7   9   8        953.51        856.42        50.28 o                         
  -6   9   8        726.40        665.74        44.49 o                         
  -5   9   8       1791.84       1784.04        75.69 o                         
  -4   9   8        596.10        543.87        40.55 o                         
  -3   9   8        916.53        962.75        55.13 o                         
  -2   9   8         12.66         27.61        27.87 o                         
  -1   9   8        405.26        437.40        35.43 o                         
   0   9   8       2900.60       2828.17       101.68 o                         
   1   9   8        249.11        252.06        33.94 o                         
   2   9   8       2785.00       2847.23       158.50 o                         
   3   9   8        178.65        257.95        42.21 o                         
   4   9   8        402.30        488.48       118.44 o                         
  -9  10   8          1.79        -32.28        32.96 o                         
  -8  10   8       1379.64       1278.40        67.03 o                         
  -7  10   8       1882.46       1881.17        88.37 o                         
  -6  10   8       2207.54       2223.57        93.70 o                         
  -5  10   8       1515.17       1473.55        69.78 o                         
  -4  10   8          0.13        -30.06        54.63 o                         
  -3  10   8       1987.02       1981.91       117.74 o                         
  -2  10   8       1100.84       1098.77        79.18 o                         
  -1  10   8          2.97         28.89        35.96 o                         
   0  10   8          9.91         24.09        28.84 o                         
   1  10   8        338.49        335.08        37.06 o                         
   2  10   8         28.13         36.41        37.74 o                         
   3  10   8        235.08        313.48        44.22 o                         
  -9  11   8        138.93        135.38        36.97 o                         
  -8  11   8          1.18          3.36        34.69 o                         
  -7  11   8         67.95         68.50        38.21 o                         
  -6  11   8        371.48        367.63        49.72 o                         
  -5  11   8        182.06        194.00        34.86 o                         
  -4  11   8        148.09        159.15        37.31 o                         
  -3  11   8        369.16        373.76        38.98 o                         
  -2  11   8       7964.26       8047.59       297.22 o                         
  -1  11   8       4178.15       3947.62       202.47 o                         
   0  11   8         12.19         43.92        36.83 o                         
   1  11   8        205.06        210.28        34.09 o                         
   2  11   8        124.03        194.64        47.48 o                         
   3  11   8        974.61        939.44       105.76 o                         
  -8  12   8        226.05        218.35        38.49 o                         
  -7  12   8       3954.48       3912.83       137.87 o                         
  -6  12   8       3795.21       3805.29       134.55 o                         
  -5  12   8        168.58        174.65        36.66 o                         
  -4  12   8        448.33        384.32        40.75 o                         
  -3  12   8         16.70         27.91        34.73 o                         
  -2  12   8        171.47        165.95        40.60 o                         
  -1  12   8       1142.94       1175.14        69.87 o                         
   0  12   8          2.16         -8.33        37.45 o                         
   1  12   8        123.81        163.84        40.41 o                         
   2  12   8        912.23       1108.10       133.57 o                         
  -7  13   8        563.71        550.79        51.15 o                         
  -6  13   8        363.02        402.82        44.05 o                         
  -5  13   8        575.34        574.42        46.99 o                         
  -4  13   8        176.75        147.50        37.88 o                         
  -3  13   8        781.42        687.15        48.92 o                         
  -2  13   8        837.74        758.39        57.60 o                         
  -1  13   8        973.79       1020.28        72.49 o                         
   0  13   8        651.00        705.56        57.46 o                         
   1  13   8          9.34         16.32        37.41 o                         
  -6  14   8          3.87        -32.50        56.77 o                         
  -5  14   8        762.73        826.12        55.32 o                         
  -4  14   8          3.82         19.47        35.51 o                         
  -3  14   8       1724.36       1818.79        83.67 o                         
  -2  14   8        383.34        393.10        46.86 o                         
  -1  14   8        761.65        765.90        66.24 o                         
   0  14   8        531.46        605.80        55.17 o                         
  -4  15   8        346.29        367.08        43.85 o                         
  -3  15   8          5.06         -4.05        40.95 o                         
  -2  15   8         22.92          5.89        41.22 o                         
 -11   1   9        212.10         64.07        66.95 o                         
 -10   1   9       1279.95       1487.70       115.62 o                         
  -9   1   9       1724.01       1721.94        93.44 o                         
  -8   1   9         47.52         43.50        31.29 o                         
  -7   1   9        451.78        411.83        38.68 o                         
  -6   1   9       4307.97       4292.06       127.73 o                         
  -5   1   9          1.44         11.91        22.69 o                         
  -4   1   9       6521.73       6589.53       167.18 o                         
  -3   1   9        991.47       1020.79        40.82 o                         
  -2   1   9       1467.34       1401.46        50.74 o                         
  -1   1   9        921.68       1016.70        44.94 o                         
   0   1   9       2586.30       2770.89        97.12 o                         
   1   1   9         22.05         72.22        26.43 o                         
   2   1   9        121.07        161.98        28.98 o                         
   3   1   9       1218.47       1229.72        64.45 o                         
   4   1   9        395.88        372.32        34.56 o                         
 -11   2   9       1020.12       1001.93        84.96 o                         
 -10   2   9         93.84        101.63        43.60 o                         
  -9   2   9        614.11        703.36        74.09 o                         
  -8   2   9        866.79        922.16        55.94 o                         
  -7   2   9          7.55        -10.04        24.83 o                         
  -6   2   9        766.63        727.03        39.98 o                         
  -5   2   9       2268.67       2285.72        76.93 o                         
  -4   2   9       2698.44       2540.21        83.02 o                         
  -3   2   9        291.43        366.27        33.65 o                         
  -2   2   9       2422.49       2526.18        73.30 o                         
  -1   2   9       1419.33       1478.15        55.60 o                         
   0   2   9        423.57        501.65        36.00 o                         
   1   2   9       2303.97       2500.00        89.61 o                         
   2   2   9       1192.00       1240.18        56.52 o                         
   3   2   9        483.20        465.03        39.89 o                         
   4   2   9        491.05        464.99        37.34 o                         
 -11   3   9        339.81        310.39        45.47 o                         
 -10   3   9         20.51        -32.41        54.72 o                         
  -9   3   9        402.45        385.36        66.49 o                         
  -8   3   9       8984.91       8928.00       280.26 o                         
  -7   3   9       6461.58       6000.51       194.53 o                         
  -6   3   9         18.61         34.44        24.30 o                         
  -5   3   9        338.04        325.99        28.88 o                         
  -4   3   9         87.76         79.26        24.08 o                         
  -3   3   9       3812.71       3664.95       109.69 o                         
  -2   3   9       5395.74       5306.74       147.76 o                         
  -1   3   9        238.94        252.54        25.91 o                         
   0   3   9        380.77        404.07        33.13 o                         
   1   3   9       2698.46       2697.10        94.33 o                         
   2   3   9       3019.18       3023.28       103.14 o                         
   3   3   9         18.74         71.44        28.76 o                         
   4   3   9         44.04         80.69        28.38 o                         
 -11   4   9         79.78         45.87        39.53 o                         
 -10   4   9        676.83        720.29        61.03 o                         
  -9   4   9          2.28         -7.88        40.21 o                         
  -8   4   9        186.86        181.15        33.69 o                         
  -7   4   9       2068.92       1948.25        93.33 o                         
  -6   4   9         22.42         60.55        50.53 o                         
  -5   4   9        854.35        848.81        42.59 o                         
  -4   4   9       1223.09       1220.65        57.47 o                         
  -3   4   9       9161.59       8756.61       240.20 o                         
  -2   4   9       4339.49       4267.41       124.87 o                         
  -1   4   9         63.47        115.59        22.97 o                         
   0   4   9         28.02         59.29        24.86 o                         
   1   4   9        814.94        839.54        45.91 o                         
   2   4   9       4773.69       4767.66       150.77 o                         
   3   4   9       1419.88       1467.07        64.43 o                         
   4   4   9        101.88        175.06        36.14 o                         
 -11   5   9        471.48        519.04        61.48 o                         
 -10   5   9         11.49         12.48        33.54 o                         
  -9   5   9        348.37        334.21        39.07 o                         
  -8   5   9        764.32        824.83        63.17 o                         
  -7   5   9       1245.28       1183.74        59.10 o                         
  -6   5   9       1897.39       1729.14        90.43 o                         
  -5   5   9        102.99        110.85        27.97 o                         
  -4   5   9       5036.93       4854.79       139.86 o                         
  -3   5   9        761.26        700.49        36.12 o                         
  -2   5   9        108.73        112.76        22.95 o                         
  -1   5   9          4.67         27.33        24.87 o                         
   0   5   9         37.47         50.63        26.27 o                         
   1   5   9         17.64         43.95        26.83 o                         
   2   5   9         27.72         68.23        27.10 o                         
   3   5   9       1450.83       1568.03        67.12 o                         
   4   5   9        491.14        518.87        37.86 o                         
 -10   6   9          5.16        -24.77        33.26 o                         
  -9   6   9       3306.78       3240.48       117.61 o                         
  -8   6   9        960.60        962.17        63.87 o                         
  -7   6   9       2376.36       2205.19        86.63 o                         
  -6   6   9       3899.36       3557.96       122.74 o                         
  -5   6   9          1.43         34.98        28.40 o                         
  -4   6   9        124.04        173.37        30.45 o                         
  -3   6   9        132.26        158.37        24.12 o                         
  -2   6   9       2139.28       2018.97       129.79 o                         
  -1   6   9       2806.89       2720.39        95.69 o                         
   0   6   9        973.45       1028.95        85.82 o                         
   1   6   9       2912.20       2968.40       160.98 o                         
   2   6   9         16.18         89.65        27.73 o                         
   3   6   9        505.33        513.72        37.55 o                         
 -10   7   9       1181.84       1187.67        61.06 o                         
  -9   7   9        209.37        270.36        36.86 o                         
  -8   7   9         11.32        -11.78        38.12 o                         
  -7   7   9        121.13        138.45        34.06 o                         
  -6   7   9         68.11         95.40        30.73 o                         
  -5   7   9        467.46        428.53        36.83 o                         
  -4   7   9        492.11        485.61        38.95 o                         
  -3   7   9        170.45        173.68        26.36 o                         
  -2   7   9        422.62        421.89        35.51 o                         
  -1   7   9       4645.35       4508.64       148.18 o                         
   0   7   9       4082.00       3944.34       242.47 o                         
   1   7   9        885.01        891.36        59.30 o                         
   2   7   9        376.20        450.93        48.04 o                         
   3   7   9        372.10        434.65        46.74 o                         
 -10   8   9        855.54        975.71        79.12 o                         
  -9   8   9         34.22         42.76        33.95 o                         
  -8   8   9         72.89         58.18        33.60 o                         
  -7   8   9          3.72         39.01        31.48 o                         
  -6   8   9       2672.45       2406.57        92.49 o                         
  -5   8   9      10758.34       9826.15       304.11 o                         
  -4   8   9       1495.07       1405.19        65.18 o                         
  -3   8   9       1349.73       1314.42        63.69 o                         
  -2   8   9        193.25        228.77        47.67 o                         
  -1   8   9        860.36        815.42        50.44 o                         
   0   8   9         63.80        100.64        28.48 o                         
   1   8   9        810.23        889.06        58.69 o                         
   2   8   9         23.32         88.45        46.35 o                         
   3   8   9         49.34        153.37        40.12 o                         
  -9   9   9        597.68        569.25        46.45 o                         
  -8   9   9         63.61         45.45        37.13 o                         
  -7   9   9          0.55          8.85        31.70 o                         
  -6   9   9        449.65        470.91        42.12 o                         
  -5   9   9        696.32        661.20        58.11 o                         
  -4   9   9          2.81         18.54        29.99 o                         
  -3   9   9         20.48         18.99        30.56 o                         
  -2   9   9       1073.54        977.82        62.23 o                         
  -1   9   9       4211.57       4002.30       131.66 o                         
   0   9   9       2867.10       2781.58       115.61 o                         
   1   9   9        694.32        731.33        85.20 o                         
   2   9   9          4.81         62.15        44.39 o                         
  -9  10   9        682.86        682.80        48.78 o                         
  -8  10   9         65.22         82.49        35.76 o                         
  -7  10   9       2281.09       2253.73        90.97 o                         
  -6  10   9       1406.82       1293.89        74.09 o                         
  -5  10   9         73.05         41.31        33.41 o                         
  -4  10   9        742.29        758.65        49.84 o                         
  -3  10   9       1239.03       1179.37        68.38 o                         
  -2  10   9        106.93         40.44        36.72 o                         
  -1  10   9        917.93        948.49        67.40 o                         
   0  10   9        342.68        341.61        36.18 o                         
   1  10   9        927.14        914.09       115.31 o                         
   2  10   9        562.41        571.19        51.20 o                         
  -8  11   9        147.45        152.44        36.02 o                         
  -7  11   9         34.35         28.67        44.52 o                         
  -6  11   9        255.39        249.06        36.69 o                         
  -5  11   9        100.67        124.27        34.33 o                         
  -4  11   9        583.02        607.75        49.93 o                         
  -3  11   9        135.47         92.79        37.45 o                         
  -2  11   9        996.00        982.05        64.27 o                         
  -1  11   9         21.65        -35.50        36.04 o                         
   0  11   9         86.78        127.27        38.67 o                         
   1  11   9         41.64         97.63       171.00 o                         
  -7  12   9        186.15        180.34        39.43 o                         
  -6  12   9        114.06         86.54        35.72 o                         
  -5  12   9          8.02         11.96        33.72 o                         
  -4  12   9        209.96        268.21        38.70 o                         
  -3  12   9        701.38        652.43        55.12 o                         
  -2  12   9         18.82         65.28        39.27 o                         
  -1  12   9        484.24        446.99        49.00 o                         
   0  12   9         16.19         30.28        36.71 o                         
  -6  13   9        172.44        225.37        40.57 o                         
  -5  13   9          1.34        -23.81        34.95 o                         
  -4  13   9        293.65        258.44        42.85 o                         
  -3  13   9        143.27         91.57        40.39 o                         
  -2  13   9       1130.71       1074.44        67.58 o                         
  -1  13   9        161.17        144.90        41.10 o                         
  -4  14   9       1086.53        983.11        66.95 o                         
  -3  14   9         27.87         71.12        68.65 o                         
 -11   0  10       5173.26       5368.25       395.20 o                         
 -10   0  10        999.37        948.72       139.77 o                         
  -9   0  10        814.78        883.16       136.06 o                         
  -8   0  10          8.65          6.89        46.44 o                         
  -7   0  10        871.29        946.53        77.58 o                         
  -6   0  10         12.96         61.54        84.42 o                         
  -5   0  10       1182.47       1288.83        87.40 o                         
  -4   0  10        312.72        308.64        39.30 o                         
  -3   0  10        313.03        351.07        39.87 o                         
  -2   0  10      13016.82      13032.04       539.58 o                         
  -1   0  10      10774.97      10979.89       737.83 o                         
   0   0  10         24.74         55.68        38.17 o                         
   1   0  10        437.89        492.08        52.72 o                         
   2   0  10         12.10        103.64        38.78 o                         
   3   0  10        559.95        601.30        57.89 o                         
 -11   1  10        286.31        203.12       181.21 o                         
 -10   1  10         76.22        -29.29        66.80 o                         
  -9   1  10         70.71         28.18        62.75 o                         
  -8   1  10        808.83        801.90       112.04 o                         
  -7   1  10       4838.99       4926.01       166.93 o                         
  -6   1  10       7630.09       7686.60       245.04 o                         
  -5   1  10       1740.40       1793.84        67.63 o                         
  -4   1  10         60.48         76.71        25.17 o                         
  -3   1  10        861.76        955.52        42.27 o                         
  -2   1  10        520.61        545.47        33.89 o                         
  -1   1  10        491.16        644.18        41.24 o                         
   0   1  10          1.02         59.99        27.71 o                         
   1   1  10          2.31        -18.12        27.14 o                         
   2   1  10        531.38        470.46        37.12 o                         
   3   1  10       1608.11       1645.99        68.71 o                         
 -11   2  10        102.00         91.56        50.56 o                         
 -10   2  10        241.46        187.12        55.31 o                         
  -9   2  10        342.16        265.94        67.20 o                         
  -8   2  10        554.76        482.39        65.45 o                         
  -7   2  10       2288.67       2270.22       103.91 o                         
  -6   2  10        513.10        611.86        38.42 o                         
  -5   2  10       3667.88       3645.87       111.83 o                         
  -4   2  10        345.82        385.38        31.86 o                         
  -3   2  10       2692.23       2681.35        86.99 o                         
  -2   2  10        120.15        125.55        29.92 o                         
  -1   2  10        636.39        745.27        43.12 o                         
   0   2  10       3004.55       3163.26       107.41 o                         
   1   2  10        131.09        188.88        30.56 o                         
   2   2  10       3063.29       3128.90       106.36 o                         
   3   2  10        762.70        727.23        52.31 o                         
 -11   3  10         56.30        119.11        57.88 o                         
 -10   3  10       1094.85       1108.06       118.57 o                         
  -9   3  10         74.77         69.85        84.99 o                         
  -8   3  10        360.61        295.13        49.74 o                         
  -7   3  10        318.18        332.98        55.42 o                         
  -6   3  10         61.20         92.36        27.84 o                         
  -5   3  10        163.74        170.63        28.68 o                         
  -4   3  10          1.70         13.15        24.45 o                         
  -3   3  10       2658.93       2564.01        84.03 o                         
  -2   3  10        639.66        669.35        41.80 o                         
  -1   3  10       1273.97       1388.87        74.68 o                         
   0   3  10       1503.81       1573.41        65.83 o                         
   1   3  10          2.58         70.08        27.34 o                         
   2   3  10         43.46         67.52        29.00 o                         
   3   3  10         28.97         47.53        27.31 o                         
 -10   4  10        113.09         91.64        40.73 o                         
  -9   4  10       2157.54       2114.23       158.24 o                         
  -8   4  10        790.01        815.37        50.96 o                         
  -7   4  10        160.36        118.27        37.89 o                         
  -6   4  10          2.25         40.73        35.60 o                         
  -5   4  10        227.35        228.72        34.97 o                         
  -4   4  10       3049.25       3058.04       102.02 o                         
  -3   4  10       2757.44       2563.04        82.91 o                         
  -2   4  10        202.94        177.07        30.02 o                         
  -1   4  10        166.46        133.96        37.12 o                         
   0   4  10        941.28        965.10        59.95 o                         
   1   4  10        688.77        685.69        40.87 o                         
   2   4  10        237.38        294.87        32.74 o                         
 -10   5  10          7.27         24.85        39.98 o                         
  -9   5  10        389.31        379.62        42.14 o                         
  -8   5  10       2652.12       2501.79       121.76 o                         
  -7   5  10        350.04        321.15        41.51 o                         
  -6   5  10         19.97         -7.69        27.94 o                         
  -5   5  10       2814.62       2782.92       108.82 o                         
  -4   5  10       3575.67       3418.62       104.73 o                         
  -3   5  10        344.01        368.76        29.86 o                         
  -2   5  10        503.48        436.39        35.65 o                         
  -1   5  10         31.13         84.99        36.37 o                         
   0   5  10        268.52        335.25        44.49 o                         
   1   5  10       4287.42       4308.84       200.73 o                         
   2   5  10       1549.71       1720.94        86.23 o                         
 -10   6  10       1163.10       1284.98        95.15 o                         
  -9   6  10         55.35         22.54        33.69 o                         
  -8   6  10        399.43        368.74        51.24 o                         
  -7   6  10        218.77        179.12        35.19 o                         
  -6   6  10        329.29        283.24        35.26 o                         
  -5   6  10       1301.57       1288.70        67.13 o                         
  -4   6  10       1075.74       1093.64        54.85 o                         
  -3   6  10        329.36        378.30        33.20 o                         
  -2   6  10       1188.66       1221.62        61.11 o                         
  -1   6  10       2255.19       2180.34        99.90 o                         
   0   6  10        222.35        266.06        46.18 o                         
   1   6  10        318.92        342.88        42.22 o                         
   2   6  10         13.67        115.76        36.58 o                         
  -9   7  10        148.38        139.11        38.53 o                         
  -8   7  10         86.50         70.74        34.08 o                         
  -7   7  10       2082.74       1918.87        81.53 o                         
  -6   7  10       3968.74       3723.01       204.69 o                         
  -5   7  10        128.74        132.15        32.20 o                         
  -4   7  10        230.18        214.18        36.19 o                         
  -3   7  10        277.69        252.93        37.49 o                         
  -2   7  10        411.83        454.66        36.84 o                         
  -1   7  10       2162.93       2100.25        96.67 o                         
   0   7  10        868.43        852.97        57.68 o                         
   1   7  10        250.19        287.29        54.59 o                         
   2   7  10        186.49        280.92        43.91 o                         
  -9   8  10          3.04        -31.64        34.00 o                         
  -8   8  10         48.83         -6.75        33.48 o                         
  -7   8  10         98.58        110.35        33.09 o                         
  -6   8  10         30.86         46.69        35.53 o                         
  -5   8  10        210.52        184.85        32.83 o                         
  -4   8  10         91.26        105.26        29.94 o                         
  -3   8  10         32.94         83.48        35.11 o                         
  -2   8  10        877.10        795.75        54.30 o                         
  -1   8  10        634.47        603.28        41.80 o                         
   0   8  10         55.58         62.08        38.02 o                         
   1   8  10          0.79         42.62        39.07 o                         
  -9   9  10        260.21        198.21        48.33 o                         
  -8   9  10        474.10        501.48        44.71 o                         
  -7   9  10         10.06         -1.91        47.04 o                         
  -6   9  10        397.98        381.25        39.14 o                         
  -5   9  10        223.52        221.48        33.63 o                         
  -4   9  10        220.30        241.85        37.31 o                         
  -3   9  10       1024.66       1004.10        64.44 o                         
  -2   9  10       1552.20       1455.41        85.90 o                         
  -1   9  10        519.26        525.33        47.83 o                         
   0   9  10        868.74        718.58        53.48 o                         
   1   9  10          6.05         64.71        39.63 o                         
  -8  10  10        989.10        921.78        55.43 o                         
  -7  10  10        539.52        501.50        44.28 o                         
  -6  10  10        401.38        347.76        37.74 o                         
  -5  10  10       2109.22       1821.93        80.22 o                         
  -4  10  10       1137.23       1151.14        59.84 o                         
  -3  10  10        167.96        104.47        38.49 o                         
  -2  10  10        103.44        106.82        38.34 o                         
  -1  10  10         40.95         47.70        41.27 o                         
   0  10  10        127.38        134.03        61.54 o                         
  -7  11  10         55.66         18.45        34.21 o                         
  -6  11  10        236.37        217.87        38.61 o                         
  -5  11  10        571.21        533.55        44.31 o                         
  -4  11  10       2577.59       2481.89       112.00 o                         
  -3  11  10        206.95        237.64        42.93 o                         
  -2  11  10          1.86        -35.48        35.48 o                         
  -1  11  10         65.33         54.81        36.36 o                         
  -6  12  10         76.47        100.70        50.12 o                         
  -5  12  10        320.46        286.66        40.20 o                         
  -4  12  10       2597.16       2601.32       122.00 o                         
  -3  12  10       1651.54       1684.49        88.59 o                         
  -2  12  10          2.03        -36.93        36.93 o                         
 -10   1  11        275.21        285.20        87.20 o                         
  -9   1  11        352.46        250.79        83.18 o                         
  -8   1  11       1112.26       1203.55        99.56 o                         
  -7   1  11       1518.72       1542.75        72.26 o                         
  -6   1  11       1760.66       1856.34        79.79 o                         
  -5   1  11          1.37         -3.76        29.05 o                         
  -4   1  11         88.34        108.05        30.36 o                         
  -3   1  11       2264.25       2339.88        89.39 o                         
  -2   1  11        181.16        227.43        39.86 o                         
  -1   1  11        957.99       1135.24        88.11 o                         
   0   1  11         13.55        103.85        29.26 o                         
   1   1  11        967.78       1019.18        52.48 o                         
 -10   2  11       1520.35       1449.81       263.16 o                         
  -9   2  11         85.07         16.15        98.41 o                         
  -8   2  11        651.14        700.25       115.20 o                         
  -7   2  11        438.55        398.07        49.06 o                         
  -6   2  11          8.30         20.03        30.05 o                         
  -5   2  11        252.74        274.05        34.50 o                         
  -4   2  11        516.58        535.81        37.23 o                         
  -3   2  11          5.60         26.15        29.00 o                         
  -2   2  11       1274.08       1288.19       123.34 o                         
  -1   2  11       2165.82       2301.50       128.47 o                         
   0   2  11        888.61        922.94        58.64 o                         
   1   2  11       1650.49       1719.15        70.27 o                         
 -10   3  11       1936.43       2109.71       165.92 o                         
  -9   3  11         19.56         53.14        47.94 o                         
  -8   3  11         87.57         88.21        87.41 o                         
  -7   3  11         38.42        -10.45        52.35 o                         
  -6   3  11        837.45        809.99        60.52 o                         
  -5   3  11       8389.68       8061.41       225.28 o                         
  -4   3  11       4103.03       3978.49       133.36 o                         
  -3   3  11        132.10        176.07        31.38 o                         
  -2   3  11         62.11         66.01        36.52 o                         
  -1   3  11        886.60        908.64        57.92 o                         
   0   3  11          2.06         62.99        35.00 o                         
   1   3  11        256.32        261.04        40.81 o                         
 -10   4  11       2088.63       2303.37       177.89 o                         
  -9   4  11       2110.19       2121.62       225.73 o                         
  -8   4  11         18.33          7.44        36.98 o                         
  -7   4  11        287.82        303.54        42.47 o                         
  -6   4  11        695.65        727.81        55.67 o                         
  -5   4  11       1126.97       1189.86        91.50 o                         
  -4   4  11          0.24         38.00        25.20 o                         
  -3   4  11         95.38        101.09        37.49 o                         
  -2   4  11          0.97         10.60        34.72 o                         
  -1   4  11       2222.49       2255.85       107.80 o                         
   0   4  11       4378.24       4382.53       198.42 o                         
   1   4  11        371.36        408.89        50.42 o                         
  -9   5  11       1485.81       1668.78       212.87 o                         
  -8   5  11        594.72        559.85        56.82 o                         
  -7   5  11        742.94        756.94        49.32 o                         
  -6   5  11       3212.25       2958.02       108.86 o                         
  -5   5  11        500.62        536.17        50.17 o                         
  -4   5  11        169.17        152.67        31.22 o                         
  -3   5  11        174.45        151.60        36.87 o                         
  -2   5  11        379.19        390.32        43.67 o                         
  -1   5  11        975.04       1030.73        63.22 o                         
   0   5  11          3.14        131.46        39.58 o                         
   1   5  11       1131.13       1226.41       111.23 o                         
  -9   6  11        453.61        450.41        60.68 o                         
  -8   6  11         53.68         40.03        39.10 o                         
  -7   6  11         52.82         51.83        32.55 o                         
  -6   6  11       1746.54       1768.59        78.63 o                         
  -5   6  11         52.02         66.42        30.83 o                         
  -4   6  11       3820.49       3597.12       142.82 o                         
  -3   6  11       1284.16       1293.03        63.35 o                         
  -2   6  11        784.39        761.38        75.94 o                         
  -1   6  11        347.53        290.12        41.28 o                         
   0   6  11         54.71        122.51        37.54 o                         
  -8   7  11        226.05        177.24        37.73 o                         
  -7   7  11         90.81         94.96        34.68 o                         
  -6   7  11         32.48         87.71        32.97 o                         
  -5   7  11          5.36          9.61        36.87 o                         
  -4   7  11        374.11        360.33        50.05 o                         
  -3   7  11       2199.12       1893.68        92.48 o                         
  -2   7  11       1128.12        995.44        77.18 o                         
  -1   7  11        102.68         91.09        35.79 o                         
   0   7  11        230.02        293.37        43.35 o                         
  -8   8  11       3795.10       3715.16       296.90 o                         
  -7   8  11       4318.44       4057.04       139.96 o                         
  -6   8  11         19.06         80.52        34.06 o                         
  -5   8  11        535.34        479.16        40.97 o                         
  -4   8  11          0.47         23.63        35.67 o                         
  -3   8  11        969.21        901.48        58.31 o                         
  -2   8  11       2385.71       2372.29       136.28 o                         
  -1   8  11         78.88        110.71        52.34 o                         
  -7   9  11        196.45        180.10        36.02 o                         
  -6   9  11        223.92        170.34        35.08 o                         
  -5   9  11        106.54        101.24        33.10 o                         
  -4   9  11        906.06        846.89        76.58 o                         
  -3   9  11       2018.47       1951.88        94.83 o                         
  -2   9  11        883.52        816.97        72.98 o                         
  -6  10  11        833.07        824.99        50.54 o                         
  -5  10  11         73.72         82.06        39.27 o                         
  -4  10  11       1362.18       1272.21        73.33 o                         
  -3  10  11        421.94        309.76        42.27 o                         
  -9   0  12       1468.34       1366.18       156.47 o                         
  -8   0  12       2497.02       2248.73       206.57 o                         
  -7   0  12        343.63        336.61        55.38 o                         
  -6   0  12       1157.17       1208.93        88.66 o                         
  -5   0  12        604.32        665.67       120.91 o                         
  -4   0  12       6722.43       6589.72       410.66 o                         
  -3   0  12        608.40        586.92        84.73 o                         
  -2   0  12        458.86        481.16        76.07 o                         
  -1   0  12          4.99         59.99        64.32 o                         
   0   0  12        216.88        211.51        64.32 o                         
  -9   1  12       1642.19       1636.42       236.56 o                         
  -8   1  12       1642.42       1644.79        94.93 o                         
  -7   1  12        221.76        223.35        45.35 o                         
  -6   1  12        228.14        243.15        36.17 o                         
  -5   1  12        846.00        899.93        51.99 o                         
  -4   1  12       2540.98       2589.11       134.04 o                         
  -3   1  12       1789.10       1909.72       111.07 o                         
  -2   1  12          3.77         22.86        44.35 o                         
  -1   1  12         24.99        116.08        36.48 o                         
  -9   2  12        914.52        858.61       121.97 o                         
  -8   2  12        372.94        447.93        78.10 o                         
  -7   2  12         76.10         34.29        40.86 o                         
  -6   2  12        587.50        585.51        44.36 o                         
  -5   2  12         58.06         73.12        38.52 o                         
  -4   2  12         56.19         77.70        35.15 o                         
  -3   2  12       1497.02       1399.20       127.71 o                         
  -2   2  12       1911.56       2048.04       111.88 o                         
  -1   2  12        591.95        600.22        49.94 o                         
  -9   3  12         22.49          6.09        40.27 o                         
  -8   3  12        317.19        434.16       121.84 o                         
  -7   3  12        878.10        736.85        71.43 o                         
  -6   3  12         11.72         15.99        47.62 o                         
  -5   3  12       1733.92       1661.92        73.58 o                         
  -4   3  12         87.87         97.35        35.80 o                         
  -3   3  12        617.84        608.16        50.97 o                         
  -2   3  12         18.76        105.33        46.11 o                         
  -1   3  12          0.57        119.73        38.46 o                         
  -8   4  12         13.26          2.44        46.20 o                         
  -7   4  12        826.25        784.07        74.96 o                         
  -6   4  12       2422.04       2181.33       102.02 o                         
  -5   4  12        409.74        437.66        47.19 o                         
  -4   4  12        264.76        332.11        36.67 o                         
  -3   4  12         20.29         62.61        36.39 o                         
  -2   4  12         73.34         84.16        36.73 o                         
  -1   4  12        100.18        253.81        41.74 o                         
  -8   5  12         29.88         72.24        60.03 o                         
  -7   5  12        954.54        955.68        67.02 o                         
  -6   5  12         11.31         48.85        31.55 o                         
  -5   5  12       1047.27       1056.30        65.36 o                         
  -4   5  12        276.22        365.46        44.19 o                         
  -3   5  12         63.30         87.22        37.21 o                         
  -2   5  12       2040.99       1918.14       100.65 o                         
  -1   5  12       2740.03       2503.54       192.34 o                         
  -7   6  12       1213.56       1294.03        90.33 o                         
  -6   6  12        377.06        350.61        39.12 o                         
  -5   6  12        950.96        930.57        74.83 o                         
  -4   6  12        813.00        723.32        54.69 o                         
  -3   6  12        103.70        180.85        50.73 o                         
  -2   6  12         86.87        142.21        38.36 o                         
  -7   7  12        158.14        203.50        52.47 o                         
  -6   7  12          0.36         27.60        31.18 o                         
  -5   7  12        179.40        207.61        40.50 o                         
  -4   7  12        953.59        822.75        57.94 o                         
  -3   7  12       2872.59       2756.71       155.54 o                         
  -5   8  12          0.38         -9.66        36.06 o                         
  -7   1  13          3.43        -22.78        68.34 o                         
  -6   1  13        775.14        803.84        50.89 o                         
  -5   1  13        673.17        786.30       162.96 o                         
  -4   1  13        678.83        814.98        67.04 o                         
  -6   2  13         17.14        -26.54        76.52 o                         
  -5   2  13        463.45        511.75        56.39 o                         
  -4   2  13       1055.76        946.59        71.50 o                         
  -6   3  13        207.73        244.27        41.57 o                         
  -5   3  13        110.21         70.38        44.14 o                         
  -4   3  13          3.36         42.19        41.76 o                         
                                                                                
