# Supplementary material for: Bromination of bis­(pyridin-2-yl) diselenide in methyl­ene chloride: the reaction mechanism and crystal structures of 1H-pyridine-2-selenenyl dibromide and its cyclo­adduct with cyclo­pentene (3aSR,9aRS)-2,3,3a,9a-tetra­hydro-1H-cyclo­penta­[4,5][1,3]selenazolo[3,2-a]pyridinium bromide
Source: Acta Crystallogr E Crystallogr Commun. 2019 Apr 25;75(Pt 5):675–9. doi: 10.1107/S2056989019004997 (PMC6505604; doi:10.1107/S2056989019004997)
Supplement: Supplementary file 3 [file e-75-00675-2sup3.hkl]

data_2                                                                          
_shelx_title ' 2 in P-1'                                                        
_shelx_refln_list_code          4                                               
_shelx_F_calc_maximum      146.54                                               
_exptl_crystal_F_000       296.00                                               
_reflns_d_resolution_high  0.6583                                               
                                                                                
loop_                                                                           
 _space_group_symop_operation_xyz                                               
 'x, y, z'                                                                      
 '-x, -y, -z'                                                                   
                                                                                
_cell_length_a     6.3333                                                       
_cell_length_b     9.0515                                                       
_cell_length_c     9.5807                                                       
_cell_angle_alpha 111.350                                                       
_cell_angle_beta   93.657                                                       
_cell_angle_gamma  93.543                                                       
                                                                                
_shelx_F_squared_multiplier     1.000                                           
                                                                                
loop_                                                                           
 _refln_index_h                                                                 
 _refln_index_k                                                                 
 _refln_index_l                                                                 
 _refln_F_squared_calc                                                          
 _refln_F_squared_meas                                                          
 _refln_F_squared_sigma                                                         
 _refln_observed_status                                                         
   1   0   0         72.01        101.14         3.73 o                         
   2   0   0        371.21        460.15        10.30 o                         
   3   0   0        598.82        659.54        29.90 o                         
   4   0   0        363.02        404.39        13.18 o                         
   5   0   0       3482.34       3155.91        84.86 o                         
   6   0   0        331.34        319.63        12.85 o                         
   7   0   0          0.48         -0.40         5.55 o                         
   8   0   0        554.95        523.06        18.16 o                         
   9   0   0        189.73        204.19        14.09 o                         
  -9   1   0        346.06        366.65        15.22 o                         
  -8   1   0        425.79        422.59        15.64 o                         
  -7   1   0        727.07        663.83        20.87 o                         
  -6   1   0        930.91        877.43        26.13 o                         
  -5   1   0        134.59        151.49         9.14 o                         
  -4   1   0       3675.09       3889.51       296.09 o                         
  -3   1   0       5175.28       5282.92       271.04 o                         
  -2   1   0        179.14        197.69         5.47 o                         
  -1   1   0        270.87        346.10         8.35 o                         
   0   1   0       3281.51       3200.32        68.40 o                         
   1   1   0       2315.37       2707.31        52.48 o                         
   2   1   0      11788.07      10463.00       201.69 o                         
   3   1   0          4.45          6.33         3.35 o                         
   4   1   0        798.45        826.42        24.10 o                         
   5   1   0       1883.93       1754.61        48.48 o                         
   6   1   0          8.18         18.40         7.84 o                         
   7   1   0        918.30        860.36        25.92 o                         
   8   1   0          3.53          2.05         5.66 o                         
   9   1   0        119.62        111.49         8.23 o                         
  -9   2   0          0.64         -2.84         5.83 o                         
  -8   2   0          4.65          6.47         5.58 o                         
  -7   2   0       1355.14       1325.68        37.96 o                         
  -6   2   0        956.24        911.27        26.80 o                         
  -5   2   0       1975.75       1996.92        52.58 o                         
  -4   2   0         99.87        115.47         9.22 o                         
  -3   2   0         63.63         87.18         3.97 o                         
  -2   2   0      11033.34       9230.62       317.16 o                         
  -1   2   0       4539.53       4520.07       140.03 o                         
   0   2   0        338.11        402.51        11.94 o                         
   1   2   0        897.52        946.61        21.68 o                         
   2   2   0       1713.23       2002.36        44.91 o                         
   3   2   0       4669.37       4753.43       105.41 o                         
   4   2   0       1171.14       1129.80        32.25 o                         
   5   2   0         23.61         19.86         7.68 o                         
   6   2   0        259.63        269.47        11.87 o                         
   7   2   0       1496.82       1344.72        38.71 o                         
   8   2   0         50.89         55.33         7.08 o                         
   9   2   0         16.38         15.19         6.31 o                         
  -9   3   0         50.79         67.58         7.52 o                         
  -8   3   0        211.39        222.51        11.18 o                         
  -7   3   0         35.90         40.60         8.40 o                         
  -6   3   0        849.77        820.58        34.66 o                         
  -5   3   0       3899.05       3707.38        95.08 o                         
  -4   3   0         37.41         41.05         3.74 o                         
  -3   3   0       1319.44       1446.18        32.76 o                         
  -2   3   0       4718.46       4873.65       134.74 o                         
  -1   3   0        119.01        146.00         7.66 o                         
   0   3   0       8775.64       8438.12       185.84 o                         
   1   3   0       1389.39       1453.28        32.92 o                         
   2   3   0          9.00          6.25         2.87 o                         
   3   3   0       4021.09       3916.91        87.24 o                         
   4   3   0        720.86        740.24        18.01 o                         
   5   3   0       1174.04       1080.73        31.80 o                         
   6   3   0        336.77        307.04        16.49 o                         
   7   3   0          3.34          7.57         5.82 o                         
   8   3   0        246.68        244.46        12.40 o                         
   9   3   0        487.82        493.33        40.02 o                         
  -9   4   0        339.54        381.76        15.34 o                         
  -8   4   0        579.49        575.97        19.29 o                         
  -7   4   0        190.15        181.65        10.07 o                         
  -6   4   0          3.82          5.93         3.50 o                         
  -5   4   0        296.88        290.64         9.53 o                         
  -4   4   0       1783.71       1735.52        39.41 o                         
  -3   4   0       5901.01       5381.10       118.71 o                         
  -2   4   0         86.73         83.29         3.92 o                         
  -1   4   0        125.54        130.54         4.87 o                         
   0   4   0       1248.76       1272.92        29.26 o                         
   1   4   0         29.61         17.74         2.70 o                         
   2   4   0       3427.80       3485.85        83.66 o                         
   3   4   0        149.32        175.72         7.11 o                         
   4   4   0        476.21        468.08        12.47 o                         
   5   4   0       2097.80       1948.15        54.20 o                         
   6   4   0         25.58         22.09         6.23 o                         
   7   4   0         68.86         64.33         7.70 o                         
   8   4   0         13.44         17.13         6.56 o                         
  -9   5   0          0.76         -2.38         6.16 o                         
  -8   5   0         33.86         31.15         6.28 o                         
  -7   5   0       1636.31       1561.11        43.73 o                         
  -6   5   0        561.55        557.37        14.73 o                         
  -5   5   0         91.85         99.46         5.37 o                         
  -4   5   0        150.33        163.79         6.36 o                         
  -3   5   0        354.54        319.55         9.89 o                         
  -2   5   0       2749.84       2669.64        59.82 o                         
  -1   5   0       2049.58       2100.04        47.56 o                         
   0   5   0         27.13         32.79         3.24 o                         
   1   5   0       1756.70       1700.25        38.86 o                         
   2   5   0       2255.88       2281.73        51.67 o                         
   3   5   0         13.09         21.01         3.57 o                         
   4   5   0       1164.41       1177.85        27.97 o                         
   5   5   0         24.70         30.69         6.49 o                         
   6   5   0        740.72        716.97        28.42 o                         
   7   5   0        859.52        818.27        26.26 o                         
   8   5   0          1.28          3.86         6.72 o                         
  -8   6   0         77.59         83.51        12.01 o                         
  -7   6   0        225.28        222.92        10.75 o                         
  -6   6   0        147.41        160.78         7.38 o                         
  -5   6   0       1463.75       1457.98        33.92 o                         
  -4   6   0        660.06        610.24        15.60 o                         
  -3   6   0         13.75         19.46         3.25 o                         
  -2   6   0       2183.87       2155.16        48.88 o                         
  -1   6   0         59.41         60.80         4.25 o                         
   0   6   0       3426.15       3568.89        79.68 o                         
   1   6   0        223.99        236.38         8.03 o                         
   2   6   0          5.34         14.49         3.49 o                         
   3   6   0       2160.90       2133.24        48.73 o                         
   4   6   0       1566.76       1566.87        36.52 o                         
   5   6   0        178.46        180.96        18.17 o                         
   6   6   0          3.02          5.81         6.21 o                         
   7   6   0         78.33         96.07         8.86 o                         
   8   6   0        316.43        330.83        15.19 o                         
  -8   7   0        408.36        444.10        22.57 o                         
  -7   7   0          3.10         10.01         5.52 o                         
  -6   7   0          7.63          9.64         6.16 o                         
  -5   7   0        729.67        705.35        18.06 o                         
  -4   7   0        326.49        309.03         9.69 o                         
  -3   7   0       1175.98       1130.29        26.90 o                         
  -2   7   0        749.22        738.54        18.51 o                         
  -1   7   0         17.32         21.65         3.59 o                         
   0   7   0       3643.77       3767.22        84.31 o                         
   1   7   0         23.48         39.21         7.28 o                         
   2   7   0        447.04        463.43        19.91 o                         
   3   7   0          0.94          3.46         3.84 o                         
   4   7   0        134.28        154.34         9.83 o                         
   5   7   0       1758.10       1765.42        53.07 o                         
   6   7   0        123.18        153.55        10.13 o                         
   7   7   0         19.37         22.92         7.07 o                         
  -7   8   0        325.25        293.93        17.29 o                         
  -6   8   0        611.82        606.53        20.29 o                         
  -5   8   0         38.46         33.01         5.98 o                         
  -4   8   0        696.78        677.82        45.31 o                         
  -3   8   0        758.91        748.07        31.06 o                         
  -2   8   0        354.70        369.38        15.04 o                         
  -1   8   0       1061.98       1099.23        26.48 o                         
   0   8   0          7.40         -0.21         3.68 o                         
   1   8   0        735.38        793.34        19.99 o                         
   2   8   0       1874.50       1812.74        41.94 o                         
   3   8   0         26.08         33.47         5.32 o                         
   4   8   0          0.60         -0.52         6.22 o                         
   5   8   0        287.43        311.84        16.33 o                         
   6   8   0        148.66        153.70        10.28 o                         
  -7   9   0         26.59         18.73         8.65 o                         
  -6   9   0          9.89          9.69         6.80 o                         
  -5   9   0        513.57        507.43        18.50 o                         
  -4   9   0         77.31         75.10         7.40 o                         
  -3   9   0          0.96         -5.15         5.74 o                         
  -2   9   0       2199.22       2160.57        61.73 o                         
  -1   9   0        341.35        334.00        19.05 o                         
   0   9   0        244.59        246.32        12.63 o                         
   1   9   0          8.72          9.58         6.64 o                         
   2   9   0         83.46         80.99         7.47 o                         
   3   9   0       2069.14       2033.17        57.97 o                         
   4   9   0        342.09        362.45        22.41 o                         
   5   9   0          0.76         -2.88        10.41 o                         
   6   9   0         18.56         27.70        11.69 o                         
  -6  10   0         66.30         81.17        12.97 o                         
  -5  10   0        372.30        358.18        15.46 o                         
  -4  10   0          7.61         14.57         6.66 o                         
  -3  10   0        643.66        681.10        23.35 o                         
  -2  10   0         14.64         15.74         6.42 o                         
  -1  10   0        161.43        146.77         9.52 o                         
   0  10   0       1572.44       1537.65        53.15 o                         
   1  10   0        140.03        152.55         9.67 o                         
   2  10   0         91.97        104.58         8.37 o                         
   3  10   0        239.19        244.01        12.89 o                         
   4  10   0          1.66         -5.12        10.41 o                         
   5  10   0        524.02        574.25        30.26 o                         
  -5  11   0          5.11          6.08        11.21 o                         
  -4  11   0        235.98        259.71        14.25 o                         
  -3  11   0        703.81        705.19        37.22 o                         
  -2  11   0         61.65         74.53        10.57 o                         
  -1  11   0          1.41          0.93         6.76 o                         
   0  11   0         62.07         56.47         7.53 o                         
   1  11   0        415.81        403.50        24.73 o                         
   2  11   0        939.03        992.41        31.03 o                         
   3  11   0          7.07         17.29        10.89 o                         
   4  11   0          1.22        -10.57        10.57 o                         
  -4  12   0          0.35          5.12        11.69 o                         
  -3  12   0          9.89         15.05        11.53 o                         
  -2  12   0        607.47        629.23        22.79 o                         
  -1  12   0        185.17        175.57        11.52 o                         
   0  12   0         78.14         67.36         8.22 o                         
   1  12   0        321.53        338.32        16.57 o                         
   2  12   0         24.33         19.45         7.36 o                         
   0 -13   1         86.81         97.66        13.93 o                         
   1 -13   1        171.65        148.57        16.33 o                         
   2 -13   1          6.36         10.25        11.21 o                         
  -3 -12   1         51.54         52.83        10.89 o                         
  -2 -12   1        109.25        114.99        15.93 o                         
  -1 -12   1         27.92         24.69         7.18 o                         
   0 -12   1        127.60        135.67         9.69 o                         
   1 -12   1       1012.48       1106.74        34.65 o                         
   2 -12   1         19.17          1.44        11.85 o                         
   3 -12   1        126.28        131.44        16.33 o                         
   4 -12   1         35.71         40.02        13.77 o                         
  -4 -11   1          0.03          7.04        10.09 o                         
  -3 -11   1        241.54        243.98        18.41 o                         
  -2 -11   1        556.25        574.71        20.22 o                         
  -1 -11   1         82.33         92.85         8.29 o                         
   0 -11   1         66.95         72.36         8.04 o                         
   1 -11   1          1.44          5.57         6.31 o                         
   2 -11   1        156.70        169.30        15.29 o                         
   3 -11   1       1036.43       1113.16        34.78 o                         
   4 -11   1         40.73         45.15        12.49 o                         
   5 -11   1          6.17         -2.88        11.69 o                         
  -5 -10   1         62.92         65.48        12.01 o                         
  -4 -10   1        306.03        335.23        20.65 o                         
  -3 -10   1        138.21        139.51        14.01 o                         
  -2 -10   1          0.25          2.16         7.92 o                         
  -1 -10   1       1414.34       1440.38        50.27 o                         
   0 -10   1        667.99        675.67        48.83 o                         
   1 -10   1         44.85         40.88         7.18 o                         
   2 -10   1          0.40          5.98         6.15 o                         
   3 -10   1        116.92        134.79         9.24 o                         
   4 -10   1        648.62        661.56        22.75 o                         
   5 -10   1        580.80        591.54        32.50 o                         
   6 -10   1          6.53          8.65        10.41 o                         
  -6  -9   1         31.14         37.12         7.63 o                         
  -5  -9   1        225.78        250.11        22.01 o                         
  -4  -9   1        758.08        756.03        24.06 o                         
  -3  -9   1          9.95         16.02         4.74 o                         
  -2  -9   1        215.84        210.26         8.75 o                         
  -1  -9   1          4.68          9.09         4.21 o                         
   0  -9   1          1.01         -2.32         3.97 o                         
   1  -9   1       2715.29       2810.96       108.35 o                         
   2  -9   1        345.86        360.08        15.27 o                         
   3  -9   1          3.59          2.87         5.62 o                         
   4  -9   1        461.42        470.76        17.58 o                         
   5  -9   1        161.21        150.10         9.64 o                         
   6  -9   1        972.86        965.53        29.83 o                         
  -7  -8   1        268.95        292.26        18.97 o                         
  -6  -8   1        128.93        126.30         9.38 o                         
  -5  -8   1        164.27        179.96        10.94 o                         
  -4  -8   1         31.68         31.90        11.45 o                         
  -3  -8   1        989.21        980.37        24.07 o                         
  -2  -8   1       3234.39       3009.54        68.01 o                         
  -1  -8   1          1.74         -0.95         3.74 o                         
   0  -8   1        153.60        143.77         6.69 o                         
   1  -8   1        475.47        513.11        14.07 o                         
   2  -8   1         17.75         25.52         6.39 o                         
   3  -8   1       2947.84       2835.28        64.04 o                         
   4  -8   1        123.15        120.72         6.25 o                         
   5  -8   1          1.04          6.73         4.08 o                         
   6  -8   1        706.70        722.42        20.81 o                         
   7  -8   1         18.94         15.05         7.68 o                         
  -7  -7   1          5.13         12.55         7.51 o                         
  -6  -7   1        738.67        774.36        25.41 o                         
  -5  -7   1        711.78        737.49        24.89 o                         
  -4  -7   1        365.09        380.05        15.93 o                         
  -3  -7   1          7.42          8.93         3.94 o                         
  -2  -7   1        215.84        206.91         8.06 o                         
  -1  -7   1       2763.54       2638.87        59.71 o                         
   0  -7   1       2920.04       2964.30        66.75 o                         
   1  -7   1        132.12        140.92         9.88 o                         
   2  -7   1        547.23        547.74        14.49 o                         
   3  -7   1       1655.43       1553.68        35.94 o                         
   4  -7   1        493.88        471.17        12.99 o                         
   5  -7   1       1232.73       1156.87        27.51 o                         
   6  -7   1          0.05          2.67         4.76 o                         
   7  -7   1        106.47        128.34         7.80 o                         
   8  -7   1        598.09        629.47        20.48 o                         
  -8  -6   1          4.66         12.68         7.11 o                         
  -7  -6   1        336.31        357.65        15.78 o                         
  -6  -6   1         30.10         24.99         7.07 o                         
  -5  -6   1        105.99         82.94         7.36 o                         
  -4  -6   1       2626.36       2655.13        60.22 o                         
  -3  -6   1       1227.83       1141.59        27.03 o                         
  -2  -6   1        169.01        182.07         7.09 o                         
  -1  -6   1        734.58        796.84        19.47 o                         
   0  -6   1         36.71         59.04        10.75 o                         
   1  -6   1       5843.67       5729.36       129.68 o                         
   2  -6   1        505.44        521.07        13.50 o                         
   3  -6   1         45.38         43.25         3.56 o                         
   4  -6   1       2011.55       1806.47        41.21 o                         
   5  -6   1        919.06        892.26        21.59 o                         
   6  -6   1        463.54        461.78        18.05 o                         
   7  -6   1         49.16         55.91         6.45 o                         
   8  -6   1          3.56         -4.03         6.88 o                         
  -8  -5   1        436.13        444.43        17.09 o                         
  -7  -5   1        836.94        806.53        28.02 o                         
  -6  -5   1         94.53         94.20         7.91 o                         
  -5  -5   1        282.00        270.65        30.26 o                         
  -4  -5   1       1570.18       1616.39        37.47 o                         
  -3  -5   1       1320.11       1327.44        30.78 o                         
  -2  -5   1       6126.04       5733.30       126.86 o                         
  -1  -5   1        298.62        301.66         8.71 o                         
   0  -5   1          4.30         16.45         2.90 o                         
   1  -5   1       4854.13       4835.04       123.56 o                         
   2  -5   1         72.83         90.69         6.39 o                         
   3  -5   1       3634.12       3453.40        76.98 o                         
   4  -5   1        114.95        120.76         7.94 o                         
   5  -5   1         56.01         60.69         4.16 o                         
   6  -5   1       1537.37       1478.06        34.38 o                         
   7  -5   1        268.46        276.09        12.14 o                         
   8  -5   1         85.84         84.98         7.24 o                         
   9  -5   1          2.80          5.47         6.17 o                         
  -8  -4   1          1.30          1.76         6.16 o                         
  -7  -4   1         36.65         27.37         6.93 o                         
  -6  -4   1       1675.32       1572.24        45.15 o                         
  -5  -4   1       2159.79       1909.04        53.07 o                         
  -4  -4   1        222.06        227.24        10.62 o                         
  -3  -4   1        577.41        606.90        15.19 o                         
  -2  -4   1       2477.51       2627.00        58.74 o                         
  -1  -4   1       5319.30       5404.02       119.25 o                         
   0  -4   1       5286.69       5197.77       114.78 o                         
   1  -4   1         27.41         26.42         2.62 o                         
   2  -4   1       1262.71       1276.77        29.03 o                         
   3  -4   1       2902.01       2862.73        63.77 o                         
   4  -4   1         33.86         49.43         3.49 o                         
   5  -4   1        324.16        321.91         9.50 o                         
   6  -4   1         87.52         78.55         4.65 o                         
   7  -4   1        174.21        174.82        10.28 o                         
   8  -4   1       1159.44       1149.24        33.65 o                         
   9  -4   1         38.30         46.87         7.52 o                         
  -9  -3   1        916.38        868.50        38.26 o                         
  -8  -3   1         83.00         76.96         7.48 o                         
  -7  -3   1        314.20        305.01        13.64 o                         
  -6  -3   1        243.53        235.93        11.47 o                         
  -5  -3   1         10.11          8.88         6.48 o                         
  -4  -3   1       2899.19       2813.46        76.14 o                         
  -3  -3   1       2017.51       2065.52        49.24 o                         
  -2  -3   1         76.77        102.96         4.12 o                         
  -1  -3   1       8556.93       7910.03       231.92 o                         
   0  -3   1       1288.64       1411.22        31.78 o                         
   1  -3   1       1708.72       1834.28        40.90 o                         
   2  -3   1       1821.61       1981.74        44.31 o                         
   3  -3   1         18.93         31.26         3.12 o                         
   4  -3   1       3775.63       3520.06        78.47 o                         
   5  -3   1       1180.15       1178.64        27.51 o                         
   6  -3   1         20.87         23.51         6.72 o                         
   7  -3   1          2.49          1.59         5.66 o                         
   8  -3   1        136.96        134.71         9.37 o                         
   9  -3   1        141.33        166.69        11.21 o                         
  -9  -2   1        130.88        119.04         8.50 o                         
  -8  -2   1        334.28        321.81        13.75 o                         
  -7  -2   1       2107.33       1930.59        53.86 o                         
  -6  -2   1          1.10          0.82         7.12 o                         
  -5  -2   1         80.46         68.07         6.08 o                         
  -4  -2   1       2815.57       2694.54        72.75 o                         
  -3  -2   1       1036.18       1141.52        32.01 o                         
  -2  -2   1       5579.15       5557.40       146.97 o                         
  -1  -2   1        782.72        923.86        20.92 o                         
   0  -2   1         49.22         59.96         2.35 o                         
   1  -2   1      12995.45      10561.43       257.17 o                         
   2  -2   1       1425.62       1542.97        34.67 o                         
   3  -2   1       1030.09       1077.54        24.73 o                         
   4  -2   1        117.58        140.66        10.09 o                         
   5  -2   1        113.57        127.53        10.16 o                         
   6  -2   1       2129.19       2024.31        55.60 o                         
   7  -2   1        587.88        547.72        18.24 o                         
   8  -2   1         15.91         26.58         6.50 o                         
   9  -2   1         51.72         56.61         7.30 o                         
  -9  -1   1         60.44         66.26         7.68 o                         
  -8  -1   1         49.71         43.05         6.44 o                         
  -7  -1   1        279.40        251.93        11.63 o                         
  -6  -1   1       1444.04       1352.39        38.47 o                         
  -5  -1   1       2281.90       2141.57        58.55 o                         
  -4  -1   1          7.24          2.24         3.78 o                         
  -3  -1   1       1401.84       1422.61        39.02 o                         
  -2  -1   1       5833.41       5774.41       152.51 o                         
  -1  -1   1         15.69         28.49         3.58 o                         
   0  -1   1       1507.34       1795.46        39.25 o                         
   1  -1   1        509.90        642.87        14.93 o                         
   2  -1   1       4138.91       4327.57       112.70 o                         
   3  -1   1       6036.28       5744.25       183.68 o                         
   4  -1   1        290.13        321.63        13.70 o                         
   5  -1   1        336.90        370.56        10.30 o                         
   6  -1   1        482.37        481.29        15.95 o                         
   7  -1   1         14.70         13.45         5.77 o                         
   8  -1   1        898.68        846.94        28.82 o                         
   9  -1   1         17.82         23.35         6.38 o                         
  -9   0   1        767.47        783.04        24.90 o                         
  -8   0   1        144.98        145.71         9.00 o                         
  -7   0   1          3.38          7.44         5.72 o                         
  -6   0   1        863.48        834.08        36.34 o                         
  -5   0   1        485.13        481.51        15.77 o                         
  -4   0   1       2700.15       2564.06        69.01 o                         
  -3   0   1       2960.98       3099.99        68.93 o                         
  -2   0   1         69.92         96.00         4.34 o                         
  -1   0   1       1752.94       2012.78        39.03 o                         
   0   0   1       4961.32       4437.09       175.74 o                         
   1   0   1          5.97         12.61         1.77 o                         
   2   0   1         23.76         48.46         2.77 o                         
   3   0   1        320.10        322.01        12.20 o                         
   4   0   1       3512.78       3349.37        74.66 o                         
   5   0   1       2514.80       2341.99        63.70 o                         
   6   0   1         21.93         16.70         5.26 o                         
   7   0   1         36.01         32.02         8.81 o                         
   8   0   1        687.65        660.75        21.61 o                         
   9   0   1        146.28        148.33         9.45 o                         
  -9   1   1        104.94        111.74         8.55 o                         
  -8   1   1         56.84         58.69         6.77 o                         
  -7   1   1       1132.80       1087.32        31.73 o                         
  -6   1   1          2.07          4.49         4.80 o                         
  -5   1   1        532.67        559.91        30.73 o                         
  -4   1   1       3901.76       3766.42        83.66 o                         
  -3   1   1        227.20        258.48         7.27 o                         
  -2   1   1       2972.30       3079.15        68.28 o                         
  -1   1   1         62.06         96.75         3.10 o                         
   0   1   1          2.72         16.60         4.18 o                         
   1   1   1      13706.18      11556.02       272.49 o                         
   2   1   1       6065.18       5980.52       131.75 o                         
   3   1   1        779.62        909.41        24.51 o                         
   4   1   1        519.60        562.65        35.00 o                         
   5   1   1        295.95        249.52        10.41 o                         
   6   1   1       1927.92       1721.14        50.83 o                         
   7   1   1        339.10        329.42        13.40 o                         
   8   1   1          4.99         11.97         5.96 o                         
   9   1   1        219.29        208.11        12.05 o                         
  -9   2   1          3.42         -0.68         6.17 o                         
  -8   2   1        155.57        154.83         9.93 o                         
  -7   2   1        580.79        589.58        27.06 o                         
  -6   2   1        132.81        142.05         8.57 o                         
  -5   2   1       1856.32       1847.79        61.62 o                         
  -4   2   1          0.12          2.49         3.07 o                         
  -3   2   1       2006.14       2056.65        46.06 o                         
  -2   2   1       6046.97       5997.71       131.96 o                         
  -1   2   1         10.97         15.31         2.24 o                         
   0   2   1        463.97        562.12        14.97 o                         
   1   2   1       1091.32       1220.65        27.71 o                         
   2   2   1        421.68        428.81        10.87 o                         
   3   2   1       6328.44       6310.78       232.58 o                         
   4   2   1        438.28        473.95        24.96 o                         
   5   2   1         70.13         56.01         5.99 o                         
   6   2   1       1624.24       1447.95        41.08 o                         
   7   2   1          3.80          6.23         5.65 o                         
   8   2   1        767.28        705.52        23.03 o                         
   9   2   1          5.59          9.98         6.60 o                         
  -9   3   1        502.11        512.98        18.17 o                         
  -8   3   1        107.35        113.75         8.09 o                         
  -7   3   1          4.28          2.71         5.03 o                         
  -6   3   1        751.89        723.79        21.89 o                         
  -5   3   1       2049.56       1994.00        45.25 o                         
  -4   3   1        321.32        312.79         8.90 o                         
  -3   3   1        463.48        476.66        12.06 o                         
  -2   3   1         12.57         14.38         2.41 o                         
  -1   3   1       6254.34       5972.91       132.44 o                         
   0   3   1       7901.32       7672.14       168.93 o                         
   1   3   1        301.87        345.06         9.25 o                         
   2   3   1        744.92        822.12        22.63 o                         
   3   3   1       1178.04       1263.92        34.38 o                         
   4   3   1       1183.92       1167.35        51.68 o                         
   5   3   1       1363.44       1309.93        37.52 o                         
   6   3   1          2.84          7.61        10.09 o                         
   7   3   1        292.35        280.68        13.37 o                         
   8   3   1        815.14        765.81        24.51 o                         
  -9   4   1        265.43        297.19        20.81 o                         
  -8   4   1          1.54          3.70         5.81 o                         
  -7   4   1        675.08        632.59        20.09 o                         
  -6   4   1         14.00         11.10         3.60 o                         
  -5   4   1        387.97        370.42        10.50 o                         
  -4   4   1       3214.60       3093.57        69.10 o                         
  -3   4   1       1046.16       1080.26        25.19 o                         
  -2   4   1        956.55       1044.14        24.28 o                         
  -1   4   1       1955.29       2044.94        46.10 o                         
   0   4   1          5.07         15.37         2.94 o                         
   1   4   1       6439.08       5947.90       131.59 o                         
   2   4   1       1839.87       1849.65        42.20 o                         
   3   4   1        261.99        265.11         8.67 o                         
   4   4   1       2892.90       2878.52        67.97 o                         
   5   4   1        828.21        805.53        26.42 o                         
   6   4   1        653.91        622.97        20.77 o                         
   7   4   1        237.24        232.73        12.63 o                         
   8   4   1          0.54          1.05         6.42 o                         
  -9   5   1          0.70         -3.85         6.06 o                         
  -8   5   1        104.42        133.87        15.53 o                         
  -7   5   1        952.57        930.97        27.62 o                         
  -6   5   1         36.58         34.41         4.31 o                         
  -5   5   1        207.25        190.93         7.57 o                         
  -4   5   1        602.44        603.78        15.39 o                         
  -3   5   1       1177.00       1171.34        27.42 o                         
  -2   5   1       5742.63       5392.33       119.61 o                         
  -1   5   1        345.60        349.13         9.66 o                         
   0   5   1         74.42         84.77         8.59 o                         
   1   5   1       1908.38       1887.61        43.07 o                         
   2   5   1        242.86        258.80         9.41 o                         
   3   5   1       2015.10       2110.35        48.24 o                         
   4   5   1         34.62         33.82         3.98 o                         
   5   5   1         13.11          9.80         6.31 o                         
   6   5   1       1748.65       1661.24        47.25 o                         
   7   5   1        116.32        111.68         8.63 o                         
   8   5   1        104.26        104.84         8.50 o                         
  -8   6   1         38.06         36.02         8.81 o                         
  -7   6   1          4.72          4.02         5.26 o                         
  -6   6   1       1054.00        998.14        26.78 o                         
  -5   6   1       1176.22       1121.81        26.72 o                         
  -4   6   1        233.89        225.61         8.22 o                         
  -3   6   1        132.98        142.10         6.33 o                         
  -2   6   1        974.81        949.37        22.64 o                         
  -1   6   1       1585.79       1554.01        35.85 o                         
   0   6   1       2774.13       2936.84       124.25 o                         
   1   6   1          1.74          1.11         3.21 o                         
   2   6   1       1471.44       1425.89        33.41 o                         
   3   6   1       1275.54       1335.90        32.32 o                         
   4   6   1         39.11         54.61         4.91 o                         
   5   6   1        488.56        506.50        18.50 o                         
   6   6   1         24.87         24.37         7.22 o                         
   7   6   1        149.65        155.20        10.61 o                         
  -8   7   1         10.32         -8.16         8.16 o                         
  -7   7   1         31.71         24.01         8.48 o                         
  -6   7   1        102.10         95.00         7.48 o                         
  -5   7   1         49.57         42.97         8.40 o                         
  -4   7   1       2197.48       2103.36        59.68 o                         
  -3   7   1        233.04        223.20        10.88 o                         
  -2   7   1          3.02          1.00         5.39 o                         
  -1   7   1       1808.60       1706.64        49.23 o                         
   0   7   1        380.93        382.66        21.63 o                         
   1   7   1       2191.20       2154.69        61.62 o                         
   2   7   1        550.41        581.78        15.41 o                         
   3   7   1        129.87        136.64         9.38 o                         
   4   7   1       1291.24       1321.99        52.59 o                         
   5   7   1        740.44        782.01        33.86 o                         
   6   7   1          7.18          7.43         7.31 o                         
   7   7   1         47.78         59.66         8.21 o                         
  -7   8   1        771.59        731.30        32.02 o                         
  -6   8   1          6.47          2.26         6.03 o                         
  -5   8   1          0.63         -0.68         5.48 o                         
  -4   8   1        495.70        478.43        17.46 o                         
  -3   8   1        124.93        107.88         7.88 o                         
  -2   8   1       1286.06       1268.45        37.94 o                         
  -1   8   1         43.58         36.44         6.50 o                         
   0   8   1        197.37        177.32        11.57 o                         
   1   8   1       1990.14       1925.41        55.15 o                         
   2   8   1        311.12        315.97        14.03 o                         
   3   8   1        602.84        606.89        20.59 o                         
   4   8   1         39.95         33.62        11.37 o                         
   5   8   1          0.29         -9.93        10.57 o                         
   6   8   1        654.91        741.55        36.34 o                         
  -7   9   1         66.26         66.76        10.25 o                         
  -6   9   1        468.26        472.28        23.93 o                         
  -5   9   1        692.34        659.37        24.81 o                         
  -4   9   1          0.71          0.54         6.10 o                         
  -3   9   1        134.61        131.33         8.91 o                         
  -2   9   1        958.14        888.76        28.47 o                         
  -1   9   1        272.91        260.15        13.49 o                         
   0   9   1        551.89        530.91        19.19 o                         
   1   9   1          1.68         -1.84         6.34 o                         
   2   9   1        222.05        214.39        16.01 o                         
   3   9   1       1248.89       1252.93        37.43 o                         
   4   9   1         42.97         52.67        11.21 o                         
   5   9   1         74.32         60.68        13.29 o                         
  -6  10   1        128.47        126.10         9.23 o                         
  -5  10   1         13.86         10.25         6.57 o                         
  -4  10   1        531.63        550.36        24.41 o                         
  -3  10   1         97.64         98.04        10.97 o                         
  -2  10   1          3.59          9.06         6.75 o                         
  -1  10   1        659.93        624.97        22.22 o                         
   0  10   1        971.12        927.75        29.61 o                         
   1  10   1        268.92        260.28        23.53 o                         
   2  10   1         26.30         22.01         8.48 o                         
   3  10   1         57.86         59.68        11.29 o                         
   4  10   1        466.51        510.38        28.50 o                         
  -5  11   1         43.54         50.53         9.13 o                         
  -4  11   1        398.56        392.99        16.92 o                         
  -3  11   1         26.74         34.32         7.60 o                         
  -2  11   1        594.60        597.57        38.26 o                         
  -1  11   1          8.60         22.00         7.35 o                         
   0  11   1          0.71          1.84         6.83 o                         
   1  11   1        579.38        552.03        20.39 o                         
   2  11   1        457.42        441.21        17.66 o                         
   3  11   1         66.07         63.24        12.49 o                         
  -3  12   1         79.29         91.61         8.92 o                         
  -2  12   1        769.27        772.31        26.46 o                         
  -1  12   1          0.41         12.35         7.23 o                         
   0  12   1        126.38        131.62         9.94 o                         
   1  12   1         37.56         35.06         7.69 o                         
  -1 -13   2        491.71        521.26        30.26 o                         
   0 -13   2        110.22        112.87        14.73 o                         
   1 -13   2        384.90        383.10        27.22 o                         
   2 -13   2         10.27         -4.48        12.49 o                         
  -3 -12   2        460.51        496.77        25.77 o                         
  -2 -12   2        539.13        561.12        28.10 o                         
  -1 -12   2         67.50         80.32        17.85 o                         
   0 -12   2        306.24        251.03        21.93 o                         
   1 -12   2        485.64        544.80        32.18 o                         
   2 -12   2        123.57        128.07        16.81 o                         
   3 -12   2        132.10        129.35        16.49 o                         
   4 -12   2         26.40         22.25        11.69 o                         
  -4 -11   2          6.20          8.81         9.61 o                         
  -3 -11   2        655.93        665.02        30.42 o                         
  -2 -11   2          3.06         10.04        15.69 o                         
  -1 -11   2        672.06        680.09        34.10 o                         
   0 -11   2        103.04        113.85         8.50 o                         
   1 -11   2          0.64          1.01         6.25 o                         
   2 -11   2       1517.00       1580.91        70.92 o                         
   3 -11   2        127.30        154.65        16.97 o                         
   4 -11   2         68.01         48.67        11.85 o                         
   5 -11   2          5.43         12.49        11.85 o                         
   6 -11   2         66.70         92.53        14.25 o                         
  -5 -10   2        183.85        199.46        12.54 o                         
  -4 -10   2       1119.39       1169.42        44.11 o                         
  -3 -10   2         15.49          9.59         5.40 o                         
  -2 -10   2        226.23        234.02         9.33 o                         
  -1 -10   2       1406.51       1386.24        32.77 o                         
   0 -10   2          2.00         -4.21         4.21 o                         
   1 -10   2        614.39        613.02        21.19 o                         
   2 -10   2         61.44         73.38        13.37 o                         
   3 -10   2        118.06        132.80        12.33 o                         
   4 -10   2        923.96        950.63        45.95 o                         
   5 -10   2        230.61        230.05        20.17 o                         
   6 -10   2          0.53         -8.00        10.41 o                         
  -6  -9   2          9.38         16.00         7.20 o                         
  -5  -9   2        323.06        353.76        22.89 o                         
  -4  -9   2        778.11        788.68        24.89 o                         
  -3  -9   2        744.66        751.16        19.21 o                         
  -2  -9   2        355.35        364.27        11.23 o                         
  -1  -9   2         26.28         16.72         4.34 o                         
   0  -9   2       1045.11       1050.29        27.00 o                         
   1  -9   2       2035.11       2170.59        49.76 o                         
   2  -9   2         85.80         81.17         7.43 o                         
   3  -9   2         64.76         68.43         5.22 o                         
   4  -9   2        230.09        234.98         9.13 o                         
   5  -9   2        292.34        321.35        18.57 o                         
   6  -9   2        433.25        482.39        17.77 o                         
  -7  -8   2          0.92         13.68        10.81 o                         
  -6  -8   2        924.21        913.54        34.66 o                         
  -5  -8   2         58.61         60.67        10.33 o                         
  -4  -8   2         57.66         62.03         7.02 o                         
  -3  -8   2       1444.48       1422.49        33.44 o                         
  -2  -8   2        391.46        383.11        11.28 o                         
  -1  -8   2        439.91        535.06        49.33 o                         
   0  -8   2         15.98         19.45         3.94 o                         
   1  -8   2        144.45        144.70         6.87 o                         
   2  -8   2       1540.21       1591.04        47.91 o                         
   3  -8   2       1360.73       1324.12        31.15 o                         
   4  -8   2         66.03         59.92         4.59 o                         
   5  -8   2        334.99        329.92        10.55 o                         
   6  -8   2        188.19        184.79         8.23 o                         
   7  -8   2        328.52        367.73        21.13 o                         
   8  -8   2        277.04        307.38        20.17 o                         
  -7  -7   2        179.86        183.63        18.01 o                         
  -6  -7   2        636.73        645.89        22.17 o                         
  -5  -7   2         40.26         41.27        10.33 o                         
  -4  -7   2        882.07        880.60        26.58 o                         
  -3  -7   2         23.92         25.86         4.12 o                         
  -2  -7   2        451.79        462.60        12.64 o                         
  -1  -7   2       5358.68       4895.02       108.96 o                         
   0  -7   2        287.81        316.26        23.04 o                         
   1  -7   2        143.14        169.50         7.35 o                         
   2  -7   2         37.13         44.19         4.01 o                         
   3  -7   2          0.91          3.64         6.58 o                         
   4  -7   2       1617.15       1604.28        37.03 o                         
   5  -7   2        365.36        327.62        10.23 o                         
   6  -7   2          0.85          8.19         4.03 o                         
   7  -7   2        431.57        429.45        15.77 o                         
   8  -7   2        115.47        141.68        12.81 o                         
  -8  -6   2        395.06        408.36        16.87 o                         
  -7  -6   2        252.66        254.36        13.58 o                         
  -6  -6   2          0.57         -2.82         6.28 o                         
  -5  -6   2       1157.08       1138.75        33.77 o                         
  -4  -6   2        998.72       1004.71        24.36 o                         
  -3  -6   2         68.32         73.59         8.14 o                         
  -2  -6   2        310.18        305.71         9.27 o                         
  -1  -6   2        504.80        530.30        13.62 o                         
   0  -6   2       1399.28       1364.39        31.56 o                         
   1  -6   2       5839.54       5846.94       178.94 o                         
   2  -6   2        135.97        148.58         6.56 o                         
   3  -6   2        124.10        114.56        14.01 o                         
   4  -6   2        859.54        874.66        21.02 o                         
   5  -6   2         67.16         87.85         9.24 o                         
   6  -6   2       1194.97       1147.52        27.30 o                         
   7  -6   2          2.05          1.80         5.81 o                         
   8  -6   2         73.77         88.77         7.80 o                         
  -8  -5   2        391.86        386.94        16.30 o                         
  -7  -5   2        343.00        328.91        14.83 o                         
  -6  -5   2        688.10        664.83        22.23 o                         
  -5  -5   2         25.87         17.79         6.11 o                         
  -4  -5   2        271.21        262.23         8.78 o                         
  -3  -5   2       2261.96       2341.18        63.64 o                         
  -2  -5   2       2500.50       2515.88        56.53 o                         
  -1  -5   2          4.99          6.15         2.66 o                         
   0  -5   2        358.78        348.18         9.35 o                         
   1  -5   2         89.91        118.54        10.81 o                         
   2  -5   2       2865.23       2866.49        63.94 o                         
   3  -5   2       2280.35       2287.31        51.43 o                         
   4  -5   2         57.45         50.31         3.60 o                         
   5  -5   2       1012.50        964.06        22.96 o                         
   6  -5   2       1198.09       1166.38        27.62 o                         
   7  -5   2        294.55        313.19        13.20 o                         
   8  -5   2         65.52         86.68        13.69 o                         
   9  -5   2         44.36         65.85         7.79 o                         
  -8  -4   2         30.83         37.86         6.96 o                         
  -7  -4   2        168.14        169.32        10.82 o                         
  -6  -4   2       1931.56       1840.84        51.60 o                         
  -5  -4   2         43.57         41.95         9.53 o                         
  -4  -4   2        746.91        760.80        18.66 o                         
  -3  -4   2        646.70        661.27        16.35 o                         
  -2  -4   2        226.62        232.32         7.12 o                         
  -1  -4   2       6099.94       5897.80       154.07 o                         
   0  -4   2       2348.98       2438.93        64.88 o                         
   1  -4   2         34.35         48.60         5.91 o                         
   2  -4   2       6180.44       6172.68       136.16 o                         
   3  -4   2        133.61        148.71         5.40 o                         
   4  -4   2       2261.98       2225.14        50.11 o                         
   5  -4   2        813.77        807.81        19.62 o                         
   6  -4   2         38.13         50.06         5.31 o                         
   7  -4   2       1049.14       1059.95        31.31 o                         
   8  -4   2        241.53        256.85        12.89 o                         
   9  -4   2         90.12        114.58         8.70 o                         
  -9  -3   2        186.64        188.73        11.83 o                         
  -8  -3   2         88.07         95.64         8.16 o                         
  -7  -3   2         14.78         10.65         8.48 o                         
  -6  -3   2          6.11          3.28         5.49 o                         
  -5  -3   2       1353.45       1338.32        38.06 o                         
  -4  -3   2       5318.81       4896.12       130.56 o                         
  -3  -3   2          7.11         10.79         2.24 o                         
  -2  -3   2         10.17         11.39         2.26 o                         
  -1  -3   2       1863.58       2002.50        44.76 o                         
   0  -3   2        766.01        895.31        20.45 o                         
   1  -3   2       9702.78       9069.66       199.95 o                         
   2  -3   2        229.46        320.23         8.13 o                         
   3  -3   2       1354.06       1445.30        32.80 o                         
   4  -3   2       4269.74       4157.04        92.42 o                         
   5  -3   2          2.14          5.17         3.50 o                         
   6  -3   2        589.83        595.96        19.16 o                         
   7  -3   2         45.00         46.52        13.85 o                         
   8  -3   2         16.86         22.88         6.28 o                         
   9  -3   2        776.85        815.19        25.95 o                         
  -9  -2   2         27.88         25.35         7.01 o                         
  -8  -2   2       1033.68       1001.16        30.33 o                         
  -7  -2   2        307.64        308.46        13.41 o                         
  -6  -2   2         67.96         64.19         6.34 o                         
  -5  -2   2          3.30          4.98         5.08 o                         
  -4  -2   2        439.61        483.42        15.72 o                         
  -3  -2   2       5429.50       5272.92       116.49 o                         
  -2  -2   2       2684.12       2695.60        59.97 o                         
  -1  -2   2        560.53        718.36        18.86 o                         
   0  -2   2       3718.21       3972.37        75.01 o                         
   1  -2   2       2989.26       3196.16        60.43 o                         
   2  -2   2       1975.97       2150.22        48.01 o                         
   3  -2   2       1547.26       1653.35        56.43 o                         
   4  -2   2        268.51        307.92         8.89 o                         
   5  -2   2       3691.80       3554.51       122.86 o                         
   6  -2   2       1256.50       1241.49        35.55 o                         
   7  -2   2         59.77         57.36         7.68 o                         
   8  -2   2         72.03         78.23         8.73 o                         
   9  -2   2        289.42        295.10        13.80 o                         
  -9  -1   2         89.45         81.86         7.64 o                         
  -8  -1   2         40.82         42.45         8.08 o                         
  -7  -1   2        103.72         91.53         6.96 o                         
  -6  -1   2       2935.99       2653.81        73.00 o                         
  -5  -1   2        204.77        212.41        10.16 o                         
  -4  -1   2         11.26         18.18         4.10 o                         
  -3  -1   2       3739.77       3992.23       136.71 o                         
  -2  -1   2         68.34         94.54         3.77 o                         
  -1  -1   2      21472.93      15732.83       346.52 o                         
   0  -1   2        540.55        674.05        14.93 o                         
   1  -1   2        149.22        197.78         6.96 o                         
   2  -1   2       5263.24       5152.25       113.84 o                         
   3  -1   2       3483.12       3609.12        80.23 o                         
   4  -1   2       1270.84       1341.25        30.99 o                         
   5  -1   2          0.40          1.81         2.81 o                         
   6  -1   2         18.66         16.55         5.43 o                         
   7  -1   2       1288.74       1202.32        34.84 o                         
   8  -1   2        618.44        590.94        20.81 o                         
   9  -1   2         10.06          9.85         6.68 o                         
  -9   0   2        424.45        444.86        16.92 o                         
  -8   0   2         72.51         67.95        11.05 o                         
  -7   0   2          1.82          9.40         6.32 o                         
  -6   0   2        552.58        555.37        18.97 o                         
  -5   0   2       1211.33       1189.32        33.82 o                         
  -4   0   2       2856.72       2729.76        61.10 o                         
  -3   0   2        111.84        139.67         4.93 o                         
  -2   0   2       1199.41       1302.83        29.39 o                         
  -1   0   2      17545.80      13467.48       726.57 o                         
   0   0   2       3426.59       3537.00        78.10 o                         
   1   0   2       3124.56       3261.37        77.05 o                         
   2   0   2          9.68         15.41         2.06 o                         
   3   0   2        846.07        916.95        21.57 o                         
   4   0   2       5565.37       5024.87       111.63 o                         
   5   0   2        277.33        284.35         9.03 o                         
   6   0   2        152.40        155.44         9.21 o                         
   7   0   2        208.08        196.43        11.04 o                         
   8   0   2          0.81          4.24         7.92 o                         
   9   0   2        386.61        359.86        24.09 o                         
  -9   1   2         15.72         20.36         6.62 o                         
  -8   1   2       1128.35       1105.42        56.43 o                         
  -7   1   2        701.94        674.24        28.98 o                         
  -6   1   2        119.89        130.46         8.27 o                         
  -5   1   2       1262.87       1289.75        29.90 o                         
  -4   1   2        849.22        866.52        20.52 o                         
  -3   1   2       2518.21       2638.09        58.93 o                         
  -2   1   2       2044.74       2234.08        49.85 o                         
  -1   1   2        956.91       1174.33        28.14 o                         
   0   1   2       2856.04       3197.92        69.34 o                         
   1   1   2       6237.58       5937.88       148.66 o                         
   2   1   2       1305.51       1445.86        32.79 o                         
   3   1   2         61.84         95.79         4.57 o                         
   4   1   2        254.34        263.30        10.18 o                         
   5   1   2        664.41        618.30        19.41 o                         
   6   1   2       3181.67       2824.99        76.83 o                         
   7   1   2          1.96          6.39         5.60 o                         
   8   1   2         29.64         34.82        11.05 o                         
   9   1   2        150.00        157.45        18.09 o                         
  -9   2   2          2.29         -0.17         5.68 o                         
  -8   2   2        153.35        156.04        12.97 o                         
  -7   2   2         31.21         36.56         5.92 o                         
  -6   2   2       2345.21       2174.04        59.51 o                         
  -5   2   2         14.90         14.95         3.20 o                         
  -4   2   2        192.22        180.69         6.55 o                         
  -3   2   2       6436.65       6080.42       149.64 o                         
  -2   2   2       1016.75       1184.86        30.42 o                         
  -1   2   2       3828.61       3979.92        75.94 o                         
   0   2   2          3.79         11.18         1.01 o                         
   1   2   2        117.35        145.68         5.18 o                         
   2   2   2       6781.10       6565.60       145.12 o                         
   3   2   2       3425.25       3463.80        80.57 o                         
   4   2   2        267.02        277.54        13.53 o                         
   5   2   2          5.99          7.77         4.88 o                         
   6   2   2        812.80        689.94        21.73 o                         
   7   2   2        437.09        381.84        15.14 o                         
   8   2   2        685.54        613.49        20.47 o                         
  -9   3   2        262.97        273.93        12.90 o                         
  -8   3   2          3.80          9.56         6.02 o                         
  -7   3   2        286.80        278.00        12.06 o                         
  -6   3   2        779.28        786.07        20.00 o                         
  -5   3   2        328.13        313.41         9.35 o                         
  -4   3   2       2270.01       2210.44        49.88 o                         
  -3   3   2        153.24        172.11         6.38 o                         
  -2   3   2       1108.57       1215.66        50.73 o                         
  -1   3   2       6541.60       6194.11       168.54 o                         
   0   3   2        942.86       1074.14        24.92 o                         
   1   3   2       1129.05       1254.37        46.27 o                         
   2   3   2        783.37        838.50        27.71 o                         
   3   3   2         56.78         58.74         6.71 o                         
   4   3   2       3311.42       3308.75       171.30 o                         
   5   3   2        775.27        709.70        22.24 o                         
   6   3   2          0.75         -0.02        11.45 o                         
   7   3   2        354.31        320.23        14.04 o                         
   8   3   2        244.45        228.04        12.56 o                         
  -9   4   2         82.65         89.83         7.64 o                         
  -8   4   2        639.00        623.22        20.43 o                         
  -7   4   2        247.22        234.90        11.26 o                         
  -6   4   2          2.98          5.94         3.71 o                         
  -5   4   2        883.17        882.50        21.43 o                         
  -4   4   2       2301.74       2179.03        49.38 o                         
  -3   4   2        271.66        287.11         8.70 o                         
  -2   4   2        312.77        357.02        20.04 o                         
  -1   4   2          1.56          5.00         4.03 o                         
   0   4   2       1194.81       1303.14        77.71 o                         
   1   4   2       8161.88       7547.27       166.49 o                         
   2   4   2         30.16         36.53         3.80 o                         
   3   4   2         16.00         25.40         3.99 o                         
   4   4   2        832.66        854.54        33.76 o                         
   5   4   2        145.31        162.71        16.09 o                         
   6   4   2        937.35        870.81        27.11 o                         
   7   4   2          2.69          3.64         6.38 o                         
   8   4   2         25.28         32.21         7.23 o                         
  -8   5   2        688.48        700.20        35.54 o                         
  -7   5   2          1.36          7.62         5.17 o                         
  -6   5   2        512.19        499.18        13.62 o                         
  -5   5   2        186.26        183.41         7.41 o                         
  -4   5   2          2.46          4.14         3.57 o                         
  -3   5   2       3745.82       3735.14       124.94 o                         
  -2   5   2        906.17        936.76        56.43 o                         
  -1   5   2        496.82        526.13        17.96 o                         
   0   5   2        435.43        481.79        24.43 o                         
   1   5   2        629.47        628.08        16.11 o                         
   2   5   2       1972.82       1933.37        44.40 o                         
   3   5   2       4205.57       4221.56        94.57 o                         
   4   5   2        144.77        160.81         7.53 o                         
   5   5   2        412.34        407.77        16.03 o                         
   6   5   2        634.70        607.31        21.14 o                         
   7   5   2         81.07         88.69         8.14 o                         
  -8   6   2          5.06         19.69         8.97 o                         
  -7   6   2         94.89        117.03        10.73 o                         
  -6   6   2       1309.53       1248.79        36.71 o                         
  -5   6   2         34.58         27.80         5.41 o                         
  -4   6   2        437.99        428.71        15.75 o                         
  -3   6   2         22.42         18.82         4.96 o                         
  -2   6   2          6.16          8.84         5.23 o                         
  -1   6   2       5830.02       5300.78       145.22 o                         
   0   6   2        361.96        352.34        13.90 o                         
   1   6   2          9.49         13.36         3.17 o                         
   2   6   2        774.80        776.16        19.64 o                         
   3   6   2        166.18        186.27        16.92 o                         
   4   6   2       1435.06       1532.10        36.15 o                         
   5   6   2        205.25        226.70        12.64 o                         
   6   6   2          1.08         11.31         6.96 o                         
   7   6   2        434.63        462.19        18.58 o                         
  -8   7   2        114.14        128.39        12.33 o                         
  -7   7   2        190.65        178.82        15.05 o                         
  -6   7   2        156.64        140.67         9.34 o                         
  -5   7   2        840.24        827.50        26.10 o                         
  -4   7   2       1439.68       1351.86        39.93 o                         
  -3   7   2         45.21         42.97         6.35 o                         
  -2   7   2        414.52        401.00        15.40 o                         
  -1   7   2       1223.21       1161.03        35.10 o                         
   0   7   2        273.33        278.00        13.28 o                         
   1   7   2       2046.00       1954.73        56.02 o                         
   2   7   2        149.97        137.63        19.37 o                         
   3   7   2        225.82        225.92        12.03 o                         
   4   7   2       1167.80       1233.65        51.31 o                         
   5   7   2          8.44         17.51         7.03 o                         
   6   7   2        344.05        364.24        16.06 o                         
  -7   8   2        213.94        220.29        17.13 o                         
  -6   8   2        114.25        101.47         8.29 o                         
  -5   8   2         41.63         39.06         6.84 o                         
  -4   8   2         40.74         35.80         6.16 o                         
  -3   8   2       2119.98       2014.70        57.95 o                         
  -2   8   2        744.19        697.10        23.14 o                         
  -1   8   2          2.12          3.26         5.58 o                         
   0   8   2        181.90        184.11        11.33 o                         
   1   8   2        961.10        886.45        28.18 o                         
   2   8   2        886.14        868.01        27.60 o                         
   3   8   2        271.77        277.66        15.29 o                         
   4   8   2          0.02          5.60        11.53 o                         
   5   8   2        203.10        227.65        21.13 o                         
   6   8   2        815.14        956.39        44.19 o                         
  -6   9   2        673.63        681.34        35.94 o                         
  -5   9   2         75.71         76.90         7.84 o                         
  -4   9   2         60.56         65.84         7.45 o                         
  -3   9   2        460.30        435.12        26.82 o                         
  -2   9   2          0.92         13.09         6.83 o                         
  -1   9   2       1231.27       1153.12        35.38 o                         
   0   9   2        208.25        192.18        12.51 o                         
   1   9   2          3.88          1.90         6.73 o                         
   2   9   2       1042.32        985.77        31.12 o                         
   3   9   2        152.30        159.10        13.53 o                         
   4   9   2         83.65        107.90        15.05 o                         
   5   9   2         48.93         49.31        13.77 o                         
  -5  10   2         93.17        101.95         9.45 o                         
  -4  10   2        920.86        918.52        29.72 o                         
  -3  10   2         11.15         15.61         9.61 o                         
  -2  10   2         50.57         45.03         7.29 o                         
  -1  10   2        442.75        446.96        18.33 o                         
   0  10   2         13.60         13.16         6.62 o                         
   1  10   2        465.41        441.59        20.41 o                         
   2  10   2          0.83          6.03         6.51 o                         
   3  10   2         58.57         54.27        12.81 o                         
   4  10   2        576.90        636.85        32.98 o                         
  -4  11   2         88.95         91.50         9.00 o                         
  -3  11   2        272.74        277.95        14.58 o                         
  -2  11   2         82.94         84.84         8.92 o                         
  -1  11   2         30.57         37.25        10.01 o                         
   0  11   2        404.43        354.77        18.65 o                         
   1  11   2        403.46        407.94        17.31 o                         
   2  11   2         53.84         63.09         8.27 o                         
  -2 -13   3         14.22         15.37         9.77 o                         
   0 -13   3        612.30        663.58        35.86 o                         
   1 -13   3         77.71         61.32        14.09 o                         
   2 -13   3          0.16        -12.33        12.33 o                         
   3 -13   3        241.06        244.62        22.41 o                         
  -2 -12   3        139.58        159.13        16.49 o                         
  -1 -12   3          2.68         -4.48        10.09 o                         
   0 -12   3        257.04        233.25        20.81 o                         
   1 -12   3          6.54          5.92        12.17 o                         
   2 -12   3        673.44        715.61        38.90 o                         
   3 -12   3         33.94         14.57        12.65 o                         
   4 -12   3         26.82         24.33        12.49 o                         
   5 -12   3        310.09        317.14        24.17 o                         
  -5 -11   3         23.93         32.81         7.48 o                         
  -4 -11   3          1.75          2.12         6.22 o                         
  -3 -11   3        155.29        177.51         8.27 o                         
  -2 -11   3        575.08        573.98        18.58 o                         
  -1 -11   3        608.79        617.33        18.87 o                         
   0 -11   3         82.49        117.19        14.41 o                         
   1 -11   3         64.86         53.95        12.97 o                         
   2 -11   3        770.56        776.13        40.50 o                         
   3 -11   3         58.63         57.15        14.09 o                         
   4 -11   3        208.04        213.40        21.29 o                         
   5 -11   3          9.58        -10.41        10.41 o                         
   6 -11   3         88.18         98.94        13.61 o                         
  -6 -10   3          1.61          1.16         6.86 o                         
  -5 -10   3        505.96        511.36        24.09 o                         
  -4 -10   3        273.54        298.17        14.33 o                         
  -3 -10   3          5.98         12.50         4.65 o                         
  -2 -10   3        529.36        535.75        15.03 o                         
  -1 -10   3        154.87        162.13         7.60 o                         
   0 -10   3       1017.25        994.86        24.41 o                         
   1 -10   3        242.53        246.25         9.26 o                         
   2 -10   3         24.97         20.56         6.13 o                         
   3 -10   3       1144.01       1216.55        79.57 o                         
   4 -10   3        404.63        413.64        25.37 o                         
   5 -10   3        225.23        244.29        12.69 o                         
   6 -10   3          0.31          5.28         9.93 o                         
  -6  -9   3         11.26         21.78         6.99 o                         
  -5  -9   3         79.21         66.28        10.73 o                         
  -4  -9   3         90.95         79.17         7.23 o                         
  -3  -9   3       1535.93       1448.74        47.31 o                         
  -2  -9   3         38.40         48.08         4.86 o                         
  -1  -9   3         47.13         59.12         4.90 o                         
   0  -9   3       2152.77       2042.91        46.78 o                         
   1  -9   3        164.02        159.82        10.16 o                         
   2  -9   3        805.60        860.02        31.92 o                         
   3  -9   3          0.78          8.73         4.38 o                         
   4  -9   3         27.17         26.31         7.60 o                         
   5  -9   3       1456.05       1581.79        46.68 o                         
   6  -9   3         81.22         83.45         7.58 o                         
  -7  -8   3        436.54        472.98        18.48 o                         
  -6  -8   3        523.71        519.27        18.82 o                         
  -5  -8   3          0.69         -0.99         6.21 o                         
  -4  -8   3        338.68        341.80        13.90 o                         
  -3  -8   3       1260.44       1140.47        27.26 o                         
  -2  -8   3        710.20        661.16        16.97 o                         
  -1  -8   3        974.29        970.54        23.51 o                         
   0  -8   3          0.12          1.28         3.42 o                         
   1  -8   3        973.71       1012.98        24.42 o                         
   2  -8   3       3375.45       3554.05       145.92 o                         
   3  -8   3          8.96         10.98         3.84 o                         
   4  -8   3        214.91        222.31         8.33 o                         
   5  -8   3        223.31        225.70        14.81 o                         
   6  -8   3         86.51         90.25         8.89 o                         
   8  -8   3          4.09          7.68         9.61 o                         
  -7  -7   3        153.93        159.97        10.37 o                         
  -6  -7   3         44.19         46.17         8.56 o                         
  -5  -7   3       1218.78       1184.53        34.73 o                         
  -4  -7   3        482.63        463.13        27.22 o                         
  -3  -7   3         36.43         32.78         4.21 o                         
  -2  -7   3       1862.64       1836.98        42.06 o                         
  -1  -7   3       1134.04       1109.80        26.08 o                         
   0  -7   3       1192.27       1173.74        27.51 o                         
   1  -7   3        352.44        361.15        10.58 o                         
   2  -7   3          5.34          4.35         4.01 o                         
   3  -7   3       2501.61       2407.17        54.40 o                         
   4  -7   3       2137.31       2110.63        49.89 o                         
   5  -7   3        117.81        110.47         7.30 o                         
   6  -7   3         75.18         77.70         5.09 o                         
   8  -7   3        141.99        177.54        17.29 o                         
  -8  -6   3        363.73        395.21        16.86 o                         
  -7  -6   3          3.81          6.56         6.83 o                         
  -6  -6   3        105.24        115.49        12.73 o                         
  -5  -6   3       2037.88       1935.04        54.12 o                         
  -4  -6   3         26.95         37.23         4.09 o                         
  -3  -6   3       1627.23       1580.70        36.43 o                         
  -2  -6   3         24.98         35.48         5.04 o                         
  -1  -6   3        178.17        198.69         6.80 o                         
   0  -6   3       6743.16       6385.01       146.98 o                         
   1  -6   3        543.25        561.69        14.25 o                         
   2  -6   3        544.99        609.23        21.41 o                         
   3  -6   3        571.20        576.40        14.58 o                         
   4  -6   3          6.00         14.62         3.28 o                         
   5  -6   3       1547.01       1466.83        33.86 o                         
   6  -6   3        564.90        548.44        14.64 o                         
   7  -6   3          4.76          6.94         5.53 o                         
   8  -6   3        180.16        199.96        18.41 o                         
  -8  -5   3        115.79        115.28         9.23 o                         
  -7  -5   3        439.75        424.80        20.89 o                         
  -6  -5   3        711.70        676.19        22.33 o                         
  -5  -5   3        169.23        162.44        10.13 o                         
  -4  -5   3       2337.83       2297.63        59.77 o                         
  -3  -5   3       3114.44       2943.34        66.10 o                         
  -2  -5   3        244.84        272.24         8.18 o                         
  -1  -5   3        500.49        512.11        12.92 o                         
   0  -5   3        542.98        622.22        17.52 o                         
   1  -5   3        596.26        638.24        15.56 o                         
   2  -5   3       6844.35       6719.30       148.23 o                         
   3  -5   3        194.72        201.77         6.61 o                         
   4  -5   3         47.05         45.91         3.45 o                         
   5  -5   3        729.66        681.99        16.96 o                         
   6  -5   3          6.65         12.55         4.97 o                         
   7  -5   3       1278.53       1349.74        38.97 o                         
   8  -5   3         13.91         14.56        12.09 o                         
   9  -5   3          0.34          2.24        10.41 o                         
  -9  -4   3         51.17         50.98         7.27 o                         
  -8  -4   3          7.10          7.55         6.20 o                         
  -7  -4   3        790.82        752.91        24.33 o                         
  -6  -4   3        373.78        342.52        14.29 o                         
  -5  -4   3        391.42        371.44        13.78 o                         
  -4  -4   3        302.09        310.30         9.33 o                         
  -3  -4   3          3.88          6.08         2.91 o                         
  -2  -4   3       8048.61       7607.00       167.74 o                         
  -1  -4   3       1631.66       1615.11        36.45 o                         
   0  -4   3         37.22         41.68         2.74 o                         
   1  -4   3         43.90         45.92         2.95 o                         
   2  -4   3        720.07        782.43        18.36 o                         
   3  -4   3       1830.75       1715.17        38.74 o                         
   4  -4   3       2064.44       2011.26        45.52 o                         
   5  -4   3          6.00         10.82         5.23 o                         
   6  -4   3        277.67        285.37         9.49 o                         
   7  -4   3       1195.31       1273.09        36.99 o                         
   8  -4   3         14.60         16.05         7.20 o                         
   9  -4   3        375.34        421.23        16.79 o                         
  -9  -3   3        100.24         95.16         8.15 o                         
  -8  -3   3        478.20        477.59        17.76 o                         
  -7  -3   3          4.28          4.82         9.29 o                         
  -6  -3   3        266.91        253.93        11.41 o                         
  -5  -3   3       2688.70       2511.72        68.60 o                         
  -4  -3   3        239.39        226.74        10.18 o                         
  -3  -3   3        769.52        801.27        19.07 o                         
  -2  -3   3        689.61        806.88        18.95 o                         
  -1  -3   3          1.51          3.52         2.08 o                         
   0  -3   3      10865.08       9902.05       235.83 o                         
   1  -3   3       4185.54       4283.12       172.74 o                         
   2  -3   3        279.92        347.32         8.87 o                         
   3  -3   3       1507.80       1473.37        35.82 o                         
   4  -3   3       1337.45       1373.06        51.15 o                         
   5  -3   3       1208.54       1257.61        37.15 o                         
   6  -3   3        813.70        799.04        24.34 o                         
   7  -3   3          4.35          5.18         6.18 o                         
   8  -3   3        182.22        184.23        11.03 o                         
   9  -3   3        432.82        450.18        17.02 o                         
  -9  -2   3        241.66        261.38        13.41 o                         
  -8  -2   3        643.61        580.42        19.72 o                         
  -7  -2   3        313.82        272.00        18.57 o                         
  -6  -2   3        158.39        143.23         9.11 o                         
  -5  -2   3        193.27        179.63         9.44 o                         
  -4  -2   3       1763.90       1815.11        90.93 o                         
  -3  -2   3       6352.55       6005.86       132.37 o                         
  -2  -2   3        527.00        583.86        16.91 o                         
  -1  -2   3        355.13        435.16        10.48 o                         
   0  -2   3       2776.05       3011.75        66.46 o                         
   1  -2   3        313.26        396.38        12.41 o                         
   2  -2   3       6630.31       6506.76       143.43 o                         
   3  -2   3        995.80       1073.67        34.81 o                         
   4  -2   3        164.52        162.77         6.49 o                         
   5  -2   3       3745.89       3686.20        82.57 o                         
   6  -2   3        281.36        279.76        12.10 o                         
   7  -2   3        319.87        293.86        12.97 o                         
   8  -2   3         27.44         25.37         6.62 o                         
   9  -2   3          0.03         14.46         6.72 o                         
  -9  -1   3         57.98         53.02         6.90 o                         
  -8  -1   3          1.89          4.88         5.55 o                         
  -7  -1   3       1172.36       1142.06        33.36 o                         
  -6  -1   3       1056.96       1028.01        30.31 o                         
  -5  -1   3        222.32        215.35        10.32 o                         
  -4  -1   3         84.86         98.88         9.37 o                         
  -3  -1   3       1356.27       1437.15        32.73 o                         
  -2  -1   3       3099.58       2995.96        66.33 o                         
  -1  -1   3       6459.32       6261.78       137.76 o                         
   0  -1   3       1847.31       2129.61        47.53 o                         
   1  -1   3       1467.92       1611.65        36.16 o                         
   2  -1   3       3768.34       3709.33        82.17 o                         
   3  -1   3        806.72        837.68        19.88 o                         
   4  -1   3       2073.30       2073.74        47.07 o                         
   5  -1   3         19.14         22.74         3.34 o                         
   6  -1   3        235.49        238.70        10.86 o                         
   7  -1   3       1977.47       1836.73        70.04 o                         
   8  -1   3          4.51         14.41         6.40 o                         
   9  -1   3         37.37         39.98         8.16 o                         
  -9   0   3         15.13         24.28         6.78 o                         
  -8   0   3        136.97        144.75         9.45 o                         
  -7   0   3         33.38         39.43         6.28 o                         
  -6   0   3         72.07         66.22         8.56 o                         
  -5   0   3       4168.08       3967.53       105.23 o                         
  -4   0   3       1008.62       1081.13        25.32 o                         
  -3   0   3        131.03        154.28         7.04 o                         
  -2   0   3        901.52        879.03        20.31 o                         
  -1   0   3       5037.40       5347.82       215.52 o                         
   0   0   3      13731.88      11710.91       328.78 o                         
   1   0   3       2409.41       2459.03        54.83 o                         
   2   0   3         67.27         77.51         4.23 o                         
   3   0   3       2454.60       2410.70        54.24 o                         
   4   0   3       2745.96       2636.41        59.43 o                         
   5   0   3        278.09        255.58         8.51 o                         
   6   0   3        121.27        117.34        18.57 o                         
   7   0   3         78.52         61.81         6.28 o                         
   8   0   3        441.82        416.70        20.97 o                         
   9   0   3        456.86        440.38        16.92 o                         
  -9   1   3        173.23        188.32        11.37 o                         
  -8   1   3        872.33        879.07        26.76 o                         
  -7   1   3          0.18          1.53         6.08 o                         
  -6   1   3        101.54         96.09         6.96 o                         
  -5   1   3        858.99        873.83        31.65 o                         
  -4   1   3        498.79        521.93        13.44 o                         
  -3   1   3       4705.84       4618.79       102.42 o                         
  -2   1   3        512.81        573.75        13.75 o                         
  -1   1   3         12.75         15.13         1.71 o                         
   0   1   3      10514.19       9694.61       310.35 o                         
   1   1   3        976.17       1050.63        24.46 o                         
   2   1   3       5188.32       5031.74       148.74 o                         
   3   1   3        152.24        150.92         6.01 o                         
   4   1   3         63.88         65.85         5.22 o                         
   5   1   3       2681.80       2342.51        63.99 o                         
   6   1   3        255.90        237.84        10.79 o                         
   7   1   3         73.16         64.23         6.69 o                         
   8   1   3        111.67        102.24         7.79 o                         
  -9   2   3          8.26         12.61         5.83 o                         
  -8   2   3         79.82         76.45         7.30 o                         
  -7   2   3        536.85        551.45        18.39 o                         
  -6   2   3       3109.33       2908.81        78.57 o                         
  -5   2   3         75.31         72.03         4.49 o                         
  -4   2   3        169.40        168.30         6.78 o                         
  -3   2   3       1734.78       1773.15        40.25 o                         
  -2   2   3       1361.45       1384.28        31.47 o                         
  -1   2   3       2459.79       2437.52        56.96 o                         
   0   2   3         48.99         54.31         6.16 o                         
   1   2   3       1027.01       1016.51        43.98 o                         
   2   2   3       5499.83       5471.48       121.27 o                         
   3   2   3         15.29         21.61         3.27 o                         
   4   2   3         78.56         93.87         5.21 o                         
   5   2   3         60.31         67.90         6.15 o                         
   6   2   3        229.44        221.54        17.29 o                         
   7   2   3       1486.14       1325.43        38.26 o                         
   8   2   3          1.67          3.24         6.26 o                         
  -9   3   3         45.63         36.38         6.49 o                         
  -8   3   3         95.82         94.57         7.61 o                         
  -7   3   3        355.76        345.64        13.58 o                         
  -6   3   3         31.42         30.78         4.01 o                         
  -5   3   3       1620.49       1593.43        36.79 o                         
  -4   3   3       1476.31       1514.55        34.92 o                         
  -3   3   3        196.78        227.53         7.54 o                         
  -2   3   3       5251.33       5034.87       111.43 o                         
  -1   3   3       1466.84       1395.46        48.11 o                         
   0   3   3       1678.67       1767.51        50.01 o                         
   1   3   3        493.37        538.89        23.85 o                         
   2   3   3         74.79         69.31         5.51 o                         
   3   3   3       3392.86       3389.81       113.83 o                         
   4   3   3       1933.14       1976.84        52.38 o                         
   5   3   3         27.79         30.66         5.81 o                         
   6   3   3          0.93         11.86         5.80 o                         
   7   3   3        153.28        144.37         9.95 o                         
   8   3   3         44.37         48.95         7.10 o                         
  -9   4   3         30.43         36.18        10.73 o                         
  -8   4   3        826.25        861.98        41.86 o                         
  -7   4   3          0.47          2.61         5.45 o                         
  -6   4   3        113.75        109.36         6.11 o                         
  -5   4   3       1121.44       1083.06        25.83 o                         
  -4   4   3         12.92         17.04         3.67 o                         
  -3   4   3       2825.56       2865.94       103.12 o                         
  -2   4   3         14.69          6.93         4.14 o                         
  -1   4   3        170.71        191.14         9.80 o                         
   0   4   3       3735.49       3579.57        98.82 o                         
   1   4   3        724.16        720.79        17.94 o                         
   2   4   3        245.82        263.49        14.67 o                         
   3   4   3        292.90        310.02        11.81 o                         
   4   4   3          0.20         -2.57         4.01 o                         
   5   4   3       2187.98       2115.43        58.69 o                         
   6   4   3        367.12        360.30        15.61 o                         
   7   4   3          7.84         13.69         6.57 o                         
   8   4   3         60.60         63.40        12.73 o                         
  -8   5   3        258.83        278.08        18.09 o                         
  -7   5   3        280.93        295.21        17.61 o                         
  -6   5   3        764.77        778.61        24.24 o                         
  -5   5   3         39.73         42.34         6.22 o                         
  -4   5   3        918.16        907.87        27.67 o                         
  -3   5   3       2100.13       1978.37        56.13 o                         
  -2   5   3          1.16         47.42        30.50 o                         
  -1   5   3       1028.95       1003.02        30.46 o                         
   0   5   3         18.86         22.69         6.11 o                         
   1   5   3       1396.99       1375.55        32.28 o                         
   2   5   3       1508.94       1550.10        36.25 o                         
   3   5   3        421.98        457.38        14.98 o                         
   4   5   3         17.38         18.62         4.50 o                         
   5   5   3        674.36        674.75        22.11 o                         
   6   5   3         63.35         75.91         7.96 o                         
   7   5   3        505.36        506.11        19.24 o                         
  -7   6   3        316.16        295.69        18.57 o                         
  -6   6   3         86.46         83.89         7.45 o                         
  -5   6   3        448.15        440.67        16.46 o                         
  -4   6   3        115.25         96.02         8.32 o                         
  -3   6   3          0.63         -0.31         4.99 o                         
  -2   6   3       2263.29       2144.94        61.01 o                         
  -1   6   3       1406.80       1343.28        39.83 o                         
   0   6   3        201.52        196.63        11.33 o                         
   1   6   3         69.71         64.84         7.11 o                         
   2   6   3        364.70        353.36        14.66 o                         
   3   6   3        886.63        930.02        23.29 o                         
   4   6   3       1328.54       1351.95        32.49 o                         
   5   6   3         39.95         49.70         7.52 o                         
   6   6   3         26.11         36.35         7.58 o                         
   7   6   3        492.68        549.76        30.90 o                         
  -7   7   3          3.04         -8.16         8.16 o                         
  -6   7   3         46.81         43.70         6.93 o                         
  -5   7   3        961.16        930.61        29.17 o                         
  -4   7   3         59.12         53.86        15.29 o                         
  -3   7   3         70.94         55.93         6.34 o                         
  -2   7   3          0.51          1.49         5.81 o                         
  -1   7   3         58.93         35.12         6.20 o                         
   0   7   3       2587.31       2345.04        66.64 o                         
   1   7   3        666.40        630.94        21.68 o                         
   2   7   3        151.29        141.46        12.49 o                         
   3   7   3        457.98        442.63        16.85 o                         
   4   7   3        172.44        192.75        16.81 o                         
   5   7   3        354.33        392.87        26.10 o                         
   6   7   3        247.58        264.63        23.85 o                         
  -7   8   3         72.56         59.55         9.77 o                         
  -6   8   3        250.37        251.12        18.49 o                         
  -5   8   3         44.29         42.19         8.32 o                         
  -4   8   3        207.99        185.32        15.37 o                         
  -3   8   3       1144.44       1060.21        32.71 o                         
  -2   8   3         81.60         58.07         7.18 o                         
  -1   8   3          5.66          5.00         5.86 o                         
   0   8   3        221.15        215.02        12.98 o                         
   1   8   3         29.83         39.66         7.07 o                         
   2   8   3       1313.04       1297.40        39.25 o                         
   3   8   3        152.53        175.87        15.93 o                         
   4   8   3          1.95        -10.57        10.57 o                         
   5   8   3        662.32        720.58        35.38 o                         
  -6   9   3        200.34        215.71        12.87 o                         
  -5   9   3         54.17         44.75         7.54 o                         
  -4   9   3          0.11          3.45         6.68 o                         
  -3   9   3         73.16         74.48        16.65 o                         
  -2   9   3        884.32        868.63        28.33 o                         
  -1   9   3        834.68        766.32        42.34 o                         
   0   9   3          2.08          7.48         7.01 o                         
   1   9   3         76.90         60.04         8.48 o                         
   2   9   3        621.81        617.52        22.02 o                         
   3   9   3        283.27        296.54        14.60 o                         
   4   9   3        345.97        380.38        26.10 o                         
  -5  10   3        296.06        308.59        14.99 o                         
  -4  10   3        127.39        130.56         9.77 o                         
  -3  10   3         70.36         85.55         8.84 o                         
  -2  10   3        240.74        240.56        22.25 o                         
  -1  10   3        107.28        102.71         9.34 o                         
   0  10   3        733.58        684.64        42.82 o                         
   1  10   3        348.57        326.35        24.17 o                         
   2  10   3         14.29         15.14         7.35 o                         
   3  10   3        443.96        435.93        26.58 o                         
  -3  11   3        809.70        817.56        27.56 o                         
  -2  11   3          3.81         -2.39         7.04 o                         
  -1  11   3          0.17         -0.91         6.98 o                         
   0  11   3        321.55        307.90        15.50 o                         
   1  11   3         32.97         34.61        13.69 o                         
  -2 -13   4        146.28        136.24        13.93 o                         
  -1 -13   4        503.82        446.98        27.38 o                         
   0 -13   4        565.98        555.84        31.38 o                         
   1 -13   4          7.55          3.52        11.21 o                         
   2 -13   4          3.64          6.72        11.37 o                         
   3 -13   4        122.69         91.09        13.29 o                         
  -2 -12   4         55.98         55.55        11.05 o                         
  -1 -12   4         59.52         59.71        11.69 o                         
   0 -12   4         27.74         38.10        12.33 o                         
   1 -12   4       1005.77       1010.66        48.83 o                         
   2 -12   4        239.12        239.98        22.41 o                         
   3 -12   4          4.46         13.29        12.49 o                         
   4 -12   4        208.62        224.45        21.93 o                         
   5 -12   4        242.54        235.98        21.77 o                         
  -5 -11   4         79.54         99.93         8.36 o                         
  -4 -11   4         88.15         91.88        12.09 o                         
  -3 -11   4        244.39        254.94        12.47 o                         
  -2 -11   4       1096.37        980.13        63.88 o                         
  -1 -11   4         97.40        102.63         8.03 o                         
   0 -11   4          0.06         -1.24         6.21 o                         
   1 -11   4        655.83        647.39        51.63 o                         
   2 -11   4          4.54          1.75         6.19 o                         
   3 -11   4        627.69        710.89        60.84 o                         
   4 -11   4        262.70        295.41        29.22 o                         
   5 -11   4          7.09         -4.32        10.57 o                         
   6 -11   4        330.41        354.45        23.53 o                         
  -6 -10   4        475.06        517.71        19.02 o                         
  -5 -10   4        777.97        835.94        42.18 o                         
  -4 -10   4         69.06         76.55         7.16 o                         
  -3 -10   4          0.62          6.82         4.60 o                         
  -2 -10   4        281.60        283.04        19.25 o                         
  -1 -10   4        518.48        523.07        28.84 o                         
   0 -10   4       1319.40       1243.17        37.96 o                         
   1 -10   4          8.58          4.51         7.20 o                         
   2 -10   4         99.52         99.90         8.23 o                         
   3 -10   4       1084.40       1202.79        37.00 o                         
   4 -10   4          1.88         -5.20         5.97 o                         
   5 -10   4        300.26        302.04        14.06 o                         
   6 -10   4         60.16         88.29         8.21 o                         
  -6  -9   4         38.26         45.89         7.68 o                         
  -5  -9   4          0.00         -6.22         6.22 o                         
  -4  -9   4       1197.21       1216.53        35.29 o                         
  -3  -9   4        579.91        553.16        15.08 o                         
  -2  -9   4         35.72         35.63         4.62 o                         
  -1  -9   4        366.26        392.20        11.72 o                         
   0  -9   4        483.86        502.86        13.70 o                         
   1  -9   4       1096.62       1120.12        34.66 o                         
   2  -9   4        630.17        672.41        22.93 o                         
   3  -9   4         12.85         10.93         6.04 o                         
   4  -9   4        721.89        736.63        24.26 o                         
   5  -9   4        922.97        946.76        29.69 o                         
   6  -9   4         42.27         56.93         9.29 o                         
   7  -9   4        115.27        116.39        12.97 o                         
  -7  -8   4        656.18        672.28        22.86 o                         
  -6  -8   4         25.03         24.80         6.95 o                         
  -5  -8   4         11.81          0.88         6.08 o                         
  -4  -8   4        482.43        482.15        17.10 o                         
  -3  -8   4         47.33         54.39         5.76 o                         
  -2  -8   4       2517.32       2429.90        58.94 o                         
  -1  -8   4        300.16        323.10        10.16 o                         
   0  -8   4         15.47         16.04         3.51 o                         
   1  -8   4       1166.74       1224.30        34.43 o                         
   2  -8   4       1149.49       1207.77        28.56 o                         
   3  -8   4        712.44        704.73        23.19 o                         
   4  -8   4         68.62         59.49         8.97 o                         
   5  -8   4          1.40         -0.41         5.47 o                         
   6  -8   4        929.97        975.53        30.39 o                         
   7  -8   4        409.64        448.58        25.13 o                         
   8  -8   4         37.87         24.33        11.21 o                         
  -7  -7   4         43.05         52.65        10.17 o                         
  -6  -7   4        321.57        323.80        17.29 o                         
  -5  -7   4       1501.58       1454.67        41.73 o                         
  -4  -7   4          0.34         -5.38         5.38 o                         
  -3  -7   4        193.07        210.74         8.09 o                         
  -2  -7   4       2599.31       2539.45        78.35 o                         
  -1  -7   4        202.52        203.62        10.23 o                         
   0  -7   4       3267.43       3350.98       107.03 o                         
   1  -7   4         59.85         60.82         7.06 o                         
   2  -7   4         74.57         80.96         9.46 o                         
   3  -7   4       2769.58       2875.32        74.20 o                         
   4  -7   4        276.40        253.69        10.48 o                         
   5  -7   4        217.80        192.30        10.25 o                         
   6  -7   4         49.09         42.46         5.80 o                         
   7  -7   4          0.40          9.45         9.45 o                         
   8  -7   4        567.73        659.26        33.30 o                         
  -8  -6   4        319.41        328.99        14.72 o                         
  -7  -6   4         84.12         79.13         8.04 o                         
  -6  -6   4        201.74        193.85        11.19 o                         
  -5  -6   4         48.93         41.03         6.31 o                         
  -4  -6   4        512.17        522.79        14.32 o                         
  -3  -6   4       2130.05       2018.75        45.92 o                         
  -2  -6   4         10.17         19.08         3.45 o                         
  -1  -6   4       2119.75       2203.80        63.31 o                         
   0  -6   4       2908.16       3008.92       113.39 o                         
   1  -6   4        464.46        472.88        12.15 o                         
   2  -6   4        466.56        555.53        24.68 o                         
   3  -6   4        260.08        260.64        12.11 o                         
   4  -6   4       1259.07       1189.72        27.77 o                         
   5  -6   4       2247.28       2049.87        46.68 o                         
   6  -6   4          2.80          5.57         3.85 o                         
   7  -6   4         13.73         19.85        10.57 o                         
   8  -6   4        148.79        177.06        16.49 o                         
  -8  -5   4          2.41         -0.80         6.34 o                         
  -7  -5   4       1321.03       1225.68        36.24 o                         
  -6  -5   4         97.46         80.53         7.86 o                         
  -5  -5   4          0.47          2.12         5.45 o                         
  -4  -5   4       1997.62       1978.77        45.17 o                         
  -3  -5   4        516.62        523.16        13.71 o                         
  -2  -5   4       2356.93       2372.74        53.34 o                         
  -1  -5   4        761.10        857.57        20.17 o                         
   0  -5   4         14.35         15.91         2.35 o                         
   1  -5   4       5385.91       5427.50       217.28 o                         
   2  -5   4       2087.12       2254.99       116.28 o                         
   3  -5   4        514.92        547.32        19.95 o                         
   4  -5   4         19.82         19.92         3.05 o                         
   5  -5   4        349.83        349.98        10.38 o                         
   6  -5   4       1004.34       1035.12        25.05 o                         
   7  -5   4        402.88        430.17        21.61 o                         
   8  -5   4          9.42          5.76         9.61 o                         
  -8  -4   4         29.40         27.30         6.62 o                         
  -7  -4   4        414.17        380.17        15.10 o                         
  -6  -4   4        281.41        278.99        12.46 o                         
  -5  -4   4       2601.99       2498.47        68.31 o                         
  -4  -4   4        130.09        135.34         8.02 o                         
  -3  -4   4        535.89        523.48        13.43 o                         
  -2  -4   4       5978.71       5680.80       125.64 o                         
  -1  -4   4        497.96        588.98        14.19 o                         
   0  -4   4       2248.79       2445.08        46.50 o                         
   1  -4   4        941.18       1036.18        30.38 o                         
   2  -4   4       1020.92       1111.18        25.45 o                         
   3  -4   4       3967.78       3897.76        86.64 o                         
   4  -4   4       1022.18       1038.06        24.42 o                         
   5  -4   4         87.44         91.74         4.95 o                         
   6  -4   4        625.94        648.94        16.98 o                         
   7  -4   4         17.22         19.20         6.65 o                         
   8  -4   4        434.75        486.90        17.77 o                         
  -9  -3   4        417.46        444.59        16.98 o                         
  -8  -3   4        298.53        284.18        13.74 o                         
  -7  -3   4          0.31         -0.39         5.58 o                         
  -6  -3   4        501.72        489.50        17.31 o                         
  -5  -3   4       1610.67       1553.28        43.59 o                         
  -4  -3   4        636.29        649.27        16.11 o                         
  -3  -3   4       1004.33       1015.48        23.89 o                         
  -2  -3   4         16.01         12.46         2.45 o                         
  -1  -3   4       3759.03       3789.36        83.93 o                         
   0  -3   4       6014.25       5974.19       225.81 o                         
   1  -3   4          0.17          4.83         3.22 o                         
   2  -3   4         17.02         37.69         6.66 o                         
   3  -3   4        902.62        954.16        22.36 o                         
   4  -3   4       1784.32       1820.58        57.66 o                         
   5  -3   4        936.84        995.14        26.94 o                         
   6  -3   4         32.32         33.18         7.12 o                         
   7  -3   4         59.91         68.83         7.11 o                         
   8  -3   4        921.10        990.05        30.34 o                         
   9  -3   4          1.73          4.45         6.73 o                         
  -9  -2   4        340.41        357.04        14.85 o                         
  -8  -2   4         20.56         25.69         6.84 o                         
  -7  -2   4       1034.15        929.77        27.94 o                         
  -6  -2   4        122.77        112.78         7.58 o                         
  -5  -2   4         15.59         15.07         5.68 o                         
  -4  -2   4       4033.97       4002.93        89.27 o                         
  -3  -2   4        737.74        687.29        17.51 o                         
  -2  -2   4        681.40        694.86        16.45 o                         
  -1  -2   4        288.41        344.83         8.75 o                         
   0  -2   4        156.02        174.77         6.00 o                         
   1  -2   4       5087.76       5082.25       137.54 o                         
   2  -2   4       4826.02       4908.90       108.56 o                         
   3  -2   4          2.64          0.11         2.56 o                         
   4  -2   4        944.73        981.84        23.41 o                         
   5  -2   4        341.75        352.76        10.65 o                         
   6  -2   4        498.20        516.02        17.58 o                         
   7  -2   4        405.21        406.27        15.85 o                         
   8  -2   4         13.03         18.58         6.52 o                         
   9  -2   4        148.42        159.40        10.43 o                         
  -9  -1   4          2.98          2.03        12.41 o                         
  -8  -1   4        106.72        104.25         7.86 o                         
  -7  -1   4       1353.81       1247.53        49.71 o                         
  -6  -1   4         13.75         19.20         5.54 o                         
  -5  -1   4        610.91        592.48        18.77 o                         
  -4  -1   4         37.78         39.36         3.52 o                         
  -3  -1   4       1124.63       1119.81        25.92 o                         
  -2  -1   4       9080.58       8098.49       178.28 o                         
  -1  -1   4         31.65         58.82         3.17 o                         
   0  -1   4          0.84          9.41         3.67 o                         
   1  -1   4       1346.95       1403.52        31.86 o                         
   2  -1   4         19.54         24.54         2.77 o                         
   3  -1   4       3553.07       3405.03        76.06 o                         
   4  -1   4        848.73        850.24        22.49 o                         
   5  -1   4          0.54          3.93         3.35 o                         
   6  -1   4       1221.26       1147.26        33.42 o                         
   7  -1   4        300.88        297.47        32.42 o                         
   8  -1   4        161.40        172.76        10.74 o                         
  -9   0   4        347.00        360.75        14.70 o                         
  -8   0   4         96.84         94.60         7.47 o                         
  -7   0   4          4.17          4.27         7.12 o                         
  -6   0   4        772.39        757.23        23.06 o                         
  -5   0   4       2063.86       2079.17        67.03 o                         
  -4   0   4         11.88          7.92         3.22 o                         
  -3   0   4         61.89         67.17         7.46 o                         
  -2   0   4        234.65        227.49         6.67 o                         
  -1   0   4       1561.47       1666.45        61.59 o                         
   0   0   4       4299.81       4243.36       115.78 o                         
   1   0   4        328.93        364.37         9.77 o                         
   2   0   4       1593.42       1665.31        37.93 o                         
   3   0   4       2201.01       2055.62        46.70 o                         
   4   0   4        231.55        227.54         8.10 o                         
   5   0   4       1442.09       1370.41        32.14 o                         
   6   0   4          0.85         -1.62         5.06 o                         
   7   0   4         37.51         41.21         6.60 o                         
   8   0   4        786.89        743.84        25.05 o                         
  -9   1   4        321.64        341.81        14.55 o                         
  -8   1   4        128.92        118.42         7.97 o                         
  -7   1   4        346.45        340.43        13.81 o                         
  -6   1   4        124.07        103.58         7.36 o                         
  -5   1   4        120.49        123.53         6.21 o                         
  -4   1   4       3282.24       3255.33        78.64 o                         
  -3   1   4       2293.85       2227.56        50.06 o                         
  -2   1   4         64.04         69.75         3.72 o                         
  -1   1   4        399.77        409.44        13.94 o                         
   0   1   4        521.19        566.79        19.75 o                         
   1   1   4       2117.02       2112.66        47.73 o                         
   2   1   4       1971.76       1922.09        43.69 o                         
   3   1   4         31.97         25.52         3.54 o                         
   4   1   4       1264.89       1206.44        35.28 o                         
   5   1   4       2839.52       2579.68        80.32 o                         
   6   1   4        185.50        132.73        14.89 o                         
   7   1   4        195.45        178.14        11.03 o                         
   8   1   4         27.20         30.88         6.76 o                         
  -9   2   4         12.54          5.20         5.89 o                         
  -8   2   4         85.31         91.42         7.64 o                         
  -7   2   4        893.92        854.11        25.78 o                         
  -6   2   4          1.78         -1.86         5.09 o                         
  -5   2   4          4.44          6.54         3.67 o                         
  -4   2   4        777.91        814.06        19.86 o                         
  -3   2   4        156.72        163.30         6.30 o                         
  -2   2   4       5728.51       5642.09       171.45 o                         
  -1   2   4        685.09        686.14        19.05 o                         
   0   2   4         89.59        108.31         8.17 o                         
   1   2   4       3361.37       3230.92        72.40 o                         
   2   2   4        846.29        911.20        22.01 o                         
   3   2   4       2121.52       2117.47        48.26 o                         
   4   2   4        333.35        329.95        11.89 o                         
   5   2   4         75.47         68.91         6.04 o                         
   6   2   4       1379.02       1174.03        34.36 o                         
   7   2   4        647.52        593.67        20.24 o                         
   8   2   4        154.55        143.79         9.57 o                         
  -9   3   4         43.01         38.42        10.09 o                         
  -8   3   4          8.29         18.69         9.61 o                         
  -7   3   4         16.90         20.65         5.94 o                         
  -6   3   4        345.76        326.62        10.50 o                         
  -5   3   4       2349.55       2315.06        52.58 o                         
  -4   3   4          6.82          9.53         3.43 o                         
  -3   3   4        160.90        172.70         6.34 o                         
  -2   3   4        981.25       1032.10        53.69 o                         
  -1   3   4         25.72         20.32         4.31 o                         
   0   3   4       4961.28       4926.62       135.04 o                         
   1   3   4         96.00        122.65         6.38 o                         
   2   3   4        761.94        770.22        23.46 o                         
   3   3   4       2618.77       2506.79        56.96 o                         
   4   3   4        221.74        227.97         8.54 o                         
   5   3   4        336.34        303.60        12.74 o                         
   6   3   4        115.93        108.56         7.88 o                         
   7   3   4         24.34         25.26         7.44 o                         
   8   3   4        970.99        979.73        32.18 o                         
  -8   4   4         79.79         88.37        11.21 o                         
  -7   4   4         38.18         43.71         8.32 o                         
  -6   4   4         88.06        116.35         7.81 o                         
  -5   4   4        218.90        216.40         8.16 o                         
  -4   4   4       1336.44       1334.09        32.80 o                         
  -3   4   4       1102.40       1089.74        32.37 o                         
  -2   4   4         12.33         16.60        14.17 o                         
  -1   4   4       1927.86       1765.30        55.79 o                         
   0   4   4       3023.45       2921.80        81.70 o                         
   1   4   4       1133.52       1123.41        38.54 o                         
   2   4   4       1402.59       1480.77        62.85 o                         
   3   4   4        512.47        526.33        14.49 o                         
   4   4   4        958.05        956.39        23.80 o                         
   5   4   4       1569.70       1530.32        60.19 o                         
   6   4   4          0.07          0.93         6.04 o                         
   7   4   4         23.59         21.92         6.61 o                         
  -8   5   4         57.13         76.84        10.73 o                         
  -7   5   4        731.18        734.18        32.02 o                         
  -6   5   4        115.13        110.56         7.82 o                         
  -5   5   4         14.52         10.40         5.82 o                         
  -4   5   4       1236.41       1207.30        39.22 o                         
  -3   5   4         48.83         57.98         6.46 o                         
  -2   5   4       2233.60       2037.13        58.01 o                         
  -1   5   4          9.31         11.84         9.45 o                         
   0   5   4         11.95         10.31         6.21 o                         
   1   5   4       2619.25       2504.05        70.89 o                         
   2   5   4       1805.02       1755.39        61.88 o                         
   3   5   4        853.49        909.07        28.54 o                         
   4   5   4         46.00         54.72         5.23 o                         
   5   5   4        105.47        108.77         8.64 o                         
   6   5   4        565.52        593.16        62.12 o                         
   7   5   4        614.44        646.25        85.89 o                         
  -8   6   4          0.25         -0.32         9.61 o                         
  -7   6   4        347.16        337.80        20.49 o                         
  -6   6   4        203.91        200.04        11.67 o                         
  -5   6   4        967.23        967.38        29.89 o                         
  -4   6   4          7.08          8.27         5.95 o                         
  -3   6   4         10.12          8.44         5.68 o                         
  -2   6   4       3363.74       2952.34        82.77 o                         
  -1   6   4          0.90          1.68         6.00 o                         
   0   6   4        736.18        734.92        24.65 o                         
   1   6   4          2.88          3.29         8.89 o                         
   2   6   4        229.46        236.50        13.03 o                         
   3   6   4       1557.94       1591.95        46.83 o                         
   4   6   4        135.81        144.59        12.57 o                         
   5   6   4         46.65         30.42        12.17 o                         
   6   6   4        256.19        298.57        24.65 o                         
  -7   7   4          8.11         -0.32         8.48 o                         
  -6   7   4        317.44        306.31        14.54 o                         
  -5   7   4        246.56        219.66        12.57 o                         
  -4   7   4        565.02        523.88        18.80 o                         
  -3   7   4        296.27        280.14        20.73 o                         
  -2   7   4        137.49        116.88        10.01 o                         
  -1   7   4        772.33        734.16        24.32 o                         
   0   7   4       2129.47       1934.44        56.03 o                         
   1   7   4         44.82         39.22        10.33 o                         
   2   7   4          9.03          8.62         6.49 o                         
   3   7   4        273.88        289.16        14.31 o                         
   4   7   4        262.69        237.58        21.61 o                         
   5   7   4        911.68        999.78        44.99 o                         
  -6   8   4          7.97         18.33         6.91 o                         
  -5   8   4          5.71          1.09         8.32 o                         
  -4   8   4       1126.01       1076.28        33.44 o                         
  -3   8   4        105.31        100.36        13.29 o                         
  -2   8   4        302.81        326.02        15.27 o                         
  -1   8   4          0.04          8.69         6.91 o                         
   0   8   4         43.07         36.02         7.01 o                         
   1   8   4       1341.27       1186.51        36.55 o                         
   2   8   4        627.60        609.24        21.90 o                         
   3   8   4          5.45          5.68         6.51 o                         
   4   8   4          7.09         -5.92        12.49 o                         
   5   8   4        245.50        259.99        24.33 o                         
  -5   9   4        328.19        326.80        15.45 o                         
  -4   9   4          4.35         -2.10         6.76 o                         
  -3   9   4          8.81          2.88         6.68 o                         
  -2   9   4       1104.50       1046.23        32.94 o                         
  -1   9   4         70.98         74.87         8.68 o                         
   0   9   4         17.68         19.01        13.85 o                         
   1   9   4        102.54         85.21         9.45 o                         
   2   9   4          2.90          2.88         6.60 o                         
   3   9   4        482.43        481.81        39.14 o                         
   4   9   4        240.09        255.03        23.05 o                         
  -4  10   4         40.35         41.67         8.04 o                         
  -3  10   4          7.12          8.60         7.46 o                         
  -2  10   4          2.60          6.41         7.45 o                         
  -1  10   4        120.88        132.11        21.45 o                         
   0  10   4        787.44        743.31        25.54 o                         
   1  10   4          2.47          9.27         7.30 o                         
   2  10   4         12.46         18.13         7.50 o                         
  -2 -13   5         12.07          8.97         9.77 o                         
  -1 -13   5        643.98        635.89        33.62 o                         
   0 -13   5         49.90         68.36        13.13 o                         
   1 -13   5        124.31        130.00        16.17 o                         
   2 -13   5         39.68         36.82        12.97 o                         
   3 -13   5          0.13         -1.92        12.17 o                         
  -4 -12   5        402.13        421.20        24.01 o                         
  -3 -12   5          4.24          5.12         9.13 o                         
  -2 -12   5        329.98        333.83        23.61 o                         
  -1 -12   5         15.66          5.21         6.65 o                         
   0 -12   5         83.40         70.73        11.37 o                         
   1 -12   5       1202.81       1207.95        43.71 o                         
   2 -12   5         56.67         62.68         7.88 o                         
   3 -12   5          8.31          6.60         7.01 o                         
   4 -12   5        132.49        122.79        15.05 o                         
   5 -12   5         14.30          2.24        11.69 o                         
  -5 -11   5         81.05         97.18        12.65 o                         
  -4 -11   5          0.12          6.24         9.45 o                         
  -3 -11   5        850.74        819.72        41.70 o                         
  -2 -11   5        465.87        416.95        36.34 o                         
  -1 -11   5         40.35         42.01         6.96 o                         
   0 -11   5         22.29         27.18         7.03 o                         
   1 -11   5        172.95        168.01        15.05 o                         
   2 -11   5        667.69        691.35        23.68 o                         
   3 -11   5        487.75        492.73        19.32 o                         
   4 -11   5          0.67         -0.82         6.65 o                         
   5 -11   5         95.42        120.77        28.26 o                         
   6 -11   5        379.47        454.71        18.22 o                         
  -6 -10   5        339.22        345.20        14.91 o                         
  -5 -10   5         94.54        125.85         8.66 o                         
  -4 -10   5        264.44        276.03        12.62 o                         
  -3 -10   5         38.09         45.33         5.12 o                         
  -2 -10   5         27.22         28.01         6.54 o                         
  -1 -10   5       2062.38       1954.89        57.07 o                         
   0 -10   5        505.48        487.39        18.39 o                         
   1 -10   5         23.87         23.60         6.78 o                         
   2 -10   5        339.75        380.62        16.26 o                         
   3 -10   5         24.39         18.99         6.92 o                         
   4 -10   5        581.68        603.77        21.40 o                         
   5 -10   5        113.36        113.85         8.60 o                         
   6 -10   5          5.52         10.70         6.56 o                         
  -6  -9   5          0.38         -1.88         6.62 o                         
  -5  -9   5        175.93        191.54        18.97 o                         
  -4  -9   5       1874.42       1886.77        52.60 o                         
  -3  -9   5         18.66         17.35         4.38 o                         
  -2  -9   5         20.05         22.11         4.40 o                         
  -1  -9   5        277.03        275.05        10.38 o                         
   0  -9   5         86.70         82.74        11.45 o                         
   1  -9   5       2464.61       2520.13        72.51 o                         
   2  -9   5         87.55         79.60         7.52 o                         
   3  -9   5         23.85         17.20         7.28 o                         
   4  -9   5        916.62        926.17        29.46 o                         
   5  -9   5          4.03          2.81         6.08 o                         
   6  -9   5         99.81         82.23        11.85 o                         
   7  -9   5         41.35         49.79        11.69 o                         
  -7  -8   5        276.43        280.75        18.01 o                         
  -6  -8   5        177.46        182.53        11.69 o                         
  -5  -8   5          0.49          6.33         6.08 o                         
  -4  -8   5         29.79         33.86        11.85 o                         
  -3  -8   5       1077.74       1061.83        50.66 o                         
  -2  -8   5       1556.92       1548.04        57.23 o                         
  -1  -8   5          8.30          9.21         3.62 o                         
   0  -8   5        993.32       1042.94        70.02 o                         
   1  -8   5        228.86        225.18        11.42 o                         
   2  -8   5        610.03        617.52        21.09 o                         
   3  -8   5       1221.05       1180.23        44.91 o                         
   4  -8   5         56.34         54.07         6.61 o                         
   5  -8   5        396.01        383.17        15.24 o                         
   6  -8   5        756.29        756.87        49.31 o                         
   7  -8   5          0.82          4.16         9.93 o                         
  -7  -7   5         43.37         55.95         7.72 o                         
  -6  -7   5       1295.58       1287.90        37.75 o                         
  -5  -7   5        177.65        177.33        11.10 o                         
  -4  -7   5         41.64         48.41         5.95 o                         
  -3  -7   5        194.42        200.10         7.88 o                         
  -2  -7   5         86.03         85.45         4.86 o                         
  -1  -7   5       3044.93       2989.93       127.85 o                         
   0  -7   5        231.35        240.85        18.39 o                         
   1  -7   5        332.96        325.36        13.46 o                         
   2  -7   5       1379.27       1319.70        39.26 o                         
   3  -7   5        734.43        743.70        23.76 o                         
   4  -7   5        490.08        497.18        17.65 o                         
   5  -7   5         98.05         96.18         7.10 o                         
   6  -7   5          9.49          5.86         5.27 o                         
   7  -7   5        430.53        482.20        27.54 o                         
   8  -7   5        407.25        508.29        29.46 o                         
  -8  -6   5          7.76          5.09         6.50 o                         
  -7  -6   5         10.85         11.45         8.00 o                         
  -6  -6   5        257.16        247.34        12.19 o                         
  -5  -6   5        790.15        779.28        24.31 o                         
  -4  -6   5       1888.45       1833.83        42.17 o                         
  -3  -6   5        131.77        147.22         6.74 o                         
  -2  -6   5         54.00         62.57         4.09 o                         
  -1  -6   5       2301.41       2324.09        52.19 o                         
   0  -6   5         31.21         41.80         4.23 o                         
   1  -6   5       3416.15       3185.36        89.74 o                         
   2  -6   5         54.22         56.39         5.90 o                         
   3  -6   5        362.64        339.05        13.02 o                         
   4  -6   5       1337.71       1321.02        42.82 o                         
   5  -6   5        540.82        557.54        18.89 o                         
   6  -6   5        338.64        370.50        24.97 o                         
   7  -6   5         91.52        117.67        14.09 o                         
   8  -6   5          4.12         -1.44        11.85 o                         
  -8  -5   5        401.09        402.76        16.54 o                         
  -7  -5   5        693.24        662.14        21.66 o                         
  -6  -5   5          8.23         16.78         6.07 o                         
  -5  -5   5        171.53        174.97        10.01 o                         
  -4  -5   5        129.20        133.80         6.53 o                         
  -3  -5   5       1289.74       1307.13        30.31 o                         
  -2  -5   5        977.27        903.28        21.40 o                         
  -1  -5   5        121.03        154.03         5.66 o                         
   0  -5   5       1164.62       1076.78        43.87 o                         
   1  -5   5       3761.08       3577.37       100.31 o                         
   2  -5   5         38.00         34.07         4.49 o                         
   3  -5   5        512.04        504.26        12.77 o                         
   4  -5   5         62.73         64.61         3.89 o                         
   5  -5   5        460.04        465.39        12.83 o                         
   6  -5   5       2157.30       2252.01        64.74 o                         
   7  -5   5          2.00          7.36        10.41 o                         
   8  -5   5         44.74         54.91        11.85 o                         
  -8  -4   5         57.25         56.47         7.92 o                         
  -7  -4   5          0.11         -2.79         6.31 o                         
  -6  -4   5       1000.45        951.85        28.84 o                         
  -5  -4   5        825.38        819.05        24.84 o                         
  -4  -4   5          4.00          8.01         3.44 o                         
  -3  -4   5       2489.73       2458.07        55.37 o                         
  -2  -4   5        226.65        216.17         6.89 o                         
  -1  -4   5       1606.92       1626.96        36.78 o                         
   0  -4   5        994.55       1012.63        29.86 o                         
   1  -4   5         44.46         51.27         4.69 o                         
   2  -4   5       3580.54       3450.59        76.73 o                         
   3  -4   5       2716.50       2730.44        61.11 o                         
   4  -4   5        167.24        167.62         6.56 o                         
   5  -4   5         21.04         31.00         4.11 o                         
   6  -4   5        312.02        323.69        10.62 o                         
   7  -4   5        271.05        282.97        13.15 o                         
   8  -4   5        788.56        949.03        43.71 o                         
  -9  -3   5        261.10        289.65        20.25 o                         
  -8  -3   5          0.16          1.90         6.60 o                         
  -7  -3   5         73.77         75.74        16.49 o                         
  -6  -3   5        540.52        553.21        18.87 o                         
  -5  -3   5        157.65        165.86         9.25 o                         
  -4  -3   5       2374.09       2317.39        52.31 o                         
  -3  -3   5        100.14        104.54         5.34 o                         
  -2  -3   5         48.47         46.38         5.01 o                         
  -1  -3   5       6725.66       6622.08       146.19 o                         
   0  -3   5        851.98        891.58        20.66 o                         
   1  -3   5       2187.81       2446.41        62.94 o                         
   2  -3   5        224.75        266.40         7.70 o                         
   3  -3   5         45.77         53.18         8.72 o                         
   4  -3   5       4693.89       4541.15       100.99 o                         
   5  -3   5       1116.43       1163.92        27.68 o                         
   6  -3   5         67.17         77.91         9.69 o                         
   7  -3   5         57.52         70.53         7.46 o                         
   8  -3   5        152.74        189.46        10.95 o                         
  -9  -2   5        113.46        124.23         9.28 o                         
  -8  -2   5        480.89        474.87        17.75 o                         
  -7  -2   5        343.24        332.85        24.41 o                         
  -6  -2   5         27.85         27.12         6.31 o                         
  -5  -2   5        413.43        435.12        15.41 o                         
  -4  -2   5       2825.15       2771.63        62.32 o                         
  -3  -2   5        460.64        460.57        12.08 o                         
  -2  -2   5       1702.03       1710.11        38.72 o                         
  -1  -2   5         64.66         96.61         4.66 o                         
   0  -2   5       1382.07       1438.67        32.68 o                         
   1  -2   5       5766.57       5455.82       120.72 o                         
   2  -2   5         12.76         25.91         5.31 o                         
   3  -2   5        302.16        318.11         9.30 o                         
   4  -2   5       1974.10       1950.86        44.58 o                         
   5  -2   5        285.56        267.03         9.13 o                         
   6  -2   5       1816.33       1719.55        66.28 o                         
   7  -2   5         49.66         60.92         7.29 o                         
   8  -2   5          0.49         -2.47         6.26 o                         
  -9  -1   5          4.86          1.26         6.45 o                         
  -8  -1   5        203.20        218.54        12.26 o                         
  -7  -1   5         66.88         73.46         7.54 o                         
  -6  -1   5       1042.15       1032.37        30.46 o                         
  -5  -1   5        297.05        321.98        16.65 o                         
  -4  -1   5         56.54         65.53         4.22 o                         
  -3  -1   5       3714.23       3548.02        78.96 o                         
  -2  -1   5       4349.88       4354.67        96.34 o                         
  -1  -1   5       1521.32       1708.93        38.66 o                         
   0  -1   5          7.81         16.03         2.52 o                         
   1  -1   5        299.36        298.54         8.41 o                         
   2  -1   5       2880.60       2726.33        61.19 o                         
   3  -1   5       4424.13       4233.50        94.28 o                         
   4  -1   5         20.67         20.71         3.74 o                         
   5  -1   5        114.64        108.36         7.24 o                         
   6  -1   5        903.86        860.41        26.13 o                         
   7  -1   5        243.18        241.68        12.24 o                         
   8  -1   5        393.67        373.22        15.44 o                         
  -9   0   5        270.30        284.15        13.58 o                         
  -8   0   5         11.08          4.24         5.81 o                         
  -7   0   5         46.41         38.23         6.15 o                         
  -6   0   5       1917.09       1829.08        50.83 o                         
  -5   0   5          4.73          5.67         3.77 o                         
  -4   0   5        814.49        842.17        20.34 o                         
  -3   0   5          1.75          3.14         2.72 o                         
  -2   0   5         50.18         66.37         6.70 o                         
  -1   0   5      15335.54      13524.83       355.20 o                         
   0   0   5        369.76        350.06         9.51 o                         
   1   0   5        819.06        853.67        20.50 o                         
   2   0   5        515.04        520.89        13.53 o                         
   3   0   5        755.70        741.20        18.36 o                         
   4   0   5       2057.53       1951.42        44.79 o                         
   5   0   5        735.84        702.81        26.56 o                         
   6   0   5          4.43          4.56         7.20 o                         
   7   0   5        440.93        412.00        26.50 o                         
   8   0   5        291.01        260.00        20.81 o                         
  -9   1   5        205.59        214.48        12.11 o                         
  -8   1   5        175.78        206.32        17.53 o                         
  -7   1   5        787.10        745.28        23.47 o                         
  -6   1   5        182.42        159.77        23.53 o                         
  -5   1   5        632.18        631.45        16.29 o                         
  -4   1   5       2908.82       2787.72        62.69 o                         
  -3   1   5          2.66          3.85         2.70 o                         
  -2   1   5         63.68         54.25         3.45 o                         
  -1   1   5        447.90        445.84        21.16 o                         
   0   1   5        307.17        306.89        15.85 o                         
   1   1   5       8002.72       7369.35       162.93 o                         
   2   1   5         53.78         52.06         4.11 o                         
   3   1   5        215.15        212.52        12.09 o                         
   4   1   5        877.09        861.59        21.25 o                         
   5   1   5         39.37         41.46         5.62 o                         
   6   1   5        932.36        821.61        25.47 o                         
   7   1   5          2.16         11.81         5.77 o                         
   8   1   5         39.51         47.32         7.20 o                         
  -9   2   5          0.54          4.32         9.13 o                         
  -8   2   5        519.41        535.43        18.22 o                         
  -7   2   5        551.92        535.06        25.13 o                         
  -6   2   5        661.93        653.12        20.59 o                         
  -5   2   5         52.22         57.98         4.79 o                         
  -4   2   5        230.41        233.28         7.86 o                         
  -3   2   5       3315.13       3178.24        70.96 o                         
  -2   2   5       2228.24       2303.93       109.74 o                         
  -1   2   5          6.52         11.44         2.92 o                         
   0   2   5        113.93        118.27         4.91 o                         
   1   2   5       1517.83       1437.53        33.38 o                         
   2   2   5       1296.28       1330.55        31.36 o                         
   3   2   5       1424.74       1403.76        32.95 o                         
   4   2   5         41.82         38.47         4.32 o                         
   5   2   5         92.12         96.36        19.29 o                         
   6   2   5       1388.49       1204.73        35.26 o                         
   7   2   5          3.72         11.34         6.30 o                         
   8   2   5        135.76        136.56        22.33 o                         
  -8   3   5         28.92         22.73         9.77 o                         
  -7   3   5        154.71        155.61        12.65 o                         
  -6   3   5       1103.37       1151.73        35.77 o                         
  -5   3   5        258.46        257.54         8.81 o                         
  -4   3   5        590.29        608.78        15.68 o                         
  -3   3   5       1049.40       1064.11        27.06 o                         
  -2   3   5         12.86         15.41         4.71 o                         
  -1   3   5       3470.32       3179.34        88.31 o                         
   0   3   5       1611.63       1564.57        45.40 o                         
   1   3   5          0.63         -0.40         3.27 o                         
   2   3   5       1341.74       1360.39        36.85 o                         
   3   3   5        743.34        765.66        19.53 o                         
   4   3   5        800.73        803.39        20.38 o                         
   5   3   5        271.27        272.59        16.57 o                         
   6   3   5          0.93          4.96         5.91 o                         
   7   3   5         52.91         73.70        12.73 o                         
  -8   4   5         36.60         41.78         9.77 o                         
  -7   4   5         68.32         60.68         9.45 o                         
  -6   4   5        112.49        136.51         8.69 o                         
  -5   4   5        394.36        396.77        15.23 o                         
  -4   4   5       2152.66       1995.31        92.29 o                         
  -3   4   5        131.51        142.62         9.16 o                         
  -2   4   5         39.87         35.08         5.39 o                         
  -1   4   5        798.32        735.19        26.34 o                         
   0   4   5         30.95         39.32         6.40 o                         
   1   4   5       1207.78       1236.02        37.35 o                         
   2   4   5        417.76        432.19        31.12 o                         
   3   4   5         51.14         58.27         5.51 o                         
   4   4   5       1626.96       1591.53        37.46 o                         
   5   4   5         86.92         98.17         7.97 o                         
   6   4   5         74.13         64.08         7.28 o                         
   7   4   5          0.08         11.24         6.42 o                         
  -8   5   5        363.48        347.72        21.61 o                         
  -7   5   5        298.18        318.74        20.33 o                         
  -6   5   5         24.25         19.93         5.99 o                         
  -5   5   5         19.26         27.49         6.43 o                         
  -4   5   5        291.35        284.91        13.31 o                         
  -3   5   5        722.38        700.97        23.18 o                         
  -2   5   5       1484.10       1359.99        40.36 o                         
  -1   5   5          6.72          7.68         6.15 o                         
   0   5   5        591.86        587.80        20.98 o                         
   1   5   5       1155.34       1155.05        35.52 o                         
   2   5   5          2.61          9.57        14.89 o                         
   3   5   5       1096.48       1114.98        34.17 o                         
   4   5   5         18.84         22.07         6.38 o                         
   5   5   5        110.39        125.83        15.85 o                         
   6   5   5        753.52        779.65        37.30 o                         
  -7   6   5          3.85         -3.04         8.97 o                         
  -6   6   5        562.40        570.02        20.37 o                         
  -5   6   5        316.84        307.35        14.00 o                         
  -4   6   5          0.18          0.70         6.18 o                         
  -3   6   5        331.00        326.23        14.66 o                         
  -2   6   5        232.18        230.67        12.38 o                         
  -1   6   5       1052.47        998.38        31.41 o                         
   0   6   5        207.82        198.50        12.19 o                         
   1   6   5         39.31         29.81         7.11 o                         
   2   6   5       1080.41       1039.05        37.54 o                         
   3   6   5       1103.11       1104.35        34.30 o                         
   4   6   5         16.58         11.21        10.73 o                         
   5   6   5         93.87        126.31        16.49 o                         
   6   6   5         81.18         70.76        15.53 o                         
  -6   7   5        360.51        356.56        15.70 o                         
  -5   7   5         19.51         22.07         6.39 o                         
  -4   7   5        515.11        518.00        19.42 o                         
  -3   7   5        496.07        479.21        18.62 o                         
  -2   7   5          7.04          9.46         6.48 o                         
  -1   7   5       1135.13       1075.54        33.70 o                         
   0   7   5        114.86         98.68        14.65 o                         
   1   7   5        385.62        366.82        15.96 o                         
   2   7   5         10.53         14.72         6.96 o                         
   3   7   5          3.19          2.79         6.53 o                         
   4   7   5        783.27        807.99        39.06 o                         
   5   7   5        124.94        172.74        18.41 o                         
  -6   8   5         10.87          6.28         6.88 o                         
  -5   8   5         66.81         74.56         8.55 o                         
  -4   8   5        382.20        384.35        16.75 o                         
  -3   8   5        119.32        104.67         8.71 o                         
  -2   8   5        295.79        302.11        15.17 o                         
  -1   8   5          2.03          9.36         6.78 o                         
   0   8   5         96.06        100.43        12.81 o                         
   1   8   5       1249.27       1199.89        40.90 o                         
   2   8   5          0.76          3.68         7.02 o                         
   3   8   5          9.70         14.19         6.69 o                         
   4   8   5        125.33        109.02        14.25 o                         
  -5   9   5        105.34        120.39        14.73 o                         
  -4   9   5          5.92          4.83         7.52 o                         
  -3   9   5        691.42        668.27        34.34 o                         
  -2   9   5        227.43        211.08        13.07 o                         
  -1   9   5        148.04        150.07        10.60 o                         
   0   9   5         59.89         58.86         8.41 o                         
   1   9   5         92.95         93.38         9.17 o                         
   2   9   5        623.56        612.21        21.83 o                         
   3   9   5        240.14        268.96        22.09 o                         
  -3  10   5          7.87         23.12        10.97 o                         
  -2  10   5          2.81          9.30         7.42 o                         
  -1  10   5        553.73        548.55        21.29 o                         
   0  10   5        179.02        186.19        12.17 o                         
   1  10   5         41.42         37.14         9.93 o                         
  -2 -13   6        329.16        330.94        19.53 o                         
  -1 -13   6        177.34        186.05        14.57 o                         
   0 -13   6        123.67        128.36        16.57 o                         
   1 -13   6         63.49         70.97        15.13 o                         
   2 -13   6          0.47         -5.28        12.17 o                         
   3 -13   6        302.07        288.65        24.81 o                         
  -4 -12   6         11.41          8.81        10.41 o                         
  -3 -12   6        171.71        174.50        16.49 o                         
  -2 -12   6         84.42         82.95         7.92 o                         
  -1 -12   6         48.15         37.80         7.22 o                         
   0 -12   6        843.50        846.78        35.78 o                         
   1 -12   6         93.34         71.87         8.34 o                         
   2 -12   6         98.55        106.40         9.17 o                         
   3 -12   6          2.24          1.98         7.23 o                         
   4 -12   6         28.29         26.07         8.48 o                         
  -5 -11   6          0.20         -3.52         9.13 o                         
  -4 -11   6         82.36         64.84        10.89 o                         
  -3 -11   6        727.37        699.17        52.19 o                         
  -2 -11   6          5.71          5.64         6.33 o                         
  -1 -11   6        138.08        144.65        11.05 o                         
   0 -11   6          5.17          5.89         6.49 o                         
   1 -11   6        111.64        100.59        17.93 o                         
   2 -11   6       1241.19       1331.37        40.77 o                         
   3 -11   6        172.08        183.88        11.60 o                         
   4 -11   6         56.69         67.91        17.85 o                         
   5 -11   6         75.27         87.39        14.17 o                         
  -6 -10   6         87.08         93.33        12.65 o                         
  -5 -10   6        220.12        253.27        19.53 o                         
  -4 -10   6        200.37        210.04        17.45 o                         
  -3 -10   6          7.84         11.17         6.00 o                         
  -2 -10   6        634.68        611.06        21.05 o                         
  -1 -10   6        984.41        925.98        33.06 o                         
   0 -10   6         55.30         59.10        10.81 o                         
   1 -10   6          0.41         10.26         6.69 o                         
   2 -10   6        188.96        191.85        12.60 o                         
   3 -10   6        450.65        467.63        18.29 o                         
   4 -10   6        987.05        984.06        31.40 o                         
   5 -10   6          2.01         -1.62         6.26 o                         
   6 -10   6          0.79          4.37         6.76 o                         
  -6  -9   6         56.11         62.35         9.05 o                         
  -5  -9   6        566.98        586.27        19.83 o                         
  -4  -9   6         96.87        109.50         8.65 o                         
  -3  -9   6        161.62        173.84        11.77 o                         
  -2  -9   6         11.42         13.37         5.85 o                         
  -1  -9   6         18.17         16.74         6.11 o                         
   0  -9   6       2233.98       2089.22        60.65 o                         
   1  -9   6       1088.60       1068.86        33.13 o                         
   2  -9   6         28.26         21.79         6.05 o                         
   3  -9   6        175.56        166.91        10.90 o                         
   4  -9   6        268.09        255.74        13.01 o                         
   5  -9   6        757.67        746.91        24.73 o                         
   6  -9   6        223.27        234.85        16.01 o                         
   7  -9   6         22.70         19.21        11.69 o                         
  -7  -8   6         16.80         25.91         7.22 o                         
  -6  -8   6        334.52        347.60        15.13 o                         
  -5  -8   6         13.97          9.61         6.15 o                         
  -4  -8   6        378.47        392.80        31.70 o                         
  -3  -8   6       2464.82       2360.84        84.14 o                         
  -2  -8   6         18.57         25.32         4.11 o                         
  -1  -8   6        287.42        276.32        12.40 o                         
   0  -8   6        341.45        333.94        13.91 o                         
   1  -8   6        109.92         96.69        17.53 o                         
   2  -8   6       2850.83       2578.51       125.67 o                         
   3  -8   6        411.48        404.52        15.96 o                         
   4  -8   6          0.58         -2.22         8.40 o                         
   5  -8   6        565.08        579.65        32.98 o                         
   6  -8   6        157.71        146.21         9.49 o                         
   7  -8   6        354.04        432.73        26.74 o                         
  -7  -7   6        253.47        253.91        20.25 o                         
  -6  -7   6        599.75        592.61        20.46 o                         
  -5  -7   6         39.73         43.70         6.34 o                         
  -4  -7   6        103.79        103.98         5.89 o                         
  -3  -7   6        227.42        214.72         8.23 o                         
  -2  -7   6       1548.43       1553.64        55.68 o                         
  -1  -7   6       3020.83       2943.69       142.50 o                         
   0  -7   6         11.50          8.24         5.15 o                         
   1  -7   6        152.77        125.16        20.97 o                         
   2  -7   6       1461.62       1389.66        41.30 o                         
   3  -7   6        288.76        289.41        12.82 o                         
   4  -7   6       1508.68       1410.48        44.19 o                         
   5  -7   6          0.54          3.76         5.57 o                         
   6  -7   6         31.57         38.46         6.23 o                         
   7  -7   6        681.51        817.91        39.54 o                         
  -8  -6   6        261.41        269.94        13.41 o                         
  -7  -6   6          1.27          5.43         6.46 o                         
  -6  -6   6         20.86         26.30         9.45 o                         
  -5  -6   6       1360.98       1370.13        39.05 o                         
  -4  -6   6       1171.98       1175.74        28.00 o                         
  -3  -6   6        309.83        308.97         9.50 o                         
  -2  -6   6        246.48        256.15         9.02 o                         
  -1  -6   6        311.84        319.22         9.36 o                         
   0  -6   6       2487.67       2327.78       113.83 o                         
   1  -6   6       1371.92       1307.97        38.62 o                         
   2  -6   6         59.28         51.54         6.00 o                         
   3  -6   6       1338.54       1281.37        38.14 o                         
   4  -6   6       1448.32       1419.25        44.43 o                         
   5  -6   6        313.23        302.31        22.09 o                         
   6  -6   6        205.89        218.60        11.42 o                         
   7  -6   6          3.44         -3.68         9.61 o                         
   8  -6   6         86.05         75.40        12.97 o                         
  -8  -5   6        505.32        493.11        19.77 o                         
  -7  -5   6          4.12          4.61         6.46 o                         
  -6  -5   6        231.95        207.92        11.46 o                         
  -5  -5   6        922.19        919.58        27.62 o                         
  -4  -5   6        284.84        282.05         9.30 o                         
  -3  -5   6       4299.46       4108.76        91.63 o                         
  -2  -5   6        781.60        823.27        19.73 o                         
  -1  -5   6        117.18        146.54         5.32 o                         
   0  -5   6       2257.15       2182.35        68.04 o                         
   1  -5   6         94.76         93.25         6.23 o                         
   2  -5   6       2318.26       2276.37        64.76 o                         
   3  -5   6        449.01        449.28        15.51 o                         
   4  -5   6         22.10         18.69         5.12 o                         
   5  -5   6       1277.98       1242.01        37.36 o                         
   6  -5   6        541.20        568.03        19.94 o                         
   7  -5   6         44.52         54.11        11.53 o                         
   8  -5   6          1.06         -6.88        10.41 o                         
  -8  -4   6         29.10         24.78        10.57 o                         
  -7  -4   6        528.53        515.18        18.69 o                         
  -6  -4   6       1300.10       1291.94        37.22 o                         
  -5  -4   6         40.60         40.51         6.19 o                         
  -4  -4   6          6.53          7.55         3.57 o                         
  -3  -4   6       1340.15       1302.00        30.22 o                         
  -2  -4   6        959.57        961.92        22.60 o                         
  -1  -4   6       3154.04       3137.91        78.06 o                         
   0  -4   6         15.51         22.27         4.07 o                         
   1  -4   6        860.82        875.69        26.40 o                         
   2  -4   6       2638.34       2536.22        71.86 o                         
   3  -4   6         28.08         29.34         3.00 o                         
   4  -4   6        489.31        499.45        13.30 o                         
   5  -4   6          2.14          5.27         3.88 o                         
   6  -4   6         73.65         77.65         6.95 o                         
   7  -4   6       1154.44       1212.22        52.67 o                         
   8  -4   6         77.18        101.02        14.41 o                         
  -8  -3   6        142.45        146.74         9.61 o                         
  -7  -3   6         66.85         51.60         7.31 o                         
  -6  -3   6         58.97         63.62         7.22 o                         
  -5  -3   6       1455.22       1454.51        46.83 o                         
  -4  -3   6       1414.95       1342.90        31.26 o                         
  -3  -3   6          0.30          6.16         3.01 o                         
  -2  -3   6       1627.20       1623.63        36.96 o                         
  -1  -3   6       1399.74       1468.66        54.59 o                         
   0  -3   6       1274.66       1281.15        29.46 o                         
   1  -3   6       2108.72       2219.12        49.77 o                         
   2  -3   6         25.22         30.51         5.68 o                         
   3  -3   6       1413.48       1466.39        33.79 o                         
   4  -3   6       1317.32       1339.68        35.06 o                         
   5  -3   6         34.81         42.49         6.85 o                         
   6  -3   6         31.48         34.17         6.50 o                         
   7  -3   6        165.39        164.26        15.53 o                         
   8  -3   6         87.61         82.29        12.97 o                         
  -8  -2   6        960.98        972.78        41.54 o                         
  -7  -2   6         11.00         20.35         6.61 o                         
  -6  -2   6         25.47         29.67         6.36 o                         
  -5  -2   6        999.30        986.71        28.86 o                         
  -4  -2   6         32.05         34.31         3.90 o                         
  -3  -2   6       2069.82       1948.89        44.23 o                         
  -2  -2   6        383.49        384.66        10.32 o                         
  -1  -2   6         13.94         11.23         4.34 o                         
   0  -2   6       4821.26       4587.58       101.90 o                         
   1  -2   6       1986.25       1978.88        44.81 o                         
   2  -2   6        689.33        695.16        16.95 o                         
   3  -2   6        368.01        366.05        10.51 o                         
   4  -2   6        153.83        141.80         6.82 o                         
   5  -2   6       1404.10       1356.76        31.99 o                         
   6  -2   6        785.58        735.96        23.46 o                         
   7  -2   6          1.24         -1.24         5.94 o                         
   8  -2   6         10.64          4.32        10.09 o                         
  -9  -1   6          7.21         20.65        10.09 o                         
  -8  -1   6        155.66        155.23        10.49 o                         
  -7  -1   6        216.80        199.61        11.00 o                         
  -6  -1   6       1466.14       1433.99        40.80 o                         
  -5  -1   6         39.14         42.34         4.43 o                         
  -4  -1   6        145.65        132.94         6.30 o                         
  -3  -1   6       2222.82       2115.43        47.80 o                         
  -2  -1   6         29.03         34.38         3.35 o                         
  -1  -1   6       1017.94        990.68        23.18 o                         
   0  -1   6        188.93        229.68         8.37 o                         
   1  -1   6        486.31        517.02        13.36 o                         
   2  -1   6       3565.92       3324.82        74.46 o                         
   3  -1   6        312.82        312.40         9.95 o                         
   4  -1   6        139.79        150.76         7.27 o                         
   5  -1   6        266.39        268.42        11.38 o                         
   6  -1   6         29.72         32.61         6.36 o                         
   7  -1   6        937.90        899.57        33.54 o                         
   8  -1   6         90.25         92.91         8.32 o                         
  -8   0   6          5.96         -2.11         6.44 o                         
  -7   0   6        182.66        169.87        12.09 o                         
  -6   0   6        231.86        239.33        11.68 o                         
  -5   0   6        636.49        655.51        17.64 o                         
  -4   0   6       1118.18       1055.15        24.98 o                         
  -3   0   6          3.25         -2.47         2.87 o                         
  -2   0   6        807.89        797.17        19.17 o                         
  -1   0   6       3967.39       3983.44       105.75 o                         
   0   0   6          2.04          5.88         2.70 o                         
   1   0   6        162.95        158.75         6.63 o                         
   2   0   6        176.39        162.81        11.62 o                         
   3   0   6       1408.48       1319.91        35.08 o                         
   4   0   6       2306.38       2166.91        59.64 o                         
   5   0   6         12.48         12.48         4.00 o                         
   6   0   6          3.09         10.07         6.04 o                         
   7   0   6        462.53        433.99        25.37 o                         
   8   0   6         11.37         21.14         6.72 o                         
  -8   1   6        469.82        482.24        17.23 o                         
  -7   1   6         20.97         20.13         6.38 o                         
  -6   1   6        154.64        164.00         9.27 o                         
  -5   1   6       1129.54       1167.91        27.84 o                         
  -4   1   6        303.16        286.23         9.06 o                         
  -3   1   6       1356.40       1330.43        30.71 o                         
  -2   1   6         57.95         66.51         6.62 o                         
  -1   1   6         14.90         21.42         4.80 o                         
   0   1   6       3179.62       3249.40        72.80 o                         
   1   1   6       2735.21       2616.08        59.25 o                         
   2   1   6        351.94        368.33        10.94 o                         
   3   1   6        111.74        104.67         5.84 o                         
   4   1   6        647.35        612.33        21.70 o                         
   5   1   6       1114.02        990.85        27.06 o                         
   6   1   6        476.50        443.72        19.21 o                         
   7   1   6          0.08         -3.77         6.00 o                         
  -8   2   6        201.39        238.54        16.33 o                         
  -7   2   6          1.65         -3.04         8.32 o                         
  -6   2   6        859.65        878.64        45.39 o                         
  -5   2   6          0.51         -2.42         3.70 o                         
  -4   2   6        240.79        225.81         7.82 o                         
  -3   2   6       2305.19       2245.64        58.79 o                         
  -2   2   6        268.34        273.17        10.69 o                         
  -1   2   6        424.25        425.48        13.69 o                         
   0   2   6        425.24        433.76        11.94 o                         
   1   2   6        129.23        108.68        14.04 o                         
   2   2   6       2787.83       2612.01        73.28 o                         
   3   2   6        651.32        635.87        16.72 o                         
   4   2   6          3.16          2.31         3.97 o                         
   5   2   6        750.67        673.76        21.43 o                         
   6   2   6         14.47         30.67         8.97 o                         
   7   2   6        545.39        504.35        18.43 o                         
  -8   3   6          2.52         -3.52         8.48 o                         
  -7   3   6        186.78        204.92        15.53 o                         
  -6   3   6        853.75        867.31        26.82 o                         
  -5   3   6         91.10         95.41         8.24 o                         
  -4   3   6        343.77        355.47        16.57 o                         
  -3   3   6         25.15         37.41        16.57 o                         
  -2   3   6        980.92        968.44        29.56 o                         
  -1   3   6       2984.67       2766.20        77.53 o                         
   0   3   6        125.77        112.90         8.06 o                         
   1   3   6         66.27         70.94        16.81 o                         
   2   3   6       1042.77       1024.10        30.68 o                         
   3   3   6        234.41        223.53         9.33 o                         
   4   3   6       1143.63       1098.18        26.66 o                         
   5   3   6          8.88         10.34         6.08 o                         
   6   3   6         89.12         94.87         9.45 o                         
   7   3   6        624.11        599.58        36.82 o                         
  -8   4   6        191.04        228.29        16.97 o                         
  -7   4   6          0.41         -9.29         9.29 o                         
  -6   4   6          4.53          3.22         6.34 o                         
  -5   4   6        991.86        973.10        29.92 o                         
  -4   4   6        504.76        519.65        18.71 o                         
  -3   4   6        197.51        207.00        11.11 o                         
  -2   4   6        337.49        327.56        13.95 o                         
  -1   4   6         55.17         40.75         7.76 o                         
   0   4   6       2097.02       1985.54        57.23 o                         
   1   4   6       1634.54       1541.63        45.43 o                         
   2   4   6        260.57        256.87        13.27 o                         
   3   4   6        913.70        869.29        27.90 o                         
   4   4   6        552.69        530.94        19.01 o                         
   5   4   6        226.41        230.05        21.13 o                         
   6   4   6        294.23        330.43        24.49 o                         
  -7   5   6          0.47         -9.45         9.45 o                         
  -6   5   6        206.10        215.31        12.53 o                         
  -5   5   6        127.00        113.61         8.39 o                         
  -4   5   6        102.58        102.41         8.49 o                         
  -3   5   6       1927.09       1749.63        50.82 o                         
  -2   5   6        160.59        156.51        16.33 o                         
  -1   5   6         19.13         22.50         8.00 o                         
   0   5   6        586.33        589.41        21.38 o                         
   1   5   6          5.59          6.99         6.52 o                         
   2   5   6        657.06        646.99        22.44 o                         
   3   5   6        108.12        115.93        15.69 o                         
   4   5   6          2.21          8.85         6.54 o                         
   5   5   6        906.46        982.33        44.99 o                         
   6   5   6        178.11        199.00        18.57 o                         
  -7   6   6        178.99        203.96        18.09 o                         
  -6   6   6        373.96        396.42        16.63 o                         
  -5   6   6         21.13         25.30         6.94 o                         
  -4   6   6          4.26          4.93         6.26 o                         
  -3   6   6        515.32        508.93        29.94 o                         
  -2   6   6        423.72        386.44        16.46 o                         
  -1   6   6       1414.70       1327.06        83.49 o                         
   0   6   6          6.26         15.40         7.19 o                         
   1   6   6        202.37        201.98        12.42 o                         
   2   6   6        685.66        677.56        23.56 o                         
   3   6   6          9.23          8.78         7.19 o                         
   4   6   6        327.37        390.95        25.94 o                         
   5   6   6         11.21          9.93        12.81 o                         
  -6   7   6          3.36          6.24         6.99 o                         
  -5   7   6        561.96        558.43        20.72 o                         
  -4   7   6         98.70         94.75         8.32 o                         
  -3   7   6          8.36          9.26         6.99 o                         
  -2   7   6        363.19        355.94        16.60 o                         
  -1   7   6        343.78        339.27        26.82 o                         
   0   7   6        521.23        469.29        18.80 o                         
   1   7   6        375.25        365.33        16.71 o                         
   2   7   6         79.67         78.16         8.82 o                         
   3   7   6        355.28        384.25        34.18 o                         
   4   7   6        675.56        727.78        36.34 o                         
  -5   8   6        148.57        139.89         9.80 o                         
  -4   8   6          3.39          9.48         7.34 o                         
  -3   8   6        588.01        606.48        22.13 o                         
  -2   8   6         75.06         64.93         8.57 o                         
  -1   8   6         22.49         26.17         7.80 o                         
   0   8   6        452.46        423.39        27.06 o                         
   1   8   6        198.33        218.21        15.77 o                         
   2   8   6        221.93        229.01        14.09 o                         
   3   8   6         90.41        107.58        13.13 o                         
  -3   9   6        273.32        290.32        15.77 o                         
  -2   9   6          4.15         11.75         7.23 o                         
  -1   9   6        273.25        260.68        24.09 o                         
   0   9   6          4.04         11.09         6.96 o                         
   1   9   6         47.89         42.73         8.13 o                         
  -2 -13   7        373.54        371.99        21.29 o                         
  -1 -13   7         21.34         11.43         7.06 o                         
   0 -13   7        503.86        517.61        20.03 o                         
   1 -13   7         27.32         23.44         7.68 o                         
   2 -13   7         16.02         18.28         7.60 o                         
   3 -13   7        365.17        385.54        17.34 o                         
  -3 -12   7        381.76        389.83        22.73 o                         
  -2 -12   7          4.71          7.60         6.45 o                         
  -1 -12   7        123.10        126.32         9.16 o                         
   0 -12   7        753.98        800.16        66.76 o                         
   1 -12   7         86.98         99.31         9.27 o                         
   2 -12   7        220.73        238.06        13.58 o                         
   3 -12   7          3.04         -2.30         7.15 o                         
   4 -12   7        150.37        174.27        33.14 o                         
  -5 -11   7          1.95          1.12         9.61 o                         
  -4 -11   7        375.56        394.15        23.85 o                         
  -3 -11   7          6.13         -0.37        10.17 o                         
  -2 -11   7        533.03        514.31        36.90 o                         
  -1 -11   7        207.15        184.91        11.92 o                         
   0 -11   7         16.64         20.97         7.20 o                         
   1 -11   7        943.44        951.40        30.86 o                         
   2 -11   7        283.02        304.75        15.69 o                         
   3 -11   7         19.95          6.56         7.17 o                         
   4 -11   7         24.33         31.19         7.70 o                         
   5 -11   7         64.93         81.76         8.89 o                         
  -5 -10   7        862.63        956.23        42.26 o                         
  -4 -10   7          2.09         -4.80         8.16 o                         
  -3 -10   7         56.76         54.62         9.29 o                         
  -2 -10   7       1112.84       1069.15        32.99 o                         
  -1 -10   7         72.65         69.80         7.58 o                         
   0 -10   7        625.70        601.79        21.40 o                         
   1 -10   7          0.91          5.41         6.53 o                         
   2 -10   7         22.11         27.31         7.40 o                         
   3 -10   7        987.87        986.37        31.32 o                         
   4 -10   7        277.72        276.60        13.52 o                         
   5 -10   7          2.23         -6.26         6.26 o                         
   6 -10   7          3.68         -2.17         6.57 o                         
  -6  -9   7        109.92        111.26        13.29 o                         
  -5  -9   7        477.98        512.94        27.54 o                         
  -4  -9   7        296.99        350.12        21.61 o                         
  -3  -9   7        463.95        457.34        18.17 o                         
  -2  -9   7         21.90         16.93         7.28 o                         
  -1  -9   7        421.85        393.75        15.39 o                         
   0  -9   7       1340.79       1255.71        37.90 o                         
   1  -9   7          0.05          5.78         6.08 o                         
   2  -9   7        118.04         96.25         7.97 o                         
   3  -9   7        319.60        301.37        17.85 o                         
   4  -9   7        154.97        149.05        10.40 o                         
   5  -9   7        665.87        631.04        22.23 o                         
   6  -9   7        170.88        171.27        10.98 o                         
  -7  -8   7        429.04        487.95        23.61 o                         
  -6  -8   7         57.33         65.88         7.52 o                         
  -5  -8   7          6.05          9.08         6.08 o                         
  -4  -8   7        616.83        653.76        24.57 o                         
  -3  -8   7        797.05        778.19        47.31 o                         
  -2  -8   7        325.34        325.62        24.41 o                         
  -1  -8   7          1.87          2.03         5.47 o                         
   0  -8   7        179.64        171.21        16.41 o                         
   1  -8   7        734.16        704.08        23.42 o                         
   2  -8   7       1746.91       1657.44        48.92 o                         
   3  -8   7         37.65         35.05         6.59 o                         
   4  -8   7         72.69         63.93         7.15 o                         
   5  -8   7        248.05        240.68        15.69 o                         
   6  -8   7        175.83        172.98        10.38 o                         
   7  -8   7        316.98        387.10        26.42 o                         
  -7  -7   7        362.25        397.43        16.29 o                         
  -6  -7   7          4.61          3.57         6.33 o                         
  -5  -7   7        590.70        582.89        19.49 o                         
  -4  -7   7          9.96          6.46         4.21 o                         
  -3  -7   7         29.73         32.39         4.17 o                         
  -2  -7   7       2790.33       2746.13       122.76 o                         
  -1  -7   7        517.13        473.54        16.47 o                         
   0  -7   7        240.51        228.70        10.94 o                         
   1  -7   7         48.82         34.83         6.96 o                         
   2  -7   7         40.30         36.83         6.06 o                         
   3  -7   7        904.99        905.76        43.22 o                         
   4  -7   7        899.04        842.47        26.66 o                         
   5  -7   7          0.06         -0.26         5.23 o                         
   6  -7   7        346.16        347.13        14.56 o                         
   7  -7   7        142.43        158.33        15.37 o                         
  -7  -6   7          7.77         12.46         6.88 o                         
  -6  -6   7        348.17        355.81        14.41 o                         
  -5  -6   7        573.67        579.57        19.35 o                         
  -4  -6   7         26.26         27.79         4.41 o                         
  -3  -6   7        222.50        221.55         7.96 o                         
  -2  -6   7         73.64         74.42         4.47 o                         
  -1  -6   7        483.37        447.84        16.07 o                         
   0  -6   7       4376.79       3916.91       110.03 o                         
   1  -6   7        122.42        112.57        18.57 o                         
   2  -6   7          5.64          8.54         5.15 o                         
   3  -6   7        478.30        473.65        16.70 o                         
   4  -6   7          1.06         -5.26         5.26 o                         
   5  -6   7       1140.72       1144.71        44.51 o                         
   6  -6   7          4.30          9.07         8.97 o                         
   7  -6   7         27.83         44.83        12.81 o                         
  -8  -5   7        227.22        228.68        25.45 o                         
  -7  -5   7        277.23        262.04        13.19 o                         
  -6  -5   7        162.37        140.81        13.13 o                         
  -5  -5   7          8.04         10.55         5.41 o                         
  -4  -5   7        949.00        955.35        23.24 o                         
  -3  -5   7       1136.66       1075.45        25.43 o                         
  -2  -5   7          3.23          7.00         2.78 o                         
  -1  -5   7         28.16         34.58         2.94 o                         
   0  -5   7        560.41        534.64        17.82 o                         
   1  -5   7       1137.04       1103.50        33.01 o                         
   2  -5   7       2170.47       2169.96        61.97 o                         
   3  -5   7          0.57          1.52         4.65 o                         
   4  -5   7        403.14        403.61        15.06 o                         
   5  -5   7       1138.49       1156.50        35.03 o                         
   6  -5   7        105.52        110.85         7.96 o                         
   7  -5   7        250.32        269.12        22.25 o                         
   8  -5   7         52.15         76.84        14.25 o                         
  -8  -4   7         26.95         32.73         7.42 o                         
  -7  -4   7        649.50        665.78        22.22 o                         
  -6  -4   7        181.84        187.64        10.71 o                         
  -5  -4   7        403.66        431.68        15.53 o                         
  -4  -4   7        218.14        216.46         8.06 o                         
  -3  -4   7         10.75          8.12         4.82 o                         
  -2  -4   7       3221.22       3099.04        69.27 o                         
  -1  -4   7       1765.06       1726.87        49.74 o                         
   0  -4   7        168.54        194.94         6.56 o                         
   1  -4   7       1865.03       1857.59        53.31 o                         
   2  -4   7        284.63        312.07        12.48 o                         
   3  -4   7       1335.60       1343.66        42.74 o                         
   4  -4   7        696.12        666.66        21.67 o                         
   5  -4   7         72.84         69.80         6.52 o                         
   6  -4   7        487.97        482.51        17.93 o                         
   7  -4   7        542.08        590.42        31.70 o                         
   8  -4   7         46.67         45.47        12.65 o                         
  -8  -3   7         33.07         28.94         7.22 o                         
  -7  -3   7          3.98         -5.03         7.68 o                         
  -6  -3   7        201.66        223.76        22.89 o                         
  -5  -3   7       2088.99       2061.12        56.69 o                         
  -4  -3   7          6.47          6.87         3.62 o                         
  -3  -3   7         27.83         34.35         4.17 o                         
  -2  -3   7        925.07        931.79        22.09 o                         
  -1  -3   7         41.18         55.16         7.15 o                         
   0  -3   7       3157.76       3019.90        67.62 o                         
   1  -3   7         76.85         73.37         4.17 o                         
   2  -3   7        207.47        230.72         7.70 o                         
   3  -3   7       3536.92       3450.87        77.19 o                         
   4  -3   7          3.12          7.12         3.70 o                         
   5  -3   7        492.82        517.37        14.65 o                         
   6  -3   7          0.55         -7.04         9.61 o                         
   7  -3   7          3.44         -6.08        10.57 o                         
   8  -3   7        603.69        708.73        35.06 o                         
  -8  -2   7        227.14        219.19        18.33 o                         
  -7  -2   7         12.70         14.46         6.45 o                         
  -6  -2   7          2.00         10.31         5.61 o                         
  -5  -2   7        268.32        271.23         9.34 o                         
  -4  -2   7       1668.06       1607.47        37.05 o                         
  -3  -2   7       1855.85       1751.27        39.98 o                         
  -2  -2   7          4.78          7.62         3.34 o                         
  -1  -2   7        581.94        616.54        15.46 o                         
   0  -2   7       1320.72       1317.88        31.43 o                         
   1  -2   7        409.99        412.47        14.85 o                         
   2  -2   7       1492.06       1472.10        33.96 o                         
   3  -2   7        173.70        171.26         7.25 o                         
   4  -2   7       1104.18       1054.35        25.45 o                         
   5  -2   7       1309.18       1297.16        30.97 o                         
   6  -2   7          0.64          3.96         5.99 o                         
   7  -2   7         72.87         72.36        11.69 o                         
   8  -2   7        168.00        171.30        15.85 o                         
  -8  -1   7          2.11          2.61         6.62 o                         
  -7  -1   7       1027.98       1046.55        40.42 o                         
  -6  -1   7         69.96         63.60         6.25 o                         
  -5  -1   7          1.72          1.94         4.03 o                         
  -4  -1   7        594.47        590.29        20.41 o                         
  -3  -1   7        308.55        309.80         9.24 o                         
  -2  -1   7       4961.40       4917.79       109.21 o                         
  -1  -1   7         22.47         22.90         3.11 o                         
   0  -1   7          8.78         20.18         7.13 o                         
   1  -1   7       2170.77       2119.25        48.26 o                         
   2  -1   7       2519.22       2357.89        53.46 o                         
   3  -1   7        536.20        513.53        13.92 o                         
   4  -1   7        180.05        171.58        11.31 o                         
   5  -1   7         46.41         47.30         4.83 o                         
   6  -1   7        591.86        569.74        28.98 o                         
   7  -1   7        525.57        502.78        26.42 o                         
  -8   0   7         12.60         13.64         6.61 o                         
  -7   0   7        308.97        321.72        13.81 o                         
  -6   0   7        188.69        189.66        10.62 o                         
  -5   0   7       1206.69       1200.36        28.51 o                         
  -4   0   7        197.14        188.02         8.77 o                         
  -3   0   7         78.44         70.72         5.12 o                         
  -2   0   7       2603.23       2572.23        57.92 o                         
  -1   0   7         45.47         59.62         3.83 o                         
   0   0   7       1954.73       1979.62        45.16 o                         
   1   0   7         19.22         25.77         3.72 o                         
   2   0   7        119.74        136.60         6.64 o                         
   3   0   7       2074.60       1976.99        45.44 o                         
   4   0   7        556.97        509.29        14.14 o                         
   5   0   7        116.34        120.79         6.65 o                         
   6   0   7        134.03        120.73         8.19 o                         
   7   0   7         11.35         12.49         8.73 o                         
  -8   1   7        341.18        358.61        21.13 o                         
  -7   1   7        112.30        126.21         8.99 o                         
  -6   1   7        185.40        198.07         9.96 o                         
  -5   1   7        494.41        484.12        14.56 o                         
  -4   1   7        535.50        501.94        13.28 o                         
  -3   1   7        680.32        668.01        18.39 o                         
  -2   1   7         79.19         78.43         4.57 o                         
  -1   1   7        493.44        500.33        13.27 o                         
   0   1   7       3417.59       3355.15        75.31 o                         
   1   1   7         98.21         98.95         6.34 o                         
   2   1   7         55.56         57.65         4.75 o                         
   3   1   7         42.98         51.72         4.84 o                         
   4   1   7         73.54         77.25         5.31 o                         
   5   1   7       2218.43       2050.11        47.35 o                         
   6   1   7          9.75         13.90         6.08 o                         
   7   1   7          3.55         12.89         7.36 o                         
  -8   2   7          0.55         16.81         8.81 o                         
  -7   2   7        523.64        571.85        26.58 o                         
  -6   2   7         58.69         73.80         9.13 o                         
  -5   2   7          0.70          1.12         8.32 o                         
  -4   2   7       1799.69       1700.74        48.76 o                         
  -3   2   7        388.39        388.33        17.21 o                         
  -2   2   7       1018.08        988.46        30.20 o                         
  -1   2   7        172.33        165.87         9.61 o                         
   0   2   7         51.71         45.07         6.39 o                         
   1   2   7       1458.09       1437.08        40.70 o                         
   2   2   7       1927.39       1788.86        51.78 o                         
   3   2   7         77.02         89.44         8.59 o                         
   4   2   7          2.72          5.02         4.15 o                         
   5   2   7        517.40        493.19        17.41 o                         
   6   2   7         54.51         52.30         6.75 o                         
   7   2   7        886.25        859.03        36.90 o                         
  -6   3   7          2.17          1.46         6.08 o                         
  -5   3   7        715.58        703.82        23.43 o                         
  -4   3   7         12.52         13.15         5.65 o                         
  -3   3   7         55.93         50.32         6.40 o                         
  -2   3   7       1978.18       1766.93        51.12 o                         
  -1   3   7        891.74        857.55        27.47 o                         
   0   3   7        462.27        477.55        17.88 o                         
   1   3   7         38.03         60.55         8.00 o                         
   2   3   7          1.13          4.59         6.43 o                         
   3   3   7       1392.92       1335.83        39.79 o                         
   4   3   7        427.89        404.80        16.00 o                         
   5   3   7          2.69         17.93        11.69 o                         
   6   3   7         61.53         89.33        14.09 o                         
  -7   4   7          0.26         -9.61         9.61 o                         
  -6   4   7        138.70        147.39         9.39 o                         
  -5   4   7        720.27        734.08        24.50 o                         
  -4   4   7         39.46         48.23        11.05 o                         
  -3   4   7        355.38        326.05        14.31 o                         
  -2   4   7         29.17         21.34         6.18 o                         
  -1   4   7        147.82        133.52         9.50 o                         
   0   4   7       2082.29       2002.88        57.82 o                         
   1   4   7        140.71        127.27        12.89 o                         
   2   4   7        153.89        174.47        19.93 o                         
   3   4   7        620.04        562.79        20.60 o                         
   4   4   7          1.39          9.38         6.13 o                         
   5   4   7        587.52        641.17        33.30 o                         
   6   4   7         43.44         71.08        13.77 o                         
  -7   5   7        110.55        123.91        13.61 o                         
  -6   5   7         75.77         82.00         8.49 o                         
  -5   5   7         32.81         35.17         7.04 o                         
  -4   5   7        708.40        708.47        42.18 o                         
  -3   5   7        674.93        671.07        23.48 o                         
  -2   5   7        133.22        130.04         9.64 o                         
  -1   5   7         46.34         49.90         7.28 o                         
   0   5   7        215.90        203.44        12.59 o                         
   1   5   7        535.65        478.71        18.84 o                         
   2   5   7       2043.43       1948.38        77.81 o                         
   3   5   7         52.20         51.98         7.48 o                         
   4   5   7          8.24          7.60         6.84 o                         
   5   5   7        405.96        476.12        28.98 o                         
  -6   6   7         21.14         24.46         7.41 o                         
  -5   6   7        166.83        170.17        10.97 o                         
  -4   6   7         38.52         31.54         7.42 o                         
  -3   6   7        129.80        128.78        19.53 o                         
  -2   6   7       1390.42       1345.27        59.63 o                         
  -1   6   7        226.69        238.61        14.46 o                         
   0   6   7         20.55         13.05         7.05 o                         
   1   6   7        179.86        155.84        10.47 o                         
   2   6   7        187.26        196.61        12.62 o                         
   3   6   7        359.85        367.51        16.75 o                         
   4   6   7        226.09        243.50        21.93 o                         
  -5   7   7        453.41        486.56        30.58 o                         
  -4   7   7         41.50         41.80         8.09 o                         
  -3   7   7        140.96        113.35         9.30 o                         
  -2   7   7        235.54        230.99        14.61 o                         
  -1   7   7          5.50          4.07         7.28 o                         
   0   7   7        954.29        894.20        29.75 o                         
   1   7   7         60.90         62.63         8.53 o                         
   2   7   7         15.75         15.86         7.58 o                         
   3   7   7        335.92        330.47        15.17 o                         
  -4   8   7        469.83        498.11        23.45 o                         
  -3   8   7        166.29        175.56        30.02 o                         
  -2   8   7          0.62          6.81        10.57 o                         
  -1   8   7          3.12          9.00         7.90 o                         
   0   8   7        569.79        544.80        25.77 o                         
   1   8   7        200.74        186.77        11.63 o                         
   2   8   7        113.05        110.05         9.62 o                         
  -1 -13   8        343.76        364.70        20.09 o                         
   0 -13   8        183.92        184.75        17.45 o                         
   1 -13   8          0.01         -0.31         7.46 o                         
   2 -13   8        192.90        217.23        14.04 o                         
  -3 -12   8        148.65        156.25        14.41 o                         
  -2 -12   8          0.98          6.66         6.45 o                         
  -1 -12   8         78.75         70.90         9.93 o                         
   0 -12   8          8.98         13.64        11.53 o                         
   1 -12   8        480.47        504.11        19.97 o                         
   2 -12   8         97.30        104.21         9.50 o                         
   3 -12   8          0.22          0.00         7.19 o                         
   4 -12   8        302.85        341.48        16.67 o                         
  -4 -11   8        136.60        113.51        12.33 o                         
  -3 -11   8        194.61        192.65        25.45 o                         
  -2 -11   8        496.17        492.71        55.23 o                         
  -1 -11   8         96.06         81.98         7.72 o                         
   0 -11   8         48.69         38.70         7.24 o                         
   1 -11   8        638.20        646.33        22.73 o                         
   2 -11   8         11.08          8.18         7.48 o                         
   3 -11   8        316.68        330.33        15.39 o                         
   4 -11   8          0.84         -4.72        10.97 o                         
   5 -11   8         25.91         19.78         7.52 o                         
  -5 -10   8        269.07        287.85        19.37 o                         
  -4 -10   8          7.60         18.73         9.45 o                         
  -3 -10   8        109.03        123.63         8.80 o                         
  -2 -10   8        238.05        227.30        11.93 o                         
  -1 -10   8        684.23        665.98        26.18 o                         
   0 -10   8        231.05        245.11        13.23 o                         
   1 -10   8          5.25         14.50         6.50 o                         
   2 -10   8        484.15        496.42        18.96 o                         
   3 -10   8        602.28        574.97        20.89 o                         
   4 -10   8        105.16        108.81        11.69 o                         
   5 -10   8          2.57         -2.02         6.42 o                         
   6 -10   8         87.51         95.57        11.29 o                         
  -6  -9   8         57.41         58.43        12.01 o                         
  -5  -9   8          2.32         12.33         9.93 o                         
  -4  -9   8        758.61        752.28        35.38 o                         
  -3  -9   8         82.66         93.64         7.81 o                         
  -2  -9   8          5.93          8.43         6.06 o                         
  -1  -9   8       1246.66       1117.75        34.11 o                         
   0  -9   8        426.07        398.31        16.12 o                         
   1  -9   8        740.62        725.35        24.38 o                         
   2  -9   8         59.82         50.59        12.33 o                         
   3  -9   8          0.73         -5.95         5.95 o                         
   4  -9   8        863.63        829.19        26.94 o                         
   5  -9   8        180.84        169.68        14.49 o                         
   6  -9   8         14.46          5.70         6.35 o                         
  -6  -8   8          0.73          0.48        10.57 o                         
  -5  -8   8         73.52         67.72        11.53 o                         
  -4  -8   8        520.99        493.41        26.26 o                         
  -3  -8   8        197.30        195.96        22.89 o                         
  -2  -8   8        709.48        650.37        21.73 o                         
  -1  -8   8          3.74          1.82         5.82 o                         
   0  -8   8        296.82        292.58        13.30 o                         
   1  -8   8       2110.09       1941.97        56.45 o                         
   2  -8   8         16.42         20.47         6.06 o                         
   3  -8   8        167.33        161.01        10.18 o                         
   4  -8   8        127.71         99.89         7.64 o                         
   5  -8   8          2.27          3.81         5.98 o                         
   6  -8   8        802.36        835.16        52.03 o                         
  -7  -7   8         52.16         61.98         7.89 o                         
  -6  -7   8        330.66        375.90        15.26 o                         
  -5  -7   8        371.14        400.13        15.09 o                         
  -4  -7   8          0.04         -1.54         5.80 o                         
  -3  -7   8        746.92        767.42        25.07 o                         
  -2  -7   8       1012.77        982.25        30.45 o                         
  -1  -7   8        379.79        354.44        14.02 o                         
   0  -7   8          5.08          5.80         4.86 o                         
   1  -7   8          4.36          7.76         5.66 o                         
   2  -7   8       1322.95       1263.85        37.97 o                         
   3  -7   8       1562.56       1465.22        43.23 o                         
   4  -7   8         35.98         35.25         6.34 o                         
   5  -7   8          0.50          1.72         5.78 o                         
   6  -7   8        227.90        217.99        21.37 o                         
   7  -7   8         12.50         25.13        11.37 o                         
  -7  -6   8         13.33         15.02        12.33 o                         
  -6  -6   8        799.58        842.52        26.37 o                         
  -5  -6   8          1.06          3.61         5.47 o                         
  -4  -6   8        944.72        983.11        23.98 o                         
  -3  -6   8         45.28         50.67         4.08 o                         
  -2  -6   8          1.88          3.35         5.15 o                         
  -1  -6   8       2257.07       2106.53        60.61 o                         
   0  -6   8        988.85        915.79        28.31 o                         
   1  -6   8        316.83        296.21        12.21 o                         
   2  -6   8        179.44        176.70        10.11 o                         
   3  -6   8         91.84        100.81         7.46 o                         
   4  -6   8        875.18        866.67        29.62 o                         
   5  -6   8        806.01        806.60        26.20 o                         
   6  -6   8          0.05         -3.84         5.84 o                         
   7  -6   8         47.38         81.81        13.93 o                         
  -7  -5   8        297.28        314.39        14.42 o                         
  -6  -5   8         35.20         28.03         6.60 o                         
  -5  -5   8        450.50        464.68        16.34 o                         
  -4  -5   8       1649.04       1628.77        37.71 o                         
  -3  -5   8          8.52         10.66         5.30 o                         
  -2  -5   8        350.36        356.24        10.13 o                         
  -1  -5   8         88.03         89.15         6.79 o                         
   0  -5   8        215.84        221.44        12.89 o                         
   1  -5   8       2956.98       2815.68        79.88 o                         
   2  -5   8        406.26        410.17        15.12 o                         
   3  -5   8         33.60         30.81         5.88 o                         
   4  -5   8        448.26        432.36        19.61 o                         
   5  -5   8         56.58         64.17         6.70 o                         
   6  -5   8        730.46        752.81        39.06 o                         
   7  -5   8         56.06         66.12        12.01 o                         
  -8  -4   8        213.19        225.67        13.37 o                         
  -7  -4   8        183.60        198.46        11.88 o                         
  -6  -4   8        111.10        109.99         7.73 o                         
  -5  -4   8        346.28        340.44        13.42 o                         
  -4  -4   8         41.44         43.35         4.20 o                         
  -3  -4   8       1671.37       1581.74        36.46 o                         
  -2  -4   8       1267.49       1249.23        46.08 o                         
  -1  -4   8          3.58          7.88         2.95 o                         
   0  -4   8          1.16         14.71         5.62 o                         
   1  -4   8        680.38        694.35        22.13 o                         
   2  -4   8        355.21        363.66        18.65 o                         
   3  -4   8       1685.65       1615.44        47.26 o                         
   4  -4   8        105.08        109.74         7.64 o                         
   5  -4   8         53.04         57.29         6.55 o                         
   6  -4   8        704.18        685.04        32.66 o                         
   7  -4   8          0.82         -1.12        11.05 o                         
  -8  -3   8          3.04          3.01         6.65 o                         
  -7  -3   8         12.86         12.72         9.69 o                         
  -6  -3   8        980.36        994.27        29.61 o                         
  -5  -3   8        214.65        223.89        10.46 o                         
  -4  -3   8        158.64        151.20         6.84 o                         
  -3  -3   8          7.20          8.13         3.30 o                         
  -2  -3   8        110.13        124.65         7.78 o                         
  -1  -3   8       3500.23       3322.34        74.19 o                         
   0  -3   8       2036.09       2080.92        47.28 o                         
   1  -3   8        144.13        153.23         6.36 o                         
   2  -3   8        152.70        154.84         6.55 o                         
   3  -3   8       1155.19       1080.95        32.64 o                         
   4  -3   8        391.89        411.71        17.93 o                         
   5  -3   8        676.06        658.39        28.34 o                         
   6  -3   8          0.67         -7.36         9.45 o                         
   7  -3   8         58.99         71.08        12.33 o                         
  -8  -2   8         38.29         39.97         7.22 o                         
  -7  -2   8        189.13        194.27        13.69 o                         
  -6  -2   8         44.22         35.38         5.96 o                         
  -5  -2   8        179.26        165.55         7.60 o                         
  -4  -2   8       1824.45       1740.07        40.01 o                         
  -3  -2   8        279.76        285.17         8.85 o                         
  -2  -2   8        114.59        114.06         5.98 o                         
  -1  -2   8        631.32        605.02        15.42 o                         
   0  -2   8         27.53         26.78         3.97 o                         
   1  -2   8       2233.21       2128.39        48.46 o                         
   2  -2   8        728.32        687.99        17.29 o                         
   3  -2   8         58.28         62.56         7.65 o                         
   4  -2   8       1526.74       1493.73        35.04 o                         
   5  -2   8        369.89        382.50        20.97 o                         
   6  -2   8        340.42        338.44        21.61 o                         
   7  -2   8         48.67         67.24        11.53 o                         
  -8  -1   8        160.01        187.75        11.09 o                         
  -7  -1   8        538.30        565.00        19.25 o                         
  -6  -1   8         24.83         28.20         5.99 o                         
  -5  -1   8         72.52         65.30         4.98 o                         
  -4  -1   8        427.54        393.21        11.19 o                         
  -3  -1   8        531.00        493.59        15.28 o                         
  -2  -1   8       2762.33       2702.64        60.79 o                         
  -1  -1   8        231.46        237.99         8.20 o                         
   0  -1   8         20.61         24.63         4.94 o                         
   1  -1   8       1245.90       1193.98        28.32 o                         
   2  -1   8        119.96        121.48         6.23 o                         
   3  -1   8        827.78        814.44        25.42 o                         
   4  -1   8          1.07         -3.75         4.15 o                         
   5  -1   8          3.27          6.38         7.77 o                         
   6  -1   8       1349.83       1404.01        58.27 o                         
   7  -1   8         22.76         28.18         8.97 o                         
  -8   0   8          0.17         -3.20         8.65 o                         
  -7   0   8          4.43         -0.85         6.10 o                         
  -6   0   8        787.87        814.29        27.30 o                         
  -5   0   8        425.17        420.64        12.06 o                         
  -4   0   8        136.04        125.09         7.01 o                         
  -3   0   8        199.80        193.59         7.73 o                         
  -2   0   8       1320.36       1351.33        31.53 o                         
  -1   0   8       1708.09       1800.10        41.41 o                         
   0   0   8       1476.80       1465.00        34.20 o                         
   1   0   8         31.56         37.14         4.04 o                         
   2   0   8        711.72        684.21        17.55 o                         
   3   0   8       1684.42       1604.44        37.70 o                         
   4   0   8        120.71        115.31         6.33 o                         
   5   0   8        193.90        200.73         8.43 o                         
   6   0   8         18.02         23.19         6.52 o                         
   7   0   8         83.81        101.82        11.05 o                         
  -8   1   8         23.02         29.14         9.13 o                         
  -7   1   8         79.14         83.09         9.93 o                         
  -6   1   8        187.32        202.20        14.25 o                         
  -5   1   8          7.64          4.96         8.48 o                         
  -4   1   8       1537.03       1449.59        42.09 o                         
  -3   1   8        291.39        284.47        12.50 o                         
  -2   1   8          2.12          3.63         5.03 o                         
  -1   1   8       1217.98       1199.94        35.90 o                         
   0   1   8        419.34        469.75        13.07 o                         
   1   1   8       1399.28       1423.72        33.55 o                         
   2   1   8        125.34        131.28         6.68 o                         
   3   1   8         10.38         16.75         4.44 o                         
   4   1   8        976.87        963.54        23.82 o                         
   5   1   8        278.60        286.39        29.78 o                         
   6   1   8         14.33          7.11         6.19 o                         
  -7   2   8        861.43        906.76        37.94 o                         
  -6   2   8         17.08         17.93         9.29 o                         
  -5   2   8          5.90          8.24         8.65 o                         
  -4   2   8        581.01        551.65        32.66 o                         
  -3   2   8         44.48         36.91         6.22 o                         
  -2   2   8        982.22        945.25        29.36 o                         
  -1   2   8          6.13          3.33         6.04 o                         
   0   2   8        318.79        316.41        14.43 o                         
   1   2   8       1807.44       1810.53        52.58 o                         
   2   2   8         41.51         49.15        13.45 o                         
   3   2   8        198.07        192.35        11.71 o                         
   4   2   8          4.18          4.01         6.03 o                         
   5   2   8         29.69         44.83        11.85 o                         
   6   2   8        626.07        646.29        32.02 o                         
  -7   3   8         24.20         22.09        10.57 o                         
  -6   3   8        319.80        318.90        19.05 o                         
  -5   3   8        593.14        615.16        23.85 o                         
  -4   3   8         51.60         58.00         7.31 o                         
  -3   3   8        662.56        618.75        21.29 o                         
  -2   3   8        534.70        512.62        18.55 o                         
  -1   3   8        407.34        405.97        23.13 o                         
   0   3   8        248.00        254.16        26.34 o                         
   1   3   8        147.30        130.87         9.27 o                         
   2   3   8        700.22        668.89        23.12 o                         
   3   3   8       1018.40       1013.61        47.39 o                         
   4   3   8          0.41         10.01         6.34 o                         
   5   3   8          3.59         11.53        11.53 o                         
  -6   4   8        278.67        299.27        14.40 o                         
  -5   4   8         11.78         20.17         7.17 o                         
  -4   4   8        486.69        462.55        17.92 o                         
  -3   4   8         59.02         44.35         7.23 o                         
  -2   4   8          2.02          4.11         6.65 o                         
  -1   4   8        946.48        925.91        29.79 o                         
   0   4   8        498.95        469.86        18.81 o                         
   1   4   8         64.87         63.32         7.98 o                         
   2   4   8          1.45         -0.77         6.44 o                         
   3   4   8          5.24          5.01         6.81 o                         
   4   4   8        673.32        676.73        52.35 o                         
   5   4   8        196.43        256.79        20.17 o                         
  -6   5   8          2.11          3.82        10.65 o                         
  -5   5   8         96.36         93.44         8.65 o                         
  -4   5   8        490.53        476.83        19.06 o                         
  -3   5   8          0.87          6.64         6.87 o                         
  -2   5   8        374.05        376.69        17.11 o                         
  -1   5   8         13.82         15.14         7.30 o                         
   0   5   8        124.52        123.61        12.97 o                         
   1   5   8        404.27        415.00        28.42 o                         
   2   5   8        246.34        239.64        24.17 o                         
   3   5   8         10.42         23.57         7.20 o                         
   4   5   8        232.44        225.57        20.65 o                         
  -5   6   8         32.76         37.10         8.00 o                         
  -4   6   8          1.77          0.90         7.40 o                         
  -3   6   8        441.86        466.41        19.53 o                         
  -2   6   8        500.22        501.38        21.13 o                         
  -1   6   8         23.65         22.42         8.08 o                         
   0   6   8          9.72         11.43         7.50 o                         
   1   6   8        206.78        202.36        12.73 o                         
   2   6   8        268.65        276.63        20.41 o                         
   3   6   8        492.25        486.41        19.30 o                         
  -4   7   8         43.76         52.99        12.65 o                         
  -3   7   8          8.61          8.69         8.08 o                         
  -2   7   8          0.91         -5.90         7.93 o                         
  -1   7   8        367.21        386.94        17.57 o                         
   0   7   8        312.46        311.47        16.23 o                         
   1   7   8         47.63         52.69         8.08 o                         
   2   7   8         73.09         85.33        13.77 o                         
  -1 -13   9        503.51        601.47        30.58 o                         
   0 -13   9          4.78         -0.38         7.36 o                         
   1 -13   9          3.84          1.94         7.53 o                         
  -3 -12   9          9.60         22.41        10.25 o                         
  -2 -12   9          6.58          3.69         6.85 o                         
  -1 -12   9         88.96         98.23        13.69 o                         
   0 -12   9        602.18        602.59        32.66 o                         
   1 -12   9        278.15        322.15        23.93 o                         
   2 -12   9          5.48          2.34         7.59 o                         
   3 -12   9         52.42         50.87         8.50 o                         
  -4 -11   9         58.41         61.64        12.33 o                         
  -3 -11   9        659.37        691.28        33.30 o                         
  -2 -11   9        139.19        147.83        10.09 o                         
  -1 -11   9         19.41         15.01         7.07 o                         
   0 -11   9        223.13        240.68        14.97 o                         
   1 -11   9         19.23         27.51         7.48 o                         
   2 -11   9        322.39        339.00        26.58 o                         
   3 -11   9        285.56        301.06        18.57 o                         
   4 -11   9          3.35         -4.05         7.06 o                         
  -5 -10   9         22.20         34.74        11.53 o                         
  -4 -10   9          3.45          8.16        10.25 o                         
  -3 -10   9        132.61        127.72        10.97 o                         
  -2 -10   9         69.79         55.63         8.73 o                         
  -1 -10   9        939.98        918.51        73.96 o                         
   0 -10   9         53.99         58.85         7.81 o                         
   1 -10   9         23.61         19.73         6.65 o                         
   2 -10   9        771.44        732.23        24.87 o                         
   3 -10   9          6.39          1.58         6.85 o                         
   4 -10   9        261.41        261.34        13.89 o                         
   5 -10   9        121.35        115.22         9.29 o                         
  -6  -9   9          1.29         12.33        11.05 o                         
  -5  -9   9        430.93        451.46        25.77 o                         
  -4  -9   9        473.76        507.01        27.70 o                         
  -3  -9   9          4.19          2.29         6.04 o                         
  -2  -9   9         60.99         65.61         7.38 o                         
  -1  -9   9        227.39        202.90        18.17 o                         
   0  -9   9        193.64        202.25        12.17 o                         
   1  -9   9        632.56        596.91        20.88 o                         
   2  -9   9         22.27         21.97         8.00 o                         
   3  -9   9        293.73        280.29        13.01 o                         
   4  -9   9        789.98        777.19        36.34 o                         
   5  -9   9          0.24          2.60         6.33 o                         
   6  -9   9        122.73        115.20         9.03 o                         
  -6  -8   9         26.20         41.30        11.69 o                         
  -5  -8   9        152.17        173.54        15.53 o                         
  -4  -8   9         31.41         39.22         9.77 o                         
  -3  -8   9       1188.69       1158.30        35.52 o                         
  -2  -8   9        294.49        277.62        13.24 o                         
  -1  -8   9          7.03          7.45         5.60 o                         
   0  -8   9        351.22        324.60        25.29 o                         
   1  -8   9       1063.62        985.87        30.89 o                         
   2  -8   9        355.59        347.06        14.88 o                         
   3  -8   9        238.32        240.04        14.01 o                         
   4  -8   9          5.64         12.87         6.34 o                         
   5  -8   9        348.70        364.26        15.73 o                         
   6  -8   9        368.56        364.30        38.82 o                         
  -7  -7   9         75.85         78.93        12.97 o                         
  -6  -7   9        571.00        631.73        32.66 o                         
  -5  -7   9         54.97         43.87        10.73 o                         
  -4  -7   9          0.49         -1.16         5.94 o                         
  -3  -7   9        874.93        828.74        27.04 o                         
  -2  -7   9          3.81          6.35         6.16 o                         
  -1  -7   9       1543.48       1403.10        66.52 o                         
   0  -7   9         18.55         12.76         5.43 o                         
   1  -7   9          3.03          1.66         5.40 o                         
   2  -7   9       1193.79       1159.01        41.30 o                         
   3  -7   9        514.27        498.22        18.28 o                         
   4  -7   9        184.63        183.07        10.75 o                         
   5  -7   9         26.88         32.70         6.69 o                         
   6  -7   9          0.24         -1.22         5.95 o                         
  -7  -6   9         26.97         24.53         6.96 o                         
  -6  -6   9         67.45         75.29         7.52 o                         
  -5  -6   9         51.72         66.59        11.93 o                         
  -4  -6   9        978.60        969.33        30.55 o                         
  -3  -6   9          3.81         -1.38         5.60 o                         
  -2  -6   9        429.26        406.26        22.25 o                         
  -1  -6   9       1468.78       1277.32        38.10 o                         
   0  -6   9         63.91         63.29         7.04 o                         
   1  -6   9        502.64        481.99        17.46 o                         
   2  -6   9         57.03         49.25         6.49 o                         
   3  -6   9        295.71        318.84        19.69 o                         
   4  -6   9       1394.95       1346.07        40.46 o                         
   5  -6   9          0.90          1.12         6.40 o                         
   6  -6   9          0.50         -4.52         6.08 o                         
  -7  -5   9        126.80        152.35        12.09 o                         
  -6  -5   9         38.30         38.22         6.38 o                         
  -5  -5   9        591.85        593.16        19.35 o                         
  -4  -5   9        223.21        224.38         8.37 o                         
  -3  -5   9        624.51        614.97        26.67 o                         
  -2  -5   9        538.79        504.98        17.95 o                         
  -1  -5   9         77.32         69.33        15.21 o                         
   0  -5   9       1541.66       1464.06        43.16 o                         
   1  -5   9       1191.53       1160.69        35.08 o                         
   2  -5   9         59.78         55.56         6.11 o                         
   3  -5   9         15.35         15.98         5.92 o                         
   4  -5   9        305.82        296.79        13.30 o                         
   5  -5   9        396.13        410.70        31.54 o                         
   6  -5   9        529.50        556.67        20.39 o                         
   7  -5   9          6.53          7.84        11.05 o                         
  -7  -4   9          1.97          4.09         6.34 o                         
  -6  -4   9        808.38        841.01        25.85 o                         
  -5  -4   9          8.38          1.54         4.79 o                         
  -4  -4   9         48.15         48.10         4.41 o                         
  -3  -4   9       1744.97       1684.31        38.78 o                         
  -2  -4   9        428.41        403.65        11.46 o                         
  -1  -4   9        905.51        900.79        27.35 o                         
   0  -4   9         64.53         70.67         6.50 o                         
   1  -4   9        189.85        175.63        11.93 o                         
   2  -4   9       1611.53       1527.56        44.81 o                         
   3  -4   9        437.88        441.65        16.49 o                         
   4  -4   9         49.59         51.99         6.62 o                         
   5  -4   9        182.04        185.05        20.81 o                         
   6  -4   9        117.68        131.28        13.77 o                         
   7  -4   9        245.04        300.81        22.41 o                         
  -7  -3   9         31.20         37.96         6.81 o                         
  -6  -3   9        550.82        556.71        18.60 o                         
  -5  -3   9        140.33        137.32         8.06 o                         
  -4  -3   9        444.91        420.45        11.84 o                         
  -3  -3   9          6.29          7.26         3.49 o                         
  -2  -3   9        377.87        379.15        10.84 o                         
  -1  -3   9       1786.66       1725.07        39.68 o                         
   0  -3   9         89.90        101.99         5.91 o                         
   1  -3   9         24.64         36.83         5.51 o                         
   2  -3   9        626.09        611.33        20.38 o                         
   3  -3   9        560.33        543.10        18.39 o                         
   4  -3   9        529.43        529.14        18.41 o                         
   5  -3   9        120.75        118.26         8.32 o                         
   6  -3   9          1.29         -3.84         9.29 o                         
   7  -3   9        481.69        570.41        29.78 o                         
  -7  -2   9         45.62         49.96        10.41 o                         
  -6  -2   9          0.79          6.76         9.69 o                         
  -5  -2   9        838.86        822.24        20.51 o                         
  -4  -2   9        549.22        525.01        13.93 o                         
  -3  -2   9        276.94        259.96         8.79 o                         
  -2  -2   9         22.30         28.49         4.64 o                         
  -1  -2   9         22.32         32.05         6.56 o                         
   0  -2   9       1115.44       1132.64        27.08 o                         
   1  -2   9       2219.23       2212.18        50.40 o                         
   2  -2   9         25.91         24.59         4.13 o                         
   3  -2   9         65.00         63.79         6.23 o                         
   4  -2   9        351.41        353.60        14.32 o                         
   5  -2   9         80.33         81.55         7.11 o                         
   6  -2   9        246.30        283.20        19.85 o                         
   7  -2   9          0.25          4.80         9.77 o                         
  -7  -1   9          0.17         -5.72         6.03 o                         
  -6  -1   9        209.93        215.83        10.45 o                         
  -5  -1   9         12.35         14.74         4.03 o                         
  -4  -1   9          6.03          5.38         3.73 o                         
  -3  -1   9       1977.14       1889.44        43.34 o                         
  -2  -1   9         41.26         42.05         3.97 o                         
  -1  -1   9          1.78          6.45         3.51 o                         
   0  -1   9        356.44        366.01        11.07 o                         
   1  -1   9        119.88        132.83         6.27 o                         
   2  -1   9       1174.65       1112.32        26.65 o                         
   3  -1   9        687.40        673.08        17.64 o                         
   4  -1   9          0.46          1.70         4.40 o                         
   5  -1   9        393.33        417.17        16.24 o                         
   6  -1   9        179.74        199.32        16.81 o                         
  -7   0   9        127.17        117.83        10.57 o                         
  -6   0   9        595.05        598.91        26.42 o                         
  -5   0   9         18.31          7.49         5.79 o                         
  -4   0   9         64.06         63.83         6.50 o                         
  -3   0   9         19.90         22.99         5.53 o                         
  -2   0   9        126.36        128.10         8.99 o                         
  -1   0   9       1724.92       1751.28        40.56 o                         
   0   0   9         36.77         53.54         4.31 o                         
   1   0   9        141.81        145.94         6.90 o                         
   2   0   9        522.89        516.83        15.23 o                         
   3   0   9          3.35          6.39         4.35 o                         
   4   0   9        713.27        692.70        18.26 o                         
   5   0   9          1.53          5.76         4.56 o                         
   6   0   9          2.85          2.40         8.00 o                         
  -7   1   9         10.22         23.69         7.20 o                         
  -6   1   9          5.12         -8.48         8.48 o                         
  -5   1   9        562.89        554.98        19.35 o                         
  -4   1   9        492.34        468.34        16.99 o                         
  -3   1   9         19.00         16.68         5.84 o                         
  -2   1   9         56.32         58.21         6.65 o                         
  -1   1   9        560.61        562.28        19.78 o                         
   0   1   9        395.89        407.97        27.86 o                         
   1   1   9       1004.19        992.75        30.86 o                         
   2   1   9          0.02          4.89         5.56 o                         
   3   1   9        157.53        161.69        10.69 o                         
   4   1   9       1367.69       1348.37        39.91 o                         
   5   1   9         46.31         54.11        11.53 o                         
  -7   2   9         51.41         40.82        10.41 o                         
  -6   2   9         22.07         18.09         8.16 o                         
  -5   2   9        153.53        162.90        10.70 o                         
  -4   2   9          7.42          0.56         6.11 o                         
  -3   2   9       1122.21       1088.03        48.43 o                         
  -2   2   9        418.86        431.15        16.80 o                         
  -1   2   9         36.66         44.82         7.23 o                         
   0   2   9        500.13        495.63        37.38 o                         
   1   2   9        359.73        344.35        14.87 o                         
   2   2   9        403.54        408.77        16.62 o                         
   3   2   9        157.62        166.68        10.61 o                         
   4   2   9         49.00         62.68        10.49 o                         
   5   2   9        325.74        348.52        22.73 o                         
  -6   3   9        510.37        555.36        27.70 o                         
  -5   3   9          4.13          9.30         6.42 o                         
  -4   3   9          1.70          8.60         6.69 o                         
  -3   3   9        265.43        253.99        13.62 o                         
  -2   3   9         33.82         34.46         7.13 o                         
  -1   3   9       1269.93       1284.17        46.19 o                         
   0   3   9          3.36         10.63         6.96 o                         
   1   3   9         51.86         58.21        12.41 o                         
   2   3   9        939.89        920.72        29.56 o                         
   3   3   9        111.88        132.74         9.27 o                         
   4   3   9        193.54        196.90        12.57 o                         
   5   3   9          3.69         21.93        11.85 o                         
  -6   4   9         88.11         94.61        12.65 o                         
  -5   4   9        259.63        269.44        14.38 o                         
  -4   4   9        362.27        381.39        16.86 o                         
  -3   4   9          4.12         -1.39         6.89 o                         
  -2   4   9        238.93        245.61        14.23 o                         
  -1   4   9        619.98        621.43        25.37 o                         
   0   4   9        103.37        113.40         9.50 o                         
   1   4   9        739.32        702.49        24.27 o                         
   2   4   9        380.82        377.71        16.64 o                         
   3   4   9        131.41        120.73        11.85 o                         
   4   4   9        701.62        715.04        44.83 o                         
  -5   5   9        144.77        150.30        18.41 o                         
  -4   5   9        171.77        178.29        15.61 o                         
  -3   5   9        506.59        517.21        20.69 o                         
  -2   5   9         24.42         26.25         8.04 o                         
  -1   5   9          0.63         -3.30         7.06 o                         
   0   5   9        457.62        454.53        18.60 o                         
   1   5   9        691.22        660.86        31.54 o                         
   2   5   9        200.87        207.96        13.33 o                         
   3   5   9         12.74         14.18         6.97 o                         
  -4   6   9         45.24         37.89         8.00 o                         
  -3   6   9        696.12        684.87        24.65 o                         
  -2   6   9         12.56         16.96         8.17 o                         
  -1   6   9        239.85        264.38        15.57 o                         
   0   6   9          0.17          6.19         7.45 o                         
   1   6   9          1.80         -0.19         7.48 o                         
   2   6   9        347.56        336.64        16.57 o                         
  -2 -12  10          3.99          5.95         8.08 o                         
  -1 -12  10          4.53          0.85         7.07 o                         
   0 -12  10        669.25        679.75        35.22 o                         
   1 -12  10         63.00         70.01         9.77 o                         
   2 -12  10         27.98         25.37         8.16 o                         
  -3 -11  10        308.32        311.06        21.77 o                         
  -2 -11  10          6.07          2.24         6.39 o                         
  -1 -11  10         13.66         13.51        13.13 o                         
   0 -11  10         87.27         94.40         9.05 o                         
   1 -11  10        228.95        232.48        13.89 o                         
   2 -11  10        452.74        468.24        44.51 o                         
   3 -11  10          7.48         13.77         6.68 o                         
   4 -11  10         31.01         29.95         7.30 o                         
  -4 -10  10          1.71          6.56        10.73 o                         
  -3 -10  10          1.43         -0.20         6.65 o                         
  -2 -10  10        855.41        816.91        26.76 o                         
  -1 -10  10        342.77        284.64        20.17 o                         
   0 -10  10         24.75         27.32         7.18 o                         
   1 -10  10         44.67         36.50         7.01 o                         
   2 -10  10        103.74         90.09        18.65 o                         
   3 -10  10        241.92        246.32        13.81 o                         
   4 -10  10         91.68         90.35         8.68 o                         
  -5  -9  10        577.64        604.19        31.70 o                         
  -4  -9  10          6.86         24.17        11.21 o                         
  -3  -9  10         19.40         13.12        12.41 o                         
  -2  -9  10        113.08        105.40        12.09 o                         
  -1  -9  10          3.74          9.53         6.34 o                         
   0  -9  10       1172.75       1073.90        33.32 o                         
   1  -9  10        145.42        144.49         9.56 o                         
   2  -9  10          1.29          3.14         6.68 o                         
   3  -9  10        402.06        407.42        18.41 o                         
   4  -9  10         34.55         45.33         9.69 o                         
   5  -9  10        128.72        125.46        14.97 o                         
  -6  -8  10         10.75         13.13        11.53 o                         
  -5  -8  10          6.81          3.04        10.73 o                         
  -4  -8  10        229.13        234.86        19.69 o                         
  -3  -8  10        770.14        756.49        25.35 o                         
  -2  -8  10          0.98         -6.11         6.11 o                         
  -1  -8  10        231.33        215.92        11.67 o                         
   0  -8  10         88.44         85.50         7.86 o                         
   1  -8  10        107.58        104.82        16.73 o                         
   2  -8  10        556.45        557.25        21.61 o                         
   3  -8  10         11.53         15.70         8.08 o                         
   4  -8  10         91.90         83.31        15.45 o                         
   5  -8  10        626.88        601.17        30.82 o                         
  -6  -7  10         90.26         90.29        13.13 o                         
  -5  -7  10         32.26         30.74        10.73 o                         
  -4  -7  10         51.61         57.97         7.95 o                         
  -3  -7  10        133.03        137.21        14.09 o                         
  -2  -7  10        792.54        748.87        24.93 o                         
  -1  -7  10        435.46        422.58        16.46 o                         
   0  -7  10         46.92         42.34         6.45 o                         
   1  -7  10        506.12        457.58        17.03 o                         
   2  -7  10        369.32        366.13        15.22 o                         
   3  -7  10        128.60        134.30         8.93 o                         
   4  -7  10        205.79        206.54        15.77 o                         
   5  -7  10         13.71         14.24         6.73 o                         
   6  -7  10         98.45         96.60        19.93 o                         
  -6  -6  10        163.19        188.11        16.33 o                         
  -5  -6  10        595.17        621.80        31.06 o                         
  -4  -6  10         73.48         74.04         7.30 o                         
  -3  -6  10          0.42         -3.12         5.94 o                         
  -2  -6  10        458.96        445.83        17.05 o                         
  -1  -6  10        125.33        108.28         7.95 o                         
   0  -6  10       1166.24       1160.83        35.43 o                         
   1  -6  10         44.58         42.14         6.15 o                         
   2  -6  10         32.27         39.11         9.69 o                         
   3  -6  10        578.82        578.54        20.40 o                         
   4  -6  10        501.32        476.89        17.58 o                         
   5  -6  10        156.74        155.83         9.59 o                         
   6  -6  10         10.55         -3.15         6.33 o                         
  -7  -5  10          0.61         -6.25         6.25 o                         
  -6  -5  10          0.92          9.86         5.69 o                         
  -5  -5  10        135.30        164.72         9.18 o                         
  -4  -5  10        213.29        213.87        30.98 o                         
  -3  -5  10        352.02        343.53        23.85 o                         
  -2  -5  10        105.49         88.66         6.96 o                         
  -1  -5  10        229.24        226.25        12.25 o                         
   0  -5  10       1292.27       1293.17        38.89 o                         
   1  -5  10          1.43         -4.14         5.26 o                         
   2  -5  10        498.39        495.68        18.01 o                         
   3  -5  10         10.89         15.27         6.13 o                         
   4  -5  10         66.35         62.06         7.17 o                         
   5  -5  10        855.84        870.04        27.78 o                         
   6  -5  10         21.47         23.05        11.21 o                         
  -7  -4  10        228.00        263.17        13.14 o                         
  -6  -4  10        345.06        351.73        14.11 o                         
  -5  -4  10          3.97         -2.59         8.89 o                         
  -4  -4  10        334.34        333.09        12.01 o                         
  -3  -4  10        219.17        220.03        21.94 o                         
  -2  -4  10        452.46        421.57        20.65 o                         
  -1  -4  10        353.97        350.49        14.07 o                         
   0  -4  10        104.52         93.46         7.10 o                         
   1  -4  10        647.26        636.36        21.36 o                         
   2  -4  10       1647.03       1593.54        46.92 o                         
   3  -4  10          6.69          7.40         6.64 o                         
   4  -4  10         74.39         61.57         9.37 o                         
   5  -4  10        114.79         96.40        11.77 o                         
   6  -4  10         45.37         55.39        11.21 o                         
  -7  -3  10        137.84        165.60        11.13 o                         
  -6  -3  10          0.50          2.47         5.50 o                         
  -5  -3  10        473.37        476.01        15.92 o                         
  -4  -3  10        130.31        135.52         9.26 o                         
  -3  -3  10          3.23          2.92         3.68 o                         
  -2  -3  10       1621.11       1548.13        35.93 o                         
  -1  -3  10        360.51        375.34        11.52 o                         
   0  -3  10        558.64        559.00        18.83 o                         
   1  -3  10         23.89         18.22         5.04 o                         
   2  -3  10        144.22        125.87        11.21 o                         
   3  -3  10       1528.46       1497.79        44.28 o                         
   4  -3  10        491.37        481.96        17.63 o                         
   5  -3  10         46.06         46.43         6.91 o                         
   6  -3  10          9.55          9.61        10.09 o                         
  -7  -2  10          5.17          0.96         8.00 o                         
  -6  -2  10         18.25         27.86         6.24 o                         
  -5  -2  10        623.01        618.54        16.20 o                         
  -4  -2  10         34.28         37.87         4.32 o                         
  -3  -2  10        532.45        527.30        14.09 o                         
  -2  -2  10          1.81          5.15         3.61 o                         
  -1  -2  10         54.59         64.21         4.78 o                         
   0  -2  10       1563.48       1589.43        36.99 o                         
   1  -2  10        114.92        113.73         8.05 o                         
   2  -2  10         86.45         91.56         7.08 o                         
   3  -2  10        455.12        451.99        16.50 o                         
   4  -2  10          6.90          7.24         5.60 o                         
   5  -2  10       1079.61       1104.59        33.83 o                         
  -7  -1  10        173.62        193.55        14.57 o                         
  -6  -1  10         79.62        102.78         9.29 o                         
  -5  -1  10         16.05         14.74         5.73 o                         
  -4  -1  10        561.30        535.59        36.66 o                         
  -3  -1  10       1455.09       1439.42        33.71 o                         
  -2  -1  10        385.52        382.37        11.36 o                         
  -1  -1  10         95.25         93.22         5.23 o                         
   0  -1  10        165.86        172.65         7.63 o                         
   1  -1  10        445.43        458.62        13.17 o                         
   2  -1  10       1395.48       1415.07        33.29 o                         
   3  -1  10          0.63         -2.73         5.52 o                         
   4  -1  10          6.55         12.14         5.52 o                         
   5  -1  10        468.98        504.58        29.38 o                         
   6  -1  10         10.67         17.61         9.29 o                         
  -7   0  10        312.83        322.11        19.53 o                         
  -6   0  10          9.44         -0.32         7.68 o                         
  -5   0  10        246.58        235.27        11.98 o                         
  -4   0  10          6.05          9.28         5.77 o                         
  -3   0  10         70.83         58.44         6.42 o                         
  -2   0  10       1828.84       1797.27        51.76 o                         
  -1   0  10        535.87        547.18        19.47 o                         
   0   0  10        220.61        237.80        12.62 o                         
   1   0  10        114.29        118.08         8.43 o                         
   2   0  10        317.42        337.60        24.09 o                         
   3   0  10        522.61        526.51        18.88 o                         
   4   0  10        459.03        467.95        25.13 o                         
  -6   1  10         28.32         39.70         9.29 o                         
  -5   1  10        772.59        766.85        24.96 o                         
  -4   1  10         24.24         34.54         6.69 o                         
  -3   1  10         60.13         60.04         7.07 o                         
  -2   1  10         15.57         20.18         6.23 o                         
  -1   1  10          4.88          9.58         6.39 o                         
   0   1  10       1629.15       1725.01        50.34 o                         
   1   1  10         52.01         63.00         7.40 o                         
   2   1  10          0.35         12.49         6.34 o                         
   3   1  10        186.52        212.13        12.27 o                         
   4   1  10        113.90        111.69        16.57 o                         
  -6   2  10         70.89         73.96        11.05 o                         
  -5   2  10        154.09        145.69         9.64 o                         
  -4   2  10        414.01        397.71        16.00 o                         
  -3   2  10        567.30        562.40        20.42 o                         
  -2   2  10          0.61          8.77         7.76 o                         
  -1   2  10          8.51         17.07         6.96 o                         
   0   2  10        446.93        477.40        18.58 o                         
   1   2  10        108.34        129.19         9.36 o                         
   2   2  10        734.59        751.79        37.70 o                         
   3   2  10         28.99         30.57         6.88 o                         
   4   2  10          2.06          8.80         8.00 o                         
  -5   3  10        118.79        114.09         9.11 o                         
  -4   3  10         60.74         54.22         7.81 o                         
  -3   3  10         39.11         42.53         7.36 o                         
  -2   3  10        543.93        565.03        21.21 o                         
  -1   3  10        509.64        540.38        20.20 o                         
   0   3  10          8.41         13.26         7.11 o                         
   1   3  10         94.69        100.16         8.80 o                         
   2   3  10        296.77        288.07        14.47 o                         
   3   3  10        113.07        130.18         9.60 o                         
   4   3  10         80.21         90.60        17.61 o                         
  -5   4  10        278.93        281.47        15.00 o                         
  -4   4  10         87.10         97.18        23.37 o                         
  -3   4  10         49.69         57.49         8.49 o                         
  -2   4  10        192.55        216.75        13.24 o                         
  -1   4  10         49.66         57.08        13.29 o                         
   0   4  10        187.81        183.68        12.65 o                         
   1   4  10        331.12        329.18        15.75 o                         
   2   4  10          0.11          5.38         7.07 o                         
   3   4  10        350.42        372.55        16.41 o                         
  -3   5  10        344.11        380.43        17.80 o                         
  -2   5  10          0.04          1.77         7.65 o                         
  -1   5  10         20.82         19.12        11.53 o                         
   0   5  10        275.85        290.99        20.57 o                         
   1   5  10          9.63         15.38         7.59 o                         
  -1 -12  11        318.32        358.48        35.14 o                         
   0 -12  11        108.72        136.46        10.41 o                         
   1 -12  11         12.15          5.82         7.43 o                         
  -3 -11  11          4.31         17.13        10.25 o                         
  -2 -11  11        115.17        109.08         8.77 o                         
  -1 -11  11         10.55          9.87         8.73 o                         
   0 -11  11         14.62         14.94         7.53 o                         
   1 -11  11        513.23        558.67        38.90 o                         
   2 -11  11        122.21        123.16        19.69 o                         
   3 -11  11         38.85         48.41         8.32 o                         
  -4 -10  11          3.79         10.73        10.73 o                         
  -3 -10  11         84.53         83.25         8.32 o                         
  -2 -10  11        526.31        512.28        33.46 o                         
  -1 -10  11          1.06          4.29         6.49 o                         
   0 -10  11          6.72          5.02         6.59 o                         
   1 -10  11         93.18         90.42        19.85 o                         
   2 -10  11        153.79        124.72         8.83 o                         
   3 -10  11        592.83        581.78        30.74 o                         
   4 -10  11         14.72          8.21         6.52 o                         
  -5  -9  11         96.01        116.71        13.29 o                         
  -4  -9  11         91.65         83.89        11.69 o                         
  -3  -9  11         25.12         17.98         7.41 o                         
  -2  -9  11         10.08         17.14         7.07 o                         
  -1  -9  11        429.31        409.66        19.93 o                         
   0  -9  11        770.43        722.34        35.70 o                         
   1  -9  11         38.88         39.94         6.80 o                         
   2  -9  11         16.71         15.13         6.68 o                         
   3  -9  11        195.39        195.00        12.51 o                         
   4  -9  11        168.42        141.68        21.53 o                         
  -5  -8  11         16.73         13.77        11.53 o                         
  -4  -8  11        746.46        746.83        35.86 o                         
  -3  -8  11         37.56         34.59         7.46 o                         
  -2  -8  11         98.37         91.36         8.39 o                         
  -1  -8  11         88.86         68.90         7.48 o                         
   0  -8  11        121.57         89.78         7.63 o                         
   1  -8  11       1122.54       1027.54        32.29 o                         
   2  -8  11        404.25        391.18        16.28 o                         
   3  -8  11          4.66         -0.47         5.71 o                         
   4  -8  11        132.84        154.33        34.58 o                         
   5  -8  11        131.47        132.57        12.17 o                         
  -6  -7  11          3.41         -0.48        11.21 o                         
  -5  -7  11        141.82        146.80        15.05 o                         
  -4  -7  11         56.10         69.16        11.69 o                         
  -3  -7  11        255.98        245.66        30.34 o                         
  -2  -7  11        968.39        893.34        33.38 o                         
  -1  -7  11          1.34          5.45         6.26 o                         
   0  -7  11          1.40          0.66         5.82 o                         
   1  -7  11        500.61        473.18        17.66 o                         
   2  -7  11          5.91         -0.85         5.77 o                         
   3  -7  11        671.12        671.77        23.01 o                         
   4  -7  11          2.52          1.90         6.11 o                         
   5  -7  11         13.14         11.24         6.63 o                         
  -6  -6  11        269.91        303.22        20.17 o                         
  -5  -6  11        399.22        400.39        23.85 o                         
  -4  -6  11         60.60         67.51         7.92 o                         
  -3  -6  11          9.78          3.90         6.15 o                         
  -2  -6  11        246.11        246.04        14.57 o                         
  -1  -6  11        518.28        478.61        17.72 o                         
   0  -6  11        835.04        778.33        25.61 o                         
   1  -6  11          2.92          1.67        12.17 o                         
   2  -6  11        181.11        169.22        18.81 o                         
   3  -6  11        659.70        670.95        22.88 o                         
   4  -6  11         75.04         75.39        18.17 o                         
   5  -6  11        161.23        165.95        11.93 o                         
  -6  -5  11        171.72        161.37        14.09 o                         
  -5  -5  11         27.66         13.93         9.13 o                         
  -4  -5  11        963.01        967.03        52.67 o                         
  -3  -5  11        332.53        324.63        14.00 o                         
  -2  -5  11        164.37        155.24        18.01 o                         
  -1  -5  11        480.57        466.74        17.39 o                         
   0  -5  11         99.70         80.69         7.06 o                         
   1  -5  11        325.33        318.18        13.84 o                         
   2  -5  11        324.56        313.95        13.93 o                         
   3  -5  11         34.79         39.79         6.68 o                         
   4  -5  11        427.06        424.65        16.67 o                         
   5  -5  11        406.45        428.19        16.92 o                         
  -6  -4  11          0.50         -4.64         8.97 o                         
  -5  -4  11          5.08          4.32         8.48 o                         
  -4  -4  11        338.63        324.06        33.54 o                         
  -3  -4  11         42.36         37.72         8.97 o                         
  -2  -4  11        933.88        882.21        38.50 o                         
  -1  -4  11         83.76         97.61         7.57 o                         
   0  -4  11         80.49         72.60        11.29 o                         
   1  -4  11        688.89        700.54        23.09 o                         
   2  -4  11         13.40         10.01         5.73 o                         
   3  -4  11        144.34        132.92         9.28 o                         
   4  -4  11         15.52         13.73         6.17 o                         
   5  -4  11          1.53          2.01         6.26 o                         
  -6  -3  11        293.47        305.85        23.13 o                         
  -5  -3  11        340.96        341.00        19.37 o                         
  -4  -3  11          0.56         -3.79         3.79 o                         
  -3  -3  11        108.39        109.64         5.80 o                         
  -2  -3  11        460.04        446.94        16.33 o                         
  -1  -3  11        101.54         89.20         6.69 o                         
   0  -3  11        723.99        716.93        23.34 o                         
   1  -3  11         43.86         33.45         7.52 o                         
   2  -3  11        207.65        207.86        14.97 o                         
   3  -3  11        574.85        577.47        19.99 o                         
   4  -3  11        110.07        100.91         7.97 o                         
   5  -3  11         61.29         62.90         7.16 o                         
  -6  -2  11        140.44        142.00        11.37 o                         
  -5  -2  11         31.12         20.97         7.20 o                         
  -4  -2  11        441.56        405.60        18.33 o                         
  -3  -2  11        130.87        140.26         8.80 o                         
  -2  -2  11         11.69         14.08         4.09 o                         
  -1  -2  11        588.98        603.89        20.11 o                         
   0  -2  11        673.93        694.62        22.70 o                         
   1  -2  11        218.21        198.33        10.35 o                         
   2  -2  11        241.75        268.85        12.27 o                         
   3  -2  11         92.82         95.54         7.61 o                         
   4  -2  11        227.47        252.76        12.85 o                         
   5  -2  11        334.76        365.27        15.00 o                         
  -6  -1  11         35.19         35.54         8.81 o                         
  -5  -1  11          9.65         12.68         5.73 o                         
  -4  -1  11        348.30        336.86        25.77 o                         
  -3  -1  11         15.96         25.21         7.68 o                         
  -2  -1  11        204.10        224.38        11.88 o                         
  -1  -1  11         51.42         61.98         7.15 o                         
   0  -1  11         24.57         33.28         6.58 o                         
   1  -1  11        756.90        745.55        36.18 o                         
   2  -1  11        216.33        220.77        16.97 o                         
   3  -1  11         37.79         35.38         9.77 o                         
   4  -1  11         39.63         42.90         9.29 o                         
   5  -1  11         22.84         22.89         9.13 o                         
  -6   0  11         37.44         30.90         8.81 o                         
  -5   0  11        272.26        274.51        13.00 o                         
  -4   0  11          0.14          1.96         5.68 o                         
  -3   0  11         74.83         70.46        12.89 o                         
  -2   0  11        950.83        942.28        51.23 o                         
  -1   0  11          0.13          5.89         6.06 o                         
   0   0  11        163.62        187.84        12.06 o                         
   1   0  11         23.69         36.19         6.80 o                         
   2   0  11         85.82         77.00        10.89 o                         
   3   0  11        786.09        778.85        37.46 o                         
   4   0  11          1.18          8.65         8.00 o                         
  -5   1  11         78.59         72.12        11.37 o                         
  -4   1  11        206.36        226.30        15.45 o                         
  -3   1  11         33.31         43.54         8.40 o                         
  -2   1  11         50.07         63.27         7.61 o                         
  -1   1  11        383.83        411.12        17.16 o                         
   0   1  11        792.63        829.57        26.97 o                         
   1   1  11         16.38         17.78         6.50 o                         
   2   1  11          0.21          6.31         6.64 o                         
   3   1  11        240.05        266.23        19.05 o                         
   4   1  11        282.13        293.13        19.21 o                         
  -5   2  11         13.90         19.74         6.73 o                         
  -4   2  11        309.36        334.58        15.46 o                         
  -3   2  11        183.53        201.37        12.73 o                         
  -2   2  11        209.72        214.92        13.19 o                         
  -1   2  11         47.86         59.58         7.74 o                         
   0   2  11         10.67         15.48         7.08 o                         
   1   2  11        415.13        431.10        17.57 o                         
   2   2  11        186.30        198.67        13.05 o                         
   3   2  11         12.78         30.05         7.28 o                         
  -4   3  11         13.29         14.56         7.84 o                         
  -3   3  11         52.82         56.88        10.89 o                         
  -2   3  11        587.16        614.31        31.94 o                         
  -1   3  11          3.42          6.70         7.12 o                         
   0   3  11          0.56         15.61        12.57 o                         
   1   3  11        408.42        409.43        17.66 o                         
   2   3  11         40.18         44.88         7.75 o                         
  -3   4  11         17.15         31.79         8.08 o                         
  -2   4  11          9.08         12.42         7.58 o                         
  -1   4  11        199.16        217.83        19.13 o                         
   0   4  11        438.45        455.20        18.44 o                         
   1   4  11        130.61        141.91        10.25 o                         
  -1 -11  12          7.41          4.50         6.84 o                         
   0 -11  12        211.07        219.82        13.85 o                         
   1 -11  12        255.30        296.88        41.46 o                         
  -3 -10  12        304.50        298.55        14.86 o                         
  -2 -10  12         56.85         46.65         7.86 o                         
  -1 -10  12        240.39        233.38        21.53 o                         
   0 -10  12         23.44         17.53         7.30 o                         
   1 -10  12          6.11         -1.95        11.69 o                         
   2 -10  12        325.63        316.16        17.05 o                         
   3 -10  12        148.07        161.37        14.89 o                         
  -4  -9  12        171.49        199.80        19.05 o                         
  -3  -9  12          2.99          6.46         7.12 o                         
  -2  -9  12         78.82         71.39         8.09 o                         
  -1  -9  12        368.21        353.33        16.12 o                         
   0  -9  12         44.44         43.93         7.53 o                         
   1  -9  12         62.00         56.01         7.98 o                         
   2  -9  12         77.38         73.42        14.01 o                         
   3  -9  12         26.92         19.61         7.07 o                         
  -4  -8  12        340.74        324.99        21.61 o                         
  -3  -8  12         97.43         81.59         9.93 o                         
  -2  -8  12         28.74         19.77         6.95 o                         
  -1  -8  12         37.92         29.53         6.96 o                         
   0  -8  12         76.46         65.65         7.86 o                         
   1  -8  12        554.74        565.37        29.86 o                         
   2  -8  12          0.03         -4.32         9.37 o                         
   3  -8  12          0.57          0.49         6.65 o                         
   4  -8  12        153.98        155.70         9.90 o                         
  -5  -7  12          8.79         17.29        11.05 o                         
  -4  -7  12          2.56         -2.08         9.45 o                         
  -3  -7  12        525.32        531.64        44.91 o                         
  -2  -7  12        392.33        382.29        16.18 o                         
  -1  -7  12        109.15        109.98         9.77 o                         
   0  -7  12          9.80          2.00         6.04 o                         
   1  -7  12         11.13         12.07         6.65 o                         
   2  -7  12        182.78        178.29        11.27 o                         
   3  -7  12        558.73        560.08        31.86 o                         
   4  -7  12          6.27         -0.54         6.49 o                         
  -5  -6  12         25.45          4.80         9.45 o                         
  -4  -6  12         70.54         61.68         7.45 o                         
  -3  -6  12          1.70         -3.76         5.88 o                         
  -2  -6  12         19.22         16.32         6.80 o                         
  -1  -6  12        924.12        921.56        46.91 o                         
   0  -6  12         57.24         62.14         7.27 o                         
   1  -6  12          4.95          5.65         5.97 o                         
   2  -6  12        151.13        137.47        16.65 o                         
   3  -6  12         32.25         29.94         6.80 o                         
   4  -6  12        377.82        378.93        17.69 o                         
  -5  -5  12        138.29        155.45        13.29 o                         
  -4  -5  12        275.61        278.62        30.74 o                         
  -3  -5  12         20.53         27.79         6.24 o                         
  -2  -5  12          1.95          0.05         5.73 o                         
  -1  -5  12        178.75        188.91        11.85 o                         
   0  -5  12        192.30        170.66        20.65 o                         
   1  -5  12        861.05        823.95        31.94 o                         
   2  -5  12          3.32          2.63         5.74 o                         
   3  -5  12         21.44         19.36         6.52 o                         
   4  -5  12        319.87        318.06        14.41 o                         
  -5  -4  12          3.42          8.00         8.00 o                         
  -4  -4  12         10.27         15.79         5.76 o                         
  -3  -4  12        562.68        540.02        38.82 o                         
  -2  -4  12        407.59        404.57        18.09 o                         
  -1  -4  12         65.90         62.53        11.45 o                         
   0  -4  12        216.79        203.39        11.50 o                         
   1  -4  12        256.21        261.21        12.53 o                         
   2  -4  12        289.06        271.39        14.01 o                         
   3  -4  12        226.14        220.27        11.62 o                         
   4  -4  12         12.28         12.36         6.28 o                         
  -4  -3  12         23.99         25.45         9.61 o                         
  -3  -3  12        152.83        153.92        23.61 o                         
  -2  -3  12          1.58         11.25         5.27 o                         
  -1  -3  12        591.83        597.40        20.10 o                         
   0  -3  12        134.91        136.00        10.25 o                         
   1  -3  12          2.65          2.72         5.59 o                         
   2  -3  12        842.32        849.37        27.14 o                         
   3  -3  12          3.88          9.36         5.92 o                         
   4  -3  12        173.58        203.18        24.17 o                         
  -5  -2  12        192.91        160.25        12.81 o                         
  -4  -2  12        446.42        489.08        27.38 o                         
  -3  -2  12         11.50          8.16         9.13 o                         
  -2  -2  12         40.08         57.79        11.05 o                         
  -1  -2  12        345.28        362.77        23.21 o                         
   0  -2  12          7.17         16.49         9.77 o                         
   1  -2  12        396.24        395.75        24.49 o                         
   2  -2  12         16.75         21.77         9.77 o                         
   3  -2  12         87.65         94.29        11.85 o                         
   4  -2  12        591.78        633.65        31.70 o                         
  -5  -1  12         51.95         61.12         7.20 o                         
  -4  -1  12        178.72        182.95        15.21 o                         
  -3  -1  12        825.34        803.45        45.55 o                         
  -2  -1  12         50.43         58.43        11.21 o                         
  -1  -1  12          1.27          0.64         9.29 o                         
   0  -1  12        295.56        343.56        23.21 o                         
   1  -1  12        573.36        598.11        31.54 o                         
   2  -1  12         85.48         93.65        12.17 o                         
   3  -1  12        149.89        167.94        17.45 o                         
   4  -1  12         39.21         43.23         9.61 o                         
  -5   0  12         41.61         39.21         8.16 o                         
  -4   0  12          0.07          6.26         5.92 o                         
  -3   0  12        196.96        218.03        12.12 o                         
  -2   0  12         39.95         51.14         7.19 o                         
  -1   0  12        372.30        411.02        16.82 o                         
   0   0  12         13.91         19.53        10.41 o                         
   1   0  12          9.70         19.05        10.25 o                         
   2   0  12        365.78        385.82        23.85 o                         
   3   0  12        316.92        332.67        21.45 o                         
  -4   1  12        125.63        118.72         8.77 o                         
  -3   1  12         28.43         19.97         6.77 o                         
  -2   1  12         21.93         18.66         6.96 o                         
  -1   1  12        648.83        721.96        24.50 o                         
   0   1  12          7.64         16.63         9.45 o                         
   1   1  12         89.98         86.93        12.65 o                         
   2   1  12          5.34         10.57         9.77 o                         
  -3   2  12        110.45        122.27        23.13 o                         
  -2   2  12         59.18         72.72         8.81 o                         
  -1   2  12         39.82         52.96         7.66 o                         
   0   2  12        114.17        135.04         9.87 o                         
   1   2  12        593.09        633.39        33.54 o                         
  -1   3  12         95.59        117.21        16.01 o                         
  -1 -10  13        117.98        105.19         9.28 o                         
   0 -10  13          0.39         -7.60         7.60 o                         
   1 -10  13        104.99        121.67        13.45 o                         
  -2  -9  13        198.47        205.51        13.16 o                         
  -1  -9  13        216.72        200.71        13.26 o                         
   0  -9  13        285.43        245.42        20.97 o                         
   1  -9  13         37.43         41.11        17.77 o                         
   2  -9  13          6.63         -2.63         6.26 o                         
  -3  -8  13        148.56        168.66        10.53 o                         
  -2  -8  13          1.02         -6.63         6.63 o                         
  -1  -8  13         49.25         26.15         6.91 o                         
   0  -8  13        589.34        593.62        21.48 o                         
   1  -8  13         34.47         32.15         7.03 o                         
   2  -8  13         80.14         72.26         8.29 o                         
   3  -8  13         16.81         14.75         6.94 o                         
  -4  -7  13        102.72        109.66        12.17 o                         
  -3  -7  13        256.38        269.40        20.01 o                         
  -2  -7  13         54.10         44.94         7.00 o                         
  -1  -7  13         37.67         43.21         9.77 o                         
   0  -7  13         12.03          6.65         7.84 o                         
   1  -7  13        171.00        168.29        14.33 o                         
   2  -7  13        469.59        470.82        18.28 o                         
   3  -7  13          1.73         -1.20         6.02 o                         
  -4  -6  13         18.01         12.81         8.16 o                         
  -3  -6  13         25.06         31.31         8.56 o                         
  -2  -6  13        401.31        393.21        24.57 o                         
  -1  -6  13        395.60        398.07        16.26 o                         
   0  -6  13         39.92         39.51         6.88 o                         
   1  -6  13          0.07         -2.15         6.04 o                         
   2  -6  13         60.13         67.60         7.54 o                         
   3  -6  13        208.77        220.68        12.58 o                         
  -4  -5  13          1.78          7.40         5.84 o                         
  -3  -5  13        123.73        111.58        10.41 o                         
  -2  -5  13          7.53          2.75         5.91 o                         
  -1  -5  13          8.48         13.06         5.95 o                         
   0  -5  13        404.95        428.41        16.80 o                         
   1  -5  13        184.39        179.71        10.97 o                         
   2  -5  13         23.15         23.09         6.69 o                         
   3  -5  13        101.34        115.30        15.69 o                         
  -4  -4  13        129.75        150.97        13.93 o                         
  -3  -4  13        365.00        366.27        40.82 o                         
  -2  -4  13          4.11         18.22         8.32 o                         
  -1  -4  13         23.57         20.36         5.80 o                         
   0  -4  13        164.74        156.85         9.87 o                         
   1  -4  13         34.41         38.80         7.12 o                         
   2  -4  13        457.60        497.00        18.46 o                         
   3  -4  13        100.33         98.43         7.98 o                         
  -4  -3  13         14.31         20.81         9.61 o                         
  -3  -3  13         54.20         69.16        11.53 o                         
  -2  -3  13        379.88        440.09        26.26 o                         
  -1  -3  13        462.03        514.06        27.70 o                         
   0  -3  13         42.13         44.83        11.05 o                         
   1  -3  13          0.92         -4.48         9.77 o                         
   2  -3  13        441.25        447.62        26.42 o                         
   3  -3  13         21.69         41.14        10.57 o                         
  -4  -2  13         96.59        113.99        12.81 o                         
  -3  -2  13          9.79         19.69         9.61 o                         
  -2  -2  13         23.39         36.98        10.73 o                         
  -1  -2  13         45.01         59.07        11.85 o                         
   0  -2  13        405.93        460.11        27.38 o                         
   1  -2  13        229.46        261.43        21.13 o                         
   2  -2  13         22.02         27.38        10.73 o                         
   3  -2  13        171.13        180.58        17.45 o                         
  -4  -1  13         18.66         22.73        10.25 o                         
  -3  -1  13        477.97        529.43        29.46 o                         
  -2  -1  13         32.42         36.98        10.73 o                         
  -1  -1  13         16.48         15.21        10.09 o                         
   0  -1  13        247.49        279.36        21.45 o                         
   1  -1  13          3.28         -0.64         9.45 o                         
   2  -1  13        170.98        190.83        18.25 o                         
  -3   0  13        262.50        293.77        21.93 o                         
  -2   0  13        176.12        201.24        19.37 o                         
  -1   0  13        453.94        484.76        28.66 o                         
   0   0  13          5.58          0.16         8.97 o                         
   1   0  13         21.37         15.53         9.77 o                         
  -2   1  13        108.64        121.35        14.41 o                         
  -1   1  13        128.09        139.12        15.05 o                         
   0   1  13        105.85        117.19        14.25 o                         
  -1  -8  14         24.05         14.90         6.65 o                         
   0  -8  14        278.63        279.03        14.17 o                         
  -2  -7  14        314.52        334.94        21.85 o                         
  -1  -7  14          6.12         -3.91         6.15 o                         
   0  -7  14          0.21         -6.56         6.56 o                         
   1  -7  14        209.54        219.61        12.73 o                         
  -2  -6  14        274.72        302.55        14.19 o                         
  -1  -6  14          2.21          1.08         6.13 o                         
   0  -6  14        159.07        162.98        10.58 o                         
   1  -6  14         14.46         14.11        10.17 o                         
  -3  -5  14        153.29        187.15        17.93 o                         
  -2  -5  14         42.30         49.50         6.57 o                         
  -1  -5  14        217.02        191.00        17.05 o                         
   0  -5  14        326.90        345.46        14.69 o                         
   1  -5  14          1.47          2.77         6.16 o                         
   2  -5  14         35.68         31.06         8.81 o                         
  -3  -4  14         89.90        106.94        12.97 o                         
  -2  -4  14        136.70        127.43        13.77 o                         
  -1  -4  14          0.65          8.00         9.13 o                         
   0  -4  14          0.28         -4.16        10.57 o                         
   1  -4  14        253.63        260.79        20.97 o                         
  -2  -3  14        281.49        336.51        23.05 o                         
  -1  -3  14         82.91        100.54        13.29 o                         
   0  -3  14         41.04         32.50        11.05 o                         
   1  -3  14         93.09         91.73        11.85 o                         
  -2  -2  14          6.45          8.97        10.09 o                         
  -1  -2  14         60.89         85.49        12.81 o                         
   0  -2  14        394.21        451.62        27.06 o                         
                                                                                
